# Supplementary material for: Metabolic signatures for gastric cancer diagnosis and mechanistic insights: a multicenter study
Source: EMBO Mol Med. 2025 Oct 27;17(12):3355–76. doi: 10.1038/s44321-025-00325-0 (PMC12686445; doi:10.1038/s44321-025-00325-0)
Supplement: Supplementary file 3 — Source data Fig. 2 [file 44321_2025_325_MOESM3_ESM.zip]

Archive with 18 entries (12 files):
- EMM-2025-21992_Figure 2/
- EMM-2025-21992_Figure 2/.DS_Store
- __MACOSX/EMM-2025-21992_Figure 2/._.DS_Store
- EMM-2025-21992_Figure 2/EMM-2025-21992_Figure 2E/
- EMM-2025-21992_Figure 2/EMM-2025-21992_Figure 2B/
- EMM-2025-21992_Figure 2/EMM-2025-21992_Figure 2C/
- EMM-2025-21992_Figure 2/EMM-2025-21992_Figure 2D/
- EMM-2025-21992_Figure 2/EMM-2025-21992_Figure 2A/
- EMM-2025-21992_Figure 2/EMM-2025-21992_Figure 2E/EMM-2025-21992_Figure 2E.xlsx
- __MACOSX/EMM-2025-21992_Figure 2/EMM-2025-21992_Figure 2E/._EMM-2025-21992_Figure 2E.xlsx
- EMM-2025-21992_Figure 2/EMM-2025-21992_Figure 2B/EMM-2025-21992_Figure 2B.csv
- __MACOSX/EMM-2025-21992_Figure 2/EMM-2025-21992_Figure 2B/._EMM-2025-21992_Figure 2B.csv
- EMM-2025-21992_Figure 2/EMM-2025-21992_Figure 2C/EMM-2025-21992_Figure 2C.xlsx
- __MACOSX/EMM-2025-21992_Figure 2/EMM-2025-21992_Figure 2C/._EMM-2025-21992_Figure 2C.xlsx
- EMM-2025-21992_Figure 2/EMM-2025-21992_Figure 2D/EMM-2025-21992_Figure 2D.xlsx
- __MACOSX/EMM-2025-21992_Figure 2/EMM-2025-21992_Figure 2D/._EMM-2025-21992_Figure 2D.xlsx
- EMM-2025-21992_Figure 2/EMM-2025-21992_Figure 2A/EMM-2025-21992_Figure 2A.csv
- __MACOSX/EMM-2025-21992_Figure 2/EMM-2025-21992_Figure 2A/._EMM-2025-21992_Figure 2A.csv
