# Supplementary material for: Metabolic signatures for gastric cancer diagnosis and mechanistic insights: a multicenter study
Source: EMBO Mol Med. 2025 Oct 27;17(12):3355–76. doi: 10.1038/s44321-025-00325-0 (PMC12686445; doi:10.1038/s44321-025-00325-0)
Supplement: Supplementary file 3 — Source data Fig. 2 [file 44321_2025_325_MOESM3_ESM.zip › EMM-2025-21992_Figure 2/EMM-2025-21992_Figure 2E/EMM-2025-21992_Figure 2E.xlsx]

## Sheet: Sheet1
Feature	LDScore	AUC of NN	AUC of SVM	AUC of RR	AUC of LR	AUC of NB
1	1.72	0.802	0.744	0.806	0.806	0.765
2	1.57	0.847	0.805	0.85	0.848	0.86
3	1.5	0.874	0.831	0.867	0.865	0.883
4	1.09	0.887	0.865	0.894	0.889	0.901
5	0.96	0.947	0.913	0.945	0.942	0.927
6	0.87	0.982	0.977	0.979	0.976	0.947
7	0.76	0.981	0.979	0.975	0.973	0.953
8	0.69	0.978	0.978	0.977	0.975	0.963
9	0.6	0.981	0.987	0.981	0.976	0.954
10	0.43	0.981	0.984	0.983	0.977	0.961
11	0.3	0.977	0.982	0.983	0.975	0.948
12	0.27	0.983	0.979	0.983	0.976	0.933
13	0.19	0.982	0.981	0.981	0.977	0.936
14	0.17	0.977	0.979	0.981	0.978	0.923
15	0.07	0.974	0.98	0.979	0.976	0.927
16	0.01	0.97	0.98	0.98	0.974	0.916
17	0	0.967	0.976	0.972	0.971	0.912
18	0	0.961	0.977	0.972	0.971	0.921
19	0	0.97	0.974	0.971	0.971	0.923
20	0	0.953	0.975	0.961	0.961	0.918
21	0	0.969	0.981	0.963	0.962	0.916
22	0	0.959	0.974	0.961	0.96	0.92
23	0	0.954	0.971	0.959	0.96	0.908
24	0	0.955	0.97	0.957	0.959	0.902
25	0	0.953	0.97	0.957	0.959	0.902
26	0	0.957	0.973	0.957	0.96	0.898
