# Supplementary material for: Metabolic signatures for gastric cancer diagnosis and mechanistic insights: a multicenter study
Source: EMBO Mol Med. 2025 Oct 27;17(12):3355–76. doi: 10.1038/s44321-025-00325-0 (PMC12686445; doi:10.1038/s44321-025-00325-0)
Supplement: Supplementary file 3 — Source data Fig. 2 [file 44321_2025_325_MOESM3_ESM.zip › EMM-2025-21992_Figure 2/EMM-2025-21992_Figure 2B/EMM-2025-21992_Figure 2B.csv]

Metabolites	FC	log2(FC)	p.ajusted
palmitoleamide (16:1)*	0.07476	-3.7416	1.68E-102
perfluorooctanoate (PFOA)*	0.3524	-1.5047	2.70E-16
1-linoleoyl-GPA (18:2)*	0.47321	-1.0794	3.28E-14
oxindolylalanine	0.56029	-0.83575	3.28E-14
sphingomyelin (d18:1/21:0, d17:1/22:0, d16:1/23:0)*	0.61171	-0.70908	1.83E-12
1-myristoyl-2-arachidonoyl-GPC (14:0/20:4)*	0.51212	-0.96545	2.38E-11
1,2-dilinoleoyl-GPC (18:2/18:2)	0.58663	-0.76949	2.92E-11
eicosanedioate (C20-DC)	0.54057	-0.88744	9.97E-11
2,6-dihydroxybenzoic acid	0.43176	-1.2117	4.04E-10
1-linoleoyl-2-arachidonoyl-GPC (18:2/20:4n6)*	0.66265	-0.59369	4.21E-10
1-oleoyl-GPI (18:1)*	0.5292	-0.9181	1.17E-09
isoursodeoxycholate	0.19049	-2.3922	1.46E-09
sphingomyelin (d18:2/14:0, d18:1/14:1)*	0.65754	-0.60486	1.46E-09
quinate	0.27974	-1.8378	1.78E-09
cysteine s-sulfate	0.52015	-0.943	1.81E-09
4-vinylphenol sulfate	0.43614	-1.1971	2.43E-09
linoleoylcholine*	0.43226	-1.21	2.70E-09
isovalerylcarnitine (C5)	0.64001	-0.64383	9.68E-09
gamma-glutamylserine	0.52574	-0.92757	1.19E-08
pentose acid**	0.51637	-0.95353	1.89E-08
3,5-dichloro-2,6-dihydroxybenzoic acid	0.64396	-0.63496	5.90E-08
palmitoylcholine	0.53831	-0.89349	1.46E-07
docosadioate (C22-DC)	0.52936	-0.91768	2.28E-07
2-oxoarginine*	0.59221	-0.75581	2.45E-07
glycerol	1.7074	0.77179	6.81E-07
argininate*	0.66007	-0.59931	6.81E-07
salicylate	0.13609	-2.8773	1.51E-06
2,3-dihydroxyisovalerate	0.61516	-0.70098	1.60E-06
glycoursodeoxycholate	0.32648	-1.615	1.73E-06
oleoyl-arachidonoyl-glycerol (18:1/20:4) [1]*	0.5736	-0.80188	2.30E-06
sphingomyelin (d18:1/25:0, d19:0/24:1, d20:1/23:0, d19:1/24:0)*	0.62081	-0.68779	2.73E-06
adipoylcarnitine (C6-DC)	2.7305	1.4492	3.33E-06
sphingomyelin (d17:1/14:0, d16:1/15:0)*	0.57145	-0.80731	3.70E-06
S-carboxyethylcysteine	0.43295	-1.2077	4.41E-06
N-stearoyl-sphinganine (d18:0/18:0)*	2.3575	1.2373	4.75E-06
linoleoyl-arachidonoyl-glycerol (18:2/20:4) [1]*	0.58691	-0.76879	4.79E-06
3-hydroxybutyrate (BHBA)	3.1365	1.6492	7.56E-06
hexanoylglutamine	2.6829	1.4238	8.67E-06
1-lignoceroyl-GPC (24:0)	0.57424	-0.80028	2.04E-05
gamma-glutamylalanine	0.50335	-0.99038	2.10E-05
linoleoyl-arachidonoyl-glycerol (18:2/20:4) [2]*	0.61252	-0.70718	3.18E-05
ergothioneine	0.53252	-0.9091	3.71E-05
3-hydroxybutyrylcarnitine (2)	1.5864	0.66572	4.16E-05
sphingomyelin (d17:2/16:0, d18:2/15:0)*	0.65703	-0.60596	4.49E-05
tiglylcarnitine (C5:1-DC)	0.59554	-0.74773	5.35E-05
beta-alanine	0.64962	-0.62233	6.78E-05
oleoyl-arachidonoyl-glycerol (18:1/20:4) [2]*	0.64011	-0.6436	7.67E-05
homostachydrine*	0.5435	-0.87966	8.69E-05
lanthionine	0.5029	-0.99165	0.00016071
orotate	1.5554	0.63733	0.00017738
androstenediol (3beta,17beta) monosulfate (1)	0.60611	-0.72236	0.00018798
beta-cryptoxanthin	0.64124	-0.64106	0.00019587
sphingomyelin (d18:0/18:0, d19:0/17:0)*	1.5645	0.64571	0.00019869
2-hydroxyphytanate*	0.48636	-1.0399	0.00021818
hydroxy-CMPF*	0.50213	-0.99387	0.00021823
N-lactoyl valine	0.60917	-0.71509	0.00024358
eicosenoylcarnitine (C20:1)*	1.5473	0.62975	0.00028885
3-hydroxyhexanoylcarnitine (1)	1.6529	0.725	0.00033058
hexadecanedioate (C16-DC)	1.5784	0.65843	0.00054118
maltose	8.7659	3.1319	0.00067624
2-hydroxy-3-methylvalerate	1.6559	0.72764	0.00067624
caprylate (8:0)	6.0691	2.6015	0.00068941
azelate (C9-DC)	0.56986	-0.81131	0.0010681
1-oleoyl-2-linoleoyl-GPE (18:1/18:2)*	0.60837	-0.71698	0.0011883
1-stearoyl-2-linoleoyl-GPE (18:0/18:2)*	0.63551	-0.65402	0.0012453
androstenediol (3beta,17beta) monosulfate (2)	0.63474	-0.65577	0.0012821
orotidine	2.3793	1.2505	0.002755
N-acetylneuraminate	1.6326	0.70719	0.0027812
erucate (22:1n9)	3.4033	1.7669	0.0032179
3-methylhistidine	0.66478	-0.58906	0.0034329
1-methylurate	0.56504	-0.82356	0.0040037
tetradecanedioate (C14-DC)	1.5704	0.6511	0.004161
C-glycosyltryptophan	1.6526	0.7247	0.0053506
galactonate	0.2745	-1.8651	0.0054369
behenoylcarnitine (C22)*	0.66248	-0.59405	0.0054454
acisoga	1.5675	0.64848	0.0055912
5-(galactosylhydroxy)-L-lysine	1.5134	0.59784	0.0059714
5alpha-androstan-3alpha,17beta-diol monosulfate (1)	0.64279	-0.63759	0.0059795
decadienedioic acid (C10:2-DC)	2.6782	1.4213	0.0059964
myristoleate (14:1n5)	1.5216	0.60561	0.0069797
N-acetyl-isoputreanine*	1.7868	0.8374	0.0075411
eicosenoate (20:1)	1.9153	0.93754	0.0078762
1,2-dilinoleoyl-GPE (18:2/18:2)*	0.48921	-1.0315	0.008628
palmitoyl-linoleoyl-glycerol (16:0/18:2) [2]*	0.65344	-0.61388	0.010236
glycochenodeoxycholate	0.51595	-0.95469	0.011049
oleoyl ethanolamide	1.5141	0.59845	0.012237
phenylacetylglutamine	2.8916	1.5319	0.014849
acetoacetate	2.3808	1.2514	0.017798
10-nonadecenoate (19:1n9)	1.5738	0.65429	0.022211
phytanate	0.62921	-0.66839	0.027551
N6-succinyladenosine	1.7993	0.84744	0.033496
pimeloylcarnitine/3-methyladipoylcarnitine (C7-DC)	1.9748	0.98168	0.038646
palmitoleate (16:1n7)	1.7108	0.77464	0.040344
