# Supplementary material for: Metabolic signatures for gastric cancer diagnosis and mechanistic insights: a multicenter study
Source: EMBO Mol Med. 2025 Oct 27;17(12):3355–76. doi: 10.1038/s44321-025-00325-0 (PMC12686445; doi:10.1038/s44321-025-00325-0)
Supplement: Supplementary file 3 — Source data Fig. 2 [file 44321_2025_325_MOESM3_ESM.zip › EMM-2025-21992_Figure 2/EMM-2025-21992_Figure 2C/EMM-2025-21992_Figure 2C.xlsx]

## Sheet: Training
Sample	Group	Gender	Age	Stage	Smoking	Drinking	Family history	Hp	3-methylhistidine	2,6-dihydroxybenzoic acid	2-hydroxy-3-methylvalerate	acisoga	C-glycosyltryptophan	androstenediol (3beta,17beta) monosulfate (1)	hexanoylglutamine	glycerol	glycochenodeoxycholate	glycoursodeoxycholate	N6-succinyladenosine	2,3-dihydroxyisovalerate	1-methylurate	maltose	3-hydroxybutyrate (BHBA)	pentose acid**	isovalerylcarnitine (C5)	tiglylcarnitine (C5:1-DC)	cysteine s-sulfate	oxindolylalanine	2-oxoarginine*	N-acetylneuraminate	acetoacetate	beta-alanine	linoleoyl-arachidonoyl-glycerol (18:2/20:4) [2]*	oleoyl-arachidonoyl-glycerol (18:1/20:4) [2]*
Control-1	Control	Male	53	Control	No	No	Yes	Negative	-0.408676	1.69447	0.581635	0.495536	-0.338487	1.02413	-0.277228	-0.8907	0.266784	0.631155	-0.33	0.910412	-0.308005	0.19339	-0.414385	0.323569	0.440038	0.371431	-0.539612	1.31434	1.27269	-0.527134	0.428472	0.182013	0.394218	0.557521
Control-2	Control	Male	64	Control	Yes	Yes	Yes	Positive	-0.201885	-0.347705	-0.489427	0.257626	-0.119637	0.120548	1.22675	-0.63939	0.640684	0.638987	-2.56403	-0.995243	-1.19566	1.05405	0.905078	-0.947756	-0.392736	-0.888973	0.00113254	0.448279	-0.949332	0.869251	0.867977	-0.00972356	-1.24162	-0.540922
Control-3	Control	Male	67	Control	No	Yes	Yes	Positive	-0.905918	0.702854	-0.557216	-0.241504	0.0219164	0.524239	0.688179	-0.184241	-2.01441	-1.06416	0.148437	-0.642085	-0.430852	-0.973265	1.16158	-0.53357	-0.570236	0.639699	-0.497927	0.2432	-0.383873	-0.525578	1.23062	0.256676	-0.151785	-0.559047
Control-4	Control	Male	53	Control	Yes	Yes	Yes	Negative	-0.91115	0.437353	-1.46738	-0.935479	-1.68971	1.03976	0.646548	0.737718	-1.7764	-0.597518	-2.94376	-0.839924	-0.57593	-2.98027	1.71424	-0.547983	-0.766365	0.517841	-0.718674	-0.358336	-0.63711	-1.81278	1.55603	0.193373	-1.04108	-1.01146
Control-5	Control	Male	68	Control	No	Yes	No	Positive	-0.715761	0.238943	-1.26499	0.238738	0.169893	-0.51442	-2.466	0.24958	0.771669	0.820656	-0.214205	1.47842	-0.655982	0.910712	-0.296055	0.724364	1.16146	0.807762	-0.687529	1.28858	1.32436	0.579737	0.48104	0.900362	0.324864	1.03456
Control-6	Control	Male	65	Control	Yes	No	Yes	Negative	-0.795174	-0.427002	-0.818632	0.415034	-1.07468	1.03024	-0.442376	0.799882	0.380334	0.704048	-0.610275	-0.92064	-0.0406115	-1.33559	-0.269616	-0.442613	0.496137	-0.470863	-0.650265	0.485507	-0.270217	-0.382535	-0.328054	-0.198763	-0.555286	-0.392365
Control-7	Control	Male	67	Control	Yes	Yes	No	Negative	2.23228	0.574473	0.502559	0.00922891	-0.0914779	1.28764	0.302	-0.626905	0.717781	0.788274	0.201825	2.2974	0.400217	0.134329	1.3492	0.762867	0.646576	1.4624	1.76822	-0.707816	-0.207486	0.316846	0.559003	0.878353	1.52356	1.28694
Control-8	Control	Male	71	Control	Yes	Yes	No	Positive	0.539735	0.242411	0.367734	-1.21062	-1.02705	0.981668	-0.241183	-1.20885	-0.104859	-0.677959	-0.269764	1.61611	1.75523	-0.469913	-0.152309	0.989096	1.17293	1.47687	-1.38763	-0.0865416	1.09942	-2.28049	0.423418	0.414306	1.94677	1.41201
Control-9	Control	Male	67	Control	No	Yes	No	Negative	-0.946199	0.447667	-0.525001	-1.36432	-0.428478	0.358345	-0.908535	0.296183	0.282629	0.124388	-0.0772809	1.52179	-1.30878	-0.608009	-0.31075	1.1368	0.794858	0.532062	0.159529	0.237287	1.51596	-0.0438015	0.459177	0.841909	1.37582	1.00614
Control-10	Control	Male	62	Control	Yes	Yes	No	Positive	-0.303377	0.823857	0.349757	-0.415828	-0.0132997	0.965199	1.11147	0.572369	0.240283	0.313415	0.607359	1.00199	2.57006	-2.83591	1.53377	0.1777	0.402758	0.981793	-0.777597	0.555529	0.0821824	-0.252473	1.13775	0.252474	0.0626607	0.389237
Control-11	Control	Female	68	Control	No	Yes	No	Negative	2.08106	0.589208	0.216592	0.305709	-0.315831	0.879942	-2.40427	-0.184948	0.571883	0.895672	-2.5104	0.159861	-0.242673	-0.427817	-0.508869	0.275177	0.233511	0.943825	-0.347816	0.472398	0.658707	-1.15865	0.107923	0.735502	1.83493	1.45694
Control-12	Control	Male	53	Control	No	Yes	Yes	Positive	-1.28392	-0.227587	-0.689465	-1.00476	-0.585401	0.623596	0.0863127	-0.575488	1.21472	0.981609	0.372256	0.145323	0.0912229	-1.52612	-0.0450454	0.00744713	-0.117659	0.262441	-0.92445	-0.228249	0.527278	-0.640019	0.0635351	0.476282	0.510601	-0.0831326
Control-13	Control	Male	57	Control	Yes	Yes	No	Negative	1.06225	0.129247	-0.525305	0.483045	0.140011	0.936315	-0.389593	-0.509771	-0.389298	-0.355643	0.321738	-0.0199671	2.03438	-0.496912	-0.97561	0.334276	0.658259	1.71224	-0.601388	0.567684	0.893179	-0.144671	0.0807391	0.351241	1.33956	1.29415
Control-14	Control	Male	63	Control	No	Yes	Yes	Positive	-0.016417	0.78218	-0.28405	-0.834698	-1.16942	0.613064	-2.45444	-0.603878	1.35294	0.869953	-2.59185	1.71283	-0.388632	0.475356	-0.932701	1.2607	0.708462	0.572989	-0.804203	0.733166	1.43453	-0.372135	0.469286	0.865387	0.504338	1.04386
Control-15	Control	Female	67	Control	No	No	Yes	Negative	-0.889869	0.253688	-1.50595	-1.07575	-0.700483	-0.217835	-0.337789	0.0222114	-0.754634	-0.245855	-0.472174	-0.117321	-1.06628	-1.67319	0.358647	-0.192874	-0.289083	0.695866	-0.496836	0.164321	-0.472748	-1.13664	0.332855	0.31185	-0.409965	0.0236666
Control-16	Control	Male	59	Control	Yes	Yes	Yes	Negative	0.191767	-0.746616	1.17769	0.0159756	-0.219472	1.555	0.2461	-0.420562	0.14951	0.836679	0.133044	-0.625044	0.80297	-1.19531	1.03361	0.00293719	0.23838	0.952355	1.777	0.756867	-0.622737	-0.497707	0.96338	0.861085	-0.679298	-0.842528
Control-17	Control	Male	70	Control	No	Yes	No	Positive	-0.384303	-0.209332	-1.29995	-0.575448	-0.240377	0.487409	-0.0126011	0.973895	-1.13482	0.0932786	-0.431487	0.629663	-0.965191	-0.677996	0.249344	-0.320639	0.622674	0.678096	1.05732	0.521423	0.0274033	-0.264668	0.543795	0.276758	0.373256	0.315562
Control-18	Control	Male	52	Control	No	No	No	Positive	1.96159	-0.331341	-0.657669	-0.292563	-0.0625895	0.0895058	-0.468581	-0.918284	0.577074	0.131506	-0.0309627	-0.114771	-0.0950225	-0.0407232	-0.972691	0.400695	0.793619	0.257318	1.12536	0.362192	0.672525	0.0339173	-0.000366249	1.65057	0.227742	-0.280775
Control-19	Control	Female	62	Control	No	No	Yes	Negative	0.508894	1.27335	-0.841882	-0.0488945	0.823391	0.729382	-2.30701	-0.290825	-0.400065	0.895859	1.98166	0.640077	0.130208	-0.187914	-1.08008	1.2755	0.393297	0.0113434	1.03971	0.618555	0.961966	0.625899	-0.276371	1.11673	1.00254	1.25405
Control-20	Control	Female	71	Control	No	Yes	Yes	Positive	0.237393	-0.0741988	-0.856623	-0.489865	-0.278554	-0.428898	-0.402316	-0.741116	0.740626	0.88769	0.385557	0.395014	-0.194756	-1.05736	-0.648078	0.527693	1.0131	0.538552	0.56228	0.93211	0.679216	-0.720174	0.118836	0.3377	1.75264	1.74956
Control-21	Control	Male	62	Control	Yes	No	Yes	Negative	0.837221	0.953304	0.188573	0.310881	0.522392	1.61844	1.26978	0.734856	-0.578545	-0.665048	0.065216	0.718941	-0.0282904	-0.46725	0.275427	0.463544	0.870566	1.41843	1.79644	0.883142	0.253311	0.612571	0.122313	-0.0721653	-1.18093	-0.711704
Control-22	Control	Male	57	Control	Yes	Yes	Yes	Positive	1.32355	-0.731229	0.620144	0.253164	-0.0459086	1.71296	0.45484	-0.277812	-1.22567	0.182726	0.382543	-0.386871	-0.62233	-0.802864	0.140391	-0.287425	0.491705	1.08945	0.806855	0.047778	-0.145823	0.0908247	-0.16095	0.61621	0.915369	1.03452
Control-23	Control	Female	65	Control	No	No	Yes	Positive	0.287559	0.146765	-1.13808	0.230737	0.0523092	-1.41182	-0.14626	-0.698728	0.491061	0.557372	-0.0125823	0.965434	2.46314	0.0686373	-0.947344	0.629956	-0.0537055	0.199051	2.10156	1.12181	-0.251028	-0.487627	0.267397	0.318794	-0.61481	-0.430538
Control-24	Control	Male	62	Control	Yes	Yes	No	Negative	1.19552	-0.672815	-0.542422	0.529054	-0.312559	-0.513515	0.639569	-0.134254	-1.87574	-1.93988	-0.120473	0.297551	0.442865	-2.78807	0.63705	-0.490883	0.356993	1.46323	1.19507	0.85056	0.180596	-0.570213	0.811614	-0.118546	-1.30407	-1.23428
Control-25	Control	Male	69	Control	Yes	Yes	Yes	Negative	-0.467192	1.09154	-0.0400365	-0.139019	0.988606	1.32019	0.587395	0.590312	0.320726	0.970128	1.27209	0.472487	0.004757	0.569721	-0.279793	0.227897	1.59934	1.80908	0.288008	0.968473	1.76295	0.914303	0.0390668	0.233794	0.857704	1.15161
Control-26	Control	Female	70	Control	No	No	Yes	Negative	-0.57536	0.282823	-1.28888	-0.212579	-0.310875	0.301395	0.25554	0.743574	-1.39112	-1.19206	0.1321	-1.09709	-0.44096	0.113248	-0.984274	-0.507839	0.0159702	0.780402	0.850688	-0.110562	-0.639885	-0.107198	-1.13081	0.234967	0.374509	0.595628
Control-27	Control	Male	66	Control	Yes	No	No	Negative	0.224796	0.365766	-0.28958	-0.368784	0.273969	-0.43874	-0.431248	-0.855267	1.35192	1.18728	0.11862	0.725517	0.326788	0.14381	-0.591528	0.9983	0.528005	-0.123784	1.18439	0.922546	0.723849	0.072106	0.0167249	-0.123683	-0.148514	-0.196978
Control-28	Control	Female	65	Control	No	Yes	Yes	Negative	-0.562795	-0.952046	-0.617622	0.873319	-0.364935	-1.34664	0.343271	0.850758	1.0027	1.31376	-0.0226492	-0.06547	-0.371932	-1.22061	-0.779293	-0.943296	-0.256058	-1.30935	2.01399	0.355621	-0.87187	-0.780097	-0.74103	-0.486639	0.113386	0.615334
Control-29	Control	Male	59	Control	Yes	Yes	Yes	Negative	0.689573	1.44453	-0.41876	0.0297905	-0.474614	-0.312613	-0.257547	-1.80987	1.15254	0.988928	-2.3621	0.285769	-0.147883	0.556318	-0.260525	0.456997	0.71073	-0.0253697	1.35349	1.55116	0.107394	-0.726259	-0.656212	0.476511	-0.723513	0.0564137
Control-30	Control	Male	69	Control	Yes	Yes	No	Positive	-0.863471	0.432703	3.00637	-0.750062	-0.0101513	1.02797	-0.205652	-0.727734	0.476542	0.361533	0.385397	0.632226	0.865157	0.609843	-0.459964	-0.00776464	0.436419	-1.26844	0.866423	-0.29735	0.350299	0.258925	-0.220558	0.0832643	0.80251	0.704554
Control-31	Control	Male	61	Control	Yes	No	Yes	Positive	1.3895	-0.342556	-1.00425	-1.0807	-1.37681	0.230166	1.01007	0.65064	0.162238	0.591067	-0.0201039	-1.03077	-0.23177	-1.01771	1.43855	-0.382674	-0.0174089	0.0764861	0.848163	-0.887306	-1.32666	-1.33063	1.02353	-0.150355	-1.86207	-1.80142
Control-32	Control	Male	62	Control	Yes	Yes	No	Negative	1.13121	0.336879	0.579409	0.440248	-0.00426386	0.440364	-0.166833	-0.394349	-0.408863	0.119291	0.0605965	1.37972	0.288694	0.162448	-0.655384	0.638781	0.617438	0.340085	0.958788	-0.0505892	1.35699	-0.208919	-0.474296	1.01977	1.02716	1.03901
Control-33	Control	Female	70	Control	No	No	No	Negative	1.39806	0.269449	-0.839652	0.731991	0.294589	-1.87133	0.315751	0.294209	0.981809	0.561554	0.642617	-0.793854	-0.326598	0.143984	-1.03321	0.0694374	1.1495	0.817741	0.930537	0.47555	-0.243347	1.37366	-0.411145	0.818761	-0.677856	-0.891679
Control-34	Control	Male	59	Control	Yes	Yes	No	Negative	-0.162635	1.01203	-0.546727	-2.05172	-0.745504	1.04515	-0.0775344	-1.01845	0.582044	1.31986	-2.63438	1.25227	1.40409	-0.185126	-0.81178	0.408827	0.555506	0.223904	0.809414	0.183617	0.485418	-0.76982	-0.134698	0.802303	1.53602	1.24689
Control-35	Control	Male	63	Control	Yes	Yes	No	Negative	2.15557	0.0977435	-0.508822	-1.13941	-0.523905	1.05638	0.00562811	-1.884	0.120333	0.642471	0.104181	0.474617	1.05002	0.443469	-0.228243	0.732926	0.738257	0.747639	1.19071	0.866884	0.622853	-0.285687	-0.231993	2.13422	0.548235	-0.372352
Control-36	Control	Female	62	Control	No	Yes	No	Positive	1.27843	0.931917	0.753086	0.628886	0.657951	-1.40662	-0.470919	-1.25561	0.303513	-0.32924	-0.21246	0.529666	-0.00761782	-0.294247	-1.44902	0.983458	-0.287639	0.423703	1.66765	0.536534	-0.191563	-0.371671	-1.02565	0.677679	1.47566	1.4078
Control-37	Control	Male	67	Control	No	No	No	Positive	-0.0633786	1.57051	-1.10513	-0.502012	0.870404	-0.0511449	-0.11704	-0.398012	-1.36297	-0.546253	1.14316	-0.938268	-0.20705	-0.0143858	-0.485821	-0.361729	0.542017	0.104469	0.522369	0.12449	-0.148283	0.308125	-0.356216	-0.512067	0.18527	-0.119443
Control-38	Control	Male	71	Control	Yes	Yes	Yes	Positive	0.252227	0.742749	-0.0772981	-1.74342	0.00988691	1.28784	-2.40976	-0.658508	0.472606	1.04927	-2.5193	1.16644	0.995211	1.03298	0.14599	1.09237	-0.532164	0.964343	0.87863	-0.568563	-0.107892	0.107084	-0.563419	0.507388	0.682284	1.08692
Control-39	Control	Male	55	Control	Yes	Yes	Yes	Negative	0.74665	0.465529	-0.239218	-0.409709	-0.291039	-0.528899	-2.38689	0.0370878	-0.00746446	0.417116	-0.00440102	1.98237	0.796565	-0.411583	-0.452353	0.244368	0.362915	-0.266773	1.12892	-0.780046	1.59891	-0.336695	-0.508962	0.67193	1.1084	1.30437
Control-40	Control	Male	65	Control	Yes	Yes	No	Negative	1.3496	-0.626022	-0.396064	-0.417526	-0.312605	1.39181	-0.871621	-1.25334	1.77675	1.57424	-2.48025	0.374952	-0.752493	-0.31174	-0.625263	0.882274	0.591187	-0.4338	0.93531	-0.270987	0.743323	0.314666	-0.489252	1.83819	0.269454	0.910219
Control-41	Control	Female	61	Control	Yes	Yes	No	Negative	2.0807	0.211118	0.0554995	0.278775	-0.025417	-0.654439	0.0826207	-0.468749	3.72504	2.42646	-0.104512	0.631493	0.199175	-0.262009	-1.1427	0.41615	0.0280562	-0.711666	0.721694	0.247561	1.29869	0.0721926	-0.466504	1.80042	0.646193	0.517783
Control-42	Control	Female	69	Control	No	No	Yes	Positive	-1.4771	0.850152	0.0353806	0.458209	0.118347	0.330626	-2.47174	-0.0614751	0.403278	0.550347	-0.00987211	0.775928	-0.877453	0.121466	-1.72444	0.774689	0.306847	-0.279227	1.59453	1.26407	0.212845	-0.431856	-0.668562	0.25671	0.0166369	0.726825
Control-43	Control	Male	58	Control	Yes	Yes	Yes	Positive	1.92862	0.665589	0.0800096	-0.693321	-0.262697	0.39835	-0.095911	-0.81104	-0.869692	-0.490217	-0.140963	2.17155	0.40931	-0.629035	-0.965971	0.398477	0.743896	1.31914	0.917773	0.356864	1.04139	-0.558904	-2.70837	0.148368	1.81673	2.22899
Control-44	Control	Female	66	Control	No	Yes	Yes	Negative	-0.309538	-0.0233158	-1.09873	-0.416855	-0.796681	-1.50241	-1.05825	0.200255	-0.141561	0.323713	0.389648	0.846381	-1.21868	0.257516	-0.581273	0.463439	-0.266534	-0.188423	-1.1344	0.664627	0.810467	-0.645981	-0.0782924	0.00441779	-1.62658	-2.43161
Control-45	Control	Female	67	Control	No	No	Yes	Negative	0.497517	1.71196	-0.620853	-0.286632	0.132677	-0.905367	-2.40316	-1.05735	1.08167	0.147412	-2.50859	2.63164	1.23603	0.241424	-0.846149	1.83726	0.116884	-0.109708	1.09807	0.666483	0.935167	-0.396351	-0.374658	0.92408	1.4166	1.13268
Control-46	Control	Female	61	Control	No	No	Yes	Positive	-0.171468	0.772795	0.279304	0.422466	0.0254507	-0.861869	-2.42449	-1.46451	0.905791	1.02503	0.726585	1.74769	-0.656814	0.425164	-1.29668	1.14175	0.472181	-0.455939	0.206826	1.77672	1.65879	-0.223906	-0.418814	0.571577	0.0945923	0.822199
Control-47	Control	Male	55	Control	Yes	NA	Yes	Negative	-0.527933	0.34328	0.167561	0.0729948	0.753351	-0.351339	0.996768	0.932312	0.410341	0.059576	0.642751	-0.310202	2.53092	-0.232122	-0.515354	-0.356614	-0.113266	-3.8889	0.805381	-0.0208294	-0.574257	0.385187	-0.579948	0.147778	-0.206069	0.247604
Control-48	Control	Male	64	Control	Yes	No	Yes	Negative	0.869651	1.14541	-0.172781	1.30959	-0.406273	-0.0293709	-0.531047	-0.263145	0.28876	0.543838	0.310627	1.76093	-0.639989	0.132053	-0.677781	1.49017	0.00804158	0.697532	0.516594	0.123938	1.73475	0.130019	0.0127437	0.270464	1.17211	0.0648339
Control-49	Control	Male	63	Control	Yes	Yes	No	Positive	-0.867297	0.546458	-0.224241	1.38086	0.469913	0.309952	1.4371	-0.402016	0.311108	-1.97162	0.768784	-0.0365677	0.736975	0.119653	1.55297	0.332702	-0.347198	-0.242084	1.58702	-0.992078	-0.520378	0.482938	1.32268	-0.156639	-0.115936	-0.846931
Control-50	Control	Male	70	Control	Yes	Yes	No	Negative	-0.609414	-0.0242209	-0.711106	-0.174989	-0.0613924	-0.290256	-0.037888	-0.40801	0.205353	-0.390152	-0.366205	-0.81593	2.12997	0.546173	-0.416393	0.265636	-0.0412161	0.182328	0.760779	0.0768648	0.817284	-0.181395	-0.5704	0.0638116	0.631146	0.553587
Control-51	Control	Male	66	Control	Yes	Yes	No	Positive	-0.83447	0.85685	-0.693816	1.56501	0.0658734	0.190766	-0.219632	-0.616951	-1.04968	0.790668	0.382918	-0.866304	-0.322111	-0.390618	-0.475654	-0.211301	-0.156691	-1.12059	0.0596479	0.543062	-0.959154	-0.0117192	-0.353055	0.085735	0.417688	-0.326038
Control-52	Control	Male	54	Control	No	Yes	No	Negative	0.591324	0.623076	-0.248377	-0.194866	-0.743784	1.21317	-0.893976	-1.22486	-0.0371011	-0.316664	-0.196847	0.522362	1.82741	-0.366549	-1.06944	0.82698	0.605064	0.577382	0.320713	0.652866	0.906025	0.230941	-0.529751	-0.0567394	1.58033	1.78735
Control-53	Control	Female	62	Control	No	No	No	Negative	1.94701	0.823677	-1.7741	-0.551189	-0.293184	-0.233826	-0.814	-0.700115	0.802603	0.503091	0.426535	1.97096	-0.379072	-0.206268	-0.497569	1.0068	0.915292	0.465907	0.499314	0.524601	0.927965	-0.485868	-0.103774	1.07208	0.856141	0.867804
Control-54	Control	Male	62	Control	Yes	Yes	No	Positive	0.0692106	0.494249	0.599809	0.684515	-0.249569	1.29138	-0.610997	-1.25796	1.33114	1.32643	0.281387	0.105939	-0.00573133	0.370004	-1.06214	1.15409	-0.593552	0.536285	1.38292	0.331585	0.703692	0.0794723	-0.747672	1.02217	0.578399	0.791326
Control-55	Control	Male	47	Control	Yes	Yes	No	Positive	-0.835268	0.726211	1.20052	-0.222252	-0.592058	1.67558	-0.586404	-1.77903	0.71632	0.957725	-2.74827	-0.173748	0.305717	0.0962149	-0.977428	0.169897	1.08287	0.180882	0.676344	0.940595	1.13562	-1.06891	-0.71069	-0.406239	1.66068	1.62209
Control-56	Control	Female	59	Control	No	No	Yes	Negative	0.155353	1.07254	-1.04213	-0.322859	-0.444067	0.303835	-0.594749	-0.66298	0.6165	-0.0507223	-0.00374318	0.599536	0.139614	-0.175561	-0.56403	1.42643	0.457127	0.520813	0.173279	0.685492	0.790617	-0.808752	-0.261422	0.845739	0.770323	0.871247
Control-57	Control	Male	47	Control	Yes	No	Yes	Positive	0.334285	-0.114926	1.53722	1.79911	-0.280446	0.403933	0.444732	0.0838679	-0.421625	0.232274	0.23552	-0.519056	-0.0573238	0.15755	-0.477758	-0.554276	0.484808	-1.34038	0.577873	0.260963	0.0879689	-0.367262	-0.725308	-0.524877	-0.149731	-0.144733
Control-58	Control	Male	66	Control	No	Yes	No	Negative	-0.406492	0.342964	-0.251259	-1.20183	-0.523221	0.66451	0.33174	-0.656191	0.538247	0.705245	0.0550815	0.523715	-0.457556	0.238821	-1.39932	0.807638	0.212318	-1.337	0.364784	0.97409	0.743695	0.0703448	-0.3172	0.64682	-0.522652	0.289903
Control-59	Control	Male	66	Control	Yes	Yes	Yes	Positive	0.573711	0.919606	0.814252	1.30353	0.384515	0.930869	0.656505	-0.380196	1.3532	1.38855	0.614499	0.483204	-1.11058	0.307041	0.157793	0.362936	0.750942	1.10032	-0.0216675	-0.283258	0.981423	0.170503	0.204048	0.767436	2.06451	1.81345
Control-60	Control	Female	67	Control	No	No	Yes	Positive	-0.666382	-0.743236	-2.09629	-1.36231	-0.600867	-0.957058	0.266869	0.77083	-0.0174252	0.148226	0.140405	-0.436525	-1.25023	-0.793096	0.684272	-0.417012	-0.552627	0.31815	0.0068808	1.06716	-0.880065	-0.75872	0.290151	-0.292595	-1.40277	-1.97426
Control-61	Control	Male	72	Control	Yes	No	No	Negative	0.215635	1.10218	-1.50086	-0.535482	-0.612777	-0.55907	0.366052	0.17441	-0.50941	-0.159909	0.402732	-0.330468	1.42236	-0.222199	0.314335	-0.24984	0.00153011	0.456069	-0.625892	0.869102	0.202959	-0.320517	-0.0469801	-0.361774	-1.2068	-2.05667
Control-62	Control	Male	50	Control	No	No	No	Negative	-0.418657	0.873234	0.195836	0.0518351	0.0833578	-0.529134	-0.706844	-2.25943	1.21819	0.696972	-0.11637	0.115188	-0.133883	0.688963	-0.964437	1.13901	0.405373	-1.59067	-0.153813	1.12681	1.38662	-0.121048	-0.292003	0.140931	-0.45399	-0.0614264
Control-63	Control	Male	59	Control	Yes	Yes	Yes	Negative	0.615407	0.516454	1.2648	-0.365277	-0.705382	1.60624	0.0651488	-0.623326	0.535311	-0.0300261	-0.172182	0.0358736	2.69479	0.240474	-0.456172	0.537047	0.83783	0.978003	0.0552011	0.905057	0.972192	-0.657776	0.137822	0.470852	0.0979322	0.110955
Control-64	Control	Male	50	Control	Yes	Yes	Yes	Negative	0.296822	0.199817	-0.795112	0.128495	-0.400718	0.889214	0.399973	0.324761	-0.290959	-0.676889	-0.348242	-0.0431013	0.744944	-0.470463	-0.18461	-0.474987	0.394818	0.292711	0.449631	0.875655	-0.404406	-0.267085	-0.041577	0.239488	-0.856156	-0.475373
Control-65	Control	Female	63	Control	No	No	No	Negative	-0.73676	0.26982	-0.076638	-0.0806738	0.240992	0.500752	0.245119	0.52545	-0.63468	0.432028	0.335318	-0.805001	0.538287	-0.045627	-0.127968	-0.00224807	0.0994213	0.179019	0.322341	-0.259197	-0.846533	0.0298915	-0.1326	-0.470206	0.259222	-0.510496
Control-66	Control	Male	66	Control	Yes	Yes	No	Positive	-1.34284	0.479672	-0.335652	-0.978296	-0.752683	1.00635	-0.15494	0.119898	-0.543562	-0.439071	-0.506312	-1.09227	-0.834165	-0.849932	-0.319552	-0.363517	-0.152683	-0.376629	1.14486	0.95848	-0.84388	-0.593796	-0.583884	0.0558196	-1.17691	-1.74667
Control-67	Control	Male	68	Control	No	Yes	Yes	Negative	-0.316818	1.15874	-0.710874	-1.02688	-0.506257	-0.169159	-2.43562	-1.67859	0.626085	0.179852	0.127569	0.193424	0.75361	0.84311	-0.579522	1.48684	1.22171	0.942262	0.0256193	1.06695	1.50527	0.22067	0.156026	0.362482	0.189883	0.0812104
Control-68	Control	Female	62	Control	No	Yes	No	Positive	0.386193	0.214064	-0.911657	-0.341817	-0.396009	-0.519163	-1.12026	-0.641976	0.699684	1.28616	-0.579562	1.97955	0.198437	0.034472	-1.15579	0.827019	0.239382	0.258383	-0.139904	0.985137	0.926395	-0.820848	-0.36446	-3.11397	-1.64791	-1.39223
Control-69	Control	Male	73	Control	Yes	Yes	Yes	Negative	-1.02243	0.533721	1.21706	0.0381511	0.450225	1.60065	0.845624	-0.354238	-1.32209	-0.582971	0.614132	-0.660045	1.10819	-0.0365159	0.120175	-0.237602	-0.107265	0.628475	0.492525	-0.261176	0.0759236	0.2097	0.0836306	-0.218834	1.00474	1.71673
Control-70	Control	Male	65	Control	Yes	Yes	Yes	Positive	-0.0362891	-0.519926	-0.844717	-0.0558994	-0.199246	-0.0114177	1.06072	0.682607	-0.764459	-1.26919	0.0304243	-0.870943	0.945269	-0.614369	1.18444	-0.609511	0.478885	-1.06958	0.788905	-0.785595	-0.915655	-0.341169	1.35695	-0.576986	-0.732253	-0.69489
Control-71	Control	Male	67	Control	No	No	Yes	Negative	-0.115884	1.2475	1.09778	0.904036	0.37916	0.470442	-0.724749	0.0240926	-0.259928	0.882804	0.496247	0.783824	-0.25401	0.0297964	-0.894039	0.419395	0.876468	0.269462	0.338069	0.342822	0.23504	0.105272	-0.230774	0.331965	1.37725	1.74143
Control-72	Control	Female	62	Control	Yes	Yes	No	Positive	-0.429364	0.58563	0.183733	1.59343	0.340961	-0.439414	-0.315393	0.51952	0.13049	0.0452732	0.340643	0.308798	1.57196	0.736946	0.0303132	0.149442	0.590835	-0.102481	-0.133786	0.792603	0.440618	1.62266	-0.523314	0.568165	0.941182	1.00763
Control-73	Control	Male	63	Control	Yes	Yes	No	Negative	-0.606361	-0.0840755	1.12395	0.896975	-0.298861	1.4851	0.664526	0.391519	-1.32427	-0.800453	0.619952	-0.781312	-0.811976	-0.57987	-0.730509	0.44947	1.0956	0.731384	-0.241167	0.924619	0.0698943	-0.26225	-0.564077	-0.0763914	0.393613	0.217103
Control-74	Control	Male	50	Control	Yes	Yes	No	Negative	-0.952877	1.0718	0.396691	-0.29114	-0.385058	1.02259	-2.44208	-1.66118	0.605965	0.27778	-0.229235	1.54926	1.34412	0.00936351	-0.59495	0.493752	1.31482	0.610641	0.194022	0.762493	0.881354	-0.380295	-0.0206833	-0.135189	2.22273	1.57057
Control-75	Control	Female	68	Control	No	No	Yes	Positive	0.112824	0.168118	-0.654201	-0.616772	0.052888	-0.635804	-1.17454	-0.459092	0.615022	0.217945	-0.364058	-0.474571	-0.560848	0.560507	-1.41496	0.706346	0.206728	0.118536	-0.21287	0.706007	0.190536	-0.0425367	-2.56303	0.848748	-0.968369	-0.706889
Control-76	Control	Female	62	Control	Yes	Yes	No	Negative	-0.143026	0.549103	-0.554136	-1.32443	-0.524573	-0.156413	-1.07087	-0.435606	0.773887	0.598436	-0.408313	-0.447699	0.030952	0.228714	-0.868821	0.63881	0.627539	-0.199332	-0.390423	1.1051	0.607191	0.180881	-0.422006	-0.0389399	1.33003	0.738743
Control-77	Control	Female	69	Control	No	Yes	No	Positive	1.01822	-0.692429	-0.3187	0.738274	0.00107475	-1.36873	1.03631	0.445988	-1.16113	-0.934383	-0.411749	-0.715664	-1.08179	-0.845743	1.80829	-0.035677	-0.230651	0.331034	0.254519	-0.00893898	-0.847458	-0.18414	1.35026	0.112419	-0.607594	-0.478482
Control-78	Control	Male	52	Control	Yes	Yes	Yes	Negative	0.93598	-0.87622	0.356317	0.198507	-0.731397	0.33371	-0.296911	-0.111111	0.0162056	1.13377	-0.246016	0.0170836	0.825982	-0.630484	-1.28955	-0.404979	0.365326	0.17993	0.90013	0.820736	-0.84943	-0.375184	-2.60855	-0.057682	0.628156	0.706623
Control-79	Control	Male	68	Control	Yes	Yes	Yes	Positive	1.2424	0.560058	0.183813	-0.714721	0.593348	-0.0854349	-1.10716	-1.96786	1.77738	1.36054	0.473961	-0.0349334	2.18701	-0.166678	-0.342222	-0.00448182	0.905399	0.945863	0.800294	0.856436	0.791255	0.369673	-0.118987	-0.0237363	-0.0409711	0.220938
Control-80	Control	Male	72	Control	No	Yes	No	Positive	0.0628233	1.01694	-0.194253	-0.237452	-0.542462	-0.164271	-0.24006	0.442069	0.330078	-0.0444045	-0.191958	-0.0255224	-0.754152	-0.907058	0.602504	0.601606	0.46408	1.09298	0.535504	0.325281	0.616668	-0.767795	0.524291	-0.076516	-0.24215	-0.36836
Control-81	Control	Male	64	Control	No	Yes	No	Positive	-1.13784	-0.312666	-0.0700932	-0.726316	-0.228685	-1.01861	0.217036	-0.198872	-0.566934	0.431858	-0.191664	-0.731031	-0.0728698	-0.614318	0.421062	0.214432	0.0194428	-0.207908	0.285946	0.128239	-0.663211	-0.794937	-0.0674084	-0.614868	-0.686138	-0.716854
Control-82	Control	Male	68	Control	Yes	No	No	Positive	-0.552018	0.607655	-0.275146	0.623161	-0.144345	0.104312	0.0952211	-0.73561	0.190879	0.163363	0.242472	-0.358279	-0.707168	-0.431705	0.00611921	0.451609	0.339336	1.17162	-0.421609	0.74433	0.242094	-0.245799	-0.489644	-0.267634	-0.712374	-1.08523
Control-83	Control	Male	54	Control	No	Yes	No	Negative	0.857695	-0.0567393	-1.2228	-1.39543	-1.59928	1.75807	0.418505	0.309458	0.325272	0.748595	-0.521805	0.789622	0.967055	-0.879529	0.392418	0.190598	-0.625114	0.115569	-0.738424	-0.987516	-1.04384	-1.45338	-0.0972705	-0.469162	0.550267	0.361139
Control-84	Control	Male	70	Control	Yes	Yes	No	Positive	1.47621	0.783256	0.202057	-0.00791587	0.648651	-1.16108	-0.635743	-0.795612	1.30331	1.33584	0.119225	1.81403	1.13198	0.49761	-0.670414	1.39791	1.02945	-0.893744	0.0607663	1.35641	1.85013	0.084081	-0.0778382	0.884572	0.0845076	0.903966
Control-85	Control	Female	53	Control	No	Yes	Yes	Negative	-0.267838	1.29295	-0.522745	-0.818696	-0.554538	0.63812	-0.573858	-0.957535	1.21915	1.15071	-0.042471	1.05324	1.47895	0.253629	-1.12604	1.12233	0.564521	0.23901	0.827604	1.07395	0.341129	0.0904343	-0.0927194	0.91745	1.4102	0.401883
Control-86	Control	Male	70	Control	Yes	Yes	No	Positive	-0.824832	0.496344	0.269675	-0.222536	-0.141992	0.143914	-0.154804	0.75027	0.58784	1.20776	0.398037	0.322536	0.461667	-0.596741	-0.0953678	0.107676	0.391229	0.489594	-0.474425	0.313325	-0.142647	-0.503709	-0.154849	-3.09219	-0.291253	-0.506213
Control-87	Control	Male	54	Control	No	Yes	Yes	Negative	-0.0233417	0.551666	-0.46907	-1.24532	-0.96821	1.31992	-0.611028	-0.344025	-0.332593	0.843201	-0.206417	0.203081	1.00854	-0.676364	-0.720055	0.0414911	0.655452	0.264389	-0.361776	0.548249	0.722859	-0.246944	-0.382888	-0.610693	1.64393	1.89181
Control-88	Control	Female	67	Control	No	Yes	No	Negative	-0.11641	0.0965457	0.519364	-0.534515	0.484555	-0.830922	0.206353	-0.795753	0.259583	-0.267185	0.267649	0.180914	-0.31625	0.652634	-0.778695	1.10244	0.321329	0.369836	-0.200268	0.398154	0.48702	0.636204	-2.67263	1.20023	-0.54936	-0.782803
Control-89	Control	Female	62	Control	No	No	Yes	Negative	1.73021	-0.0199372	0.202571	-1.8459	-0.618262	0.40845	-0.27133	-0.492943	0.612672	0.735705	-0.730545	0.267478	-1.35283	0.0466118	-0.823187	0.524668	0.141032	0.0421216	-0.663093	1.06895	0.103288	-0.463058	-0.254425	1.32607	1.02249	1.2845
Control-90	Control	Female	68	Control	No	Yes	Yes	Positive	0.344874	0.502001	-1.15054	-0.5901	-0.30862	0.296	0.689737	1.01136	-1.40234	-1.26773	0.343956	-0.686293	-0.868984	-0.238416	0.720721	0.150953	-0.237611	0.293834	-0.592959	1.06374	-0.365548	-0.0293756	0.727494	-0.0985181	0.839847	0.487777
Control-91	Control	Male	59	Control	Yes	Yes	No	Negative	0.85572	-0.745174	-1.18216	-2.00105	-1.50823	0.0313144	-0.263467	0.357526	-0.435951	-0.0947467	-0.254246	-0.166806	-0.971035	-0.228202	-0.274846	-0.594073	-0.0714225	-0.146582	0.389201	0.109543	-0.435823	-0.932457	-0.782685	-0.846767	-0.288441	-0.356653
Control-92	Control	Female	58	Control	No	No	No	Negative	1.07765	-0.506638	-0.12666	-0.970953	0.244396	-0.382241	0.910842	1.42961	-0.128126	-0.203447	0.457915	-0.827829	-0.981381	-0.748667	0.96189	0.171414	0.0834665	0.994125	-0.329269	0.816816	-0.671965	-0.250238	0.67075	0.625994	-1.15657	-1.28001
Control-93	Control	Male	72	Control	Yes	Yes	No	Positive	-0.0155739	0.871227	0.0955909	0.500457	2.07314	0.396882	0.282462	-0.413633	0.289453	-0.201591	1.55074	0.900472	-0.354225	1.42031	-1.00484	0.637607	0.710057	0.428825	0.140008	-0.585057	1.8241	1.75575	-2.73646	0.495798	0.662954	0.642958
Control-94	Control	Male	67	Control	Yes	Yes	No	Positive	1.34515	0.555736	0.0930633	0.932656	0.546199	-0.500459	-0.162456	-0.578198	-0.136845	0.325154	1.08244	0.69031	0.473846	-0.19537	-0.239729	1.08048	0.522995	1.60401	0.208564	-0.13931	0.679546	0.456682	-0.427923	0.149163	0.219872	0.286166
GC-1	GC	Male	63	Late	Yes	No	No	Negative	-0.388488	-0.830534	3.49422	1.55277	1.03651	0.453345	0.130967	0.476212	-0.776576	-2.16969	0.56114	0.389471	0.0935858	-0.340316	-0.926422	-0.224477	0.0290471	-0.494008	0.784395	-0.887826	0.603257	1.3052	-2.58719	0.668334	0.476659	0.81954
GC-2	GC	Female	59	Late	No	No	No	Negative	-1.12016	-0.543653	-0.039267	0.0940484	0.0722706	-0.497682	-0.877022	-1.20633	-1.47236	-0.97289	-2.51717	0.163571	-0.457858	1.07246	-1.9516	-0.727269	0.369865	0.768374	0.429237	-0.269403	0.67348	2.06768	-0.930651	1.07365	0.631685	0.29179
GC-3	GC	Male	71	Early	No	Yes	Yes	Positive	-1.26277	-1.39235	1.85996	2.13176	0.840566	0.659606	1.02122	2.23586	-2.08047	-3.08635	0.815153	-1.32778	-0.703428	0.440308	-0.977145	-1.42182	0.781355	-0.966022	-1.34774	-1.28008	-0.64944	0.919485	-2.54048	-2.89111	0.548237	-0.350963
GC-4	GC	Male	59	Late	Yes	Yes	No	Negative	1.17067	0.159643	1.05116	4.20551	8.10055	-0.133816	2.50905	0.632421	-1.72278	-1.5114	4.32147	1.58282	2.97381	1.26663	2.40483	1.36512	-0.745489	1.38264	0.327287	-0.94034	-0.102404	7.10785	2.25733	1.3074	0.397113	0.927366
GC-5	GC	Female	69	Late	No	No	No	Negative	1.17264	0.107928	-0.194202	0.444086	-0.0487441	-1.25189	0.810614	2.04162	0.766456	0.769763	0.111811	-0.261856	0.116604	-1.03693	0.437641	-0.499971	-1.41252	-1.27034	-0.697953	-1.10545	-0.857384	-0.0752637	0.68345	-3.16512	0.51121	0.256876
GC-6	GC	Male	73	Late	Yes	Yes	No	Positive	0.249286	-0.112829	0.799927	-0.354009	0.133245	-0.343963	0.480939	-0.261479	0.182681	-0.770471	0.086578	-0.834841	-0.916429	-0.236699	0.194113	0.256308	-0.496614	-1.30564	0.334239	-2.31681	0.104865	0.296194	0.114839	0.18639	-0.328201	0.875427
GC-7	GC	Male	65	Late	No	Yes	No	Positive	0.0910597	0.805563	-0.387646	0.929953	0.0417782	0.561289	-0.441566	0.903697	0.254081	-0.939086	0.544182	-0.347175	1.35776	-0.164323	-1.35781	0.878044	-0.181827	0.326556	-0.66141	0.237306	0.141282	0.231036	-2.62079	0.225838	-0.201116	-0.412216
GC-8	GC	Female	40	Late	No	No	No	Negative	-0.115584	-0.014717	0.442008	-0.36835	-1.18795	-0.599031	0.146417	1.88031	0.202048	0.320071	-0.0519558	-1.0724	-0.855279	-1.17504	0.675486	-0.423612	-1.30573	-0.728526	-0.181497	-1.04598	-1.0112	-1.1214	0.438813	-0.199425	-1.52428	-0.931737
GC-9	GC	Male	70	Early	No	No	No	Positive	-0.908178	-1.82773	0.226231	-0.423509	-0.0505835	-1.04954	1.56127	2.17926	-0.858425	0.315008	0.256647	-1.05392	-0.48832	2.6136	2.30211	-1.19059	-0.494832	0.222414	-2.89017	-1.82412	-1.55611	0.784709	2.39347	-0.570636	-1.2481	-0.806387
GC-10	GC	Male	66	Late	No	No	No	Negative	0.0768965	0.0544958	0.341481	1.21936	1.15611	-0.438226	-0.106138	-0.269901	0.163783	0.366883	0.485918	0.83025	-0.580671	0.0865033	-1.24367	0.74506	-2.31032	-0.695622	-0.779357	-0.36715	-0.616233	0.168103	-2.51193	-0.119885	0.598859	0.509745
GC-11	GC	Male	58	Late	Yes	Yes	No	Negative	-0.552464	0.18568	2.7572	0.442339	-0.449124	-3.24025	-0.107227	-1.23972	-0.141971	-1.2536	-0.294123	-0.574659	-2.96085	-0.372424	-1.05387	-0.00903205	0.509671	-0.10556	-0.381035	1.28872	-0.291775	-0.421176	-0.387038	-0.190933	0.38574	0.389115
GC-12	GC	Female	58	Late	No	No	No	Positive	2.38586	0.0730428	2.6497	1.13848	0.555548	-2.83631	-2.33979	-1.23627	1.34965	0.551014	0.261039	0.672675	0.834421	0.771427	-0.664593	1.12647	0.745269	0.589147	0.318369	-1.58329	0.676468	0.779466	0.560234	0.823201	-2.73689	-1.36801
GC-13	GC	Female	53	Early	No	No	No	Positive	-2.17097	-3.92365	-1.61408	-3.42323	-2.2614	-0.587773	0.585806	1.75403	-1.69675	-1.18833	-3.28515	-1.36134	-1.1028	0.190029	2.18845	-3.67564	-2.8196	-2.30806	-0.867842	-1.78773	-1.86109	-1.8095	1.89202	-1.09556	-0.627837	-2.00359
GC-14	GC	Female	69	Early	No	No	Yes	Negative	-0.367184	-0.596872	0.250197	-0.483719	0.06189	-1.55367	0.275428	-0.408932	0.921906	0.991539	0.00540007	-0.586003	0.0658637	0.274496	0.42613	-0.156892	-0.212786	-0.256681	-2.26743	-1.14027	0.431707	-0.162172	0.646606	-2.97317	-0.803579	-1.13882
GC-15	GC	Male	68	Early	No	No	No	Positive	0.937343	0.220536	-0.308936	0.406768	0.526936	0.00357654	-0.328453	-0.146934	-0.479315	-0.494267	0.361819	0.463053	0.0668547	0.420219	-0.303809	0.381967	0.427675	0.429713	0.759713	-0.166517	1.02847	2.89304	-0.418606	0.999592	-0.883846	-0.76032
GC-16	GC	Male	71	Early	Yes	Yes	No	Negative	0.262977	-0.312664	0.517173	0.39068	0.211657	-2.1595	0.982751	0.641162	0.75871	0.301976	0.466349	-0.310991	-0.792338	-0.434184	1.92273	-0.331577	-0.323094	-0.761366	0.219401	-1.83224	-0.663059	-0.0101867	1.65285	-0.30327	0.120546	-0.0693882
GC-17	GC	Male	80	Early	No	Yes	No	Positive	-1.21968	-0.661855	1.93586	-0.331857	0.63915	0.27392	2.13115	1.5275	-1.22595	0.212313	0.758196	-1.20302	0.20022	-0.379875	2.14591	-1.9925	-1.49002	-1.51074	-1.3985	-3.18235	-1.62068	0.214649	1.54155	-0.639901	-2.54716	-2.00863
GC-18	GC	Female	70	Late	No	No	No	Positive	-1.61915	-1.90507	-1.07068	-0.622739	-0.5261	-0.450661	1.22786	0.592916	-0.594927	-0.260763	-0.0525132	-1.46841	-0.712185	-0.87972	1.58378	-1.51202	-2.62364	-0.931524	-2.81442	-1.12909	-2.22694	-0.0936147	1.24503	-3.48376	-0.61253	-0.90485
GC-19	GC	Male	66	Late	No	No	Yes	Negative	1.96577	0.129713	0.306812	1.78424	0.899209	0.5654	-0.216043	-2.07914	1.14112	-0.512032	-0.303927	-0.138073	0.314705	-0.510905	-0.591376	0.337719	0.0288247	-0.602732	-0.131139	1.43362	-0.0269134	0.252913	-0.326498	0.743546	0.428461	0.312658
GC-20	GC	Male	64	Late	Yes	Yes	No	Negative	-0.895247	-0.494569	2.19258	-0.197168	-0.207763	-0.910569	0.420189	0.959081	-0.625398	-0.965912	0.00065737	-1.21808	-1.0744	-0.27068	0.645316	-0.912326	-1.74491	-1.55341	-0.708266	-0.387093	-0.960493	-0.599631	0.22891	-0.0591261	-0.422327	-0.456649
GC-21	GC	Male	54	Early	Yes	No	Yes	Positive	-1.23684	-0.879081	0.00204155	-0.140414	-0.198332	-0.357005	1.07864	1.55242	-0.538472	-1.5508	-0.51027	-1.61001	-1.28286	3.00683	2.00776	-1.83198	-0.780382	-0.601332	-1.37182	-2.14098	-1.62122	-0.222987	1.65659	-0.00254202	-0.999793	-1.20603
GC-22	GC	Male	81	Late	No	No	No	Positive	-1.37229	-1.99015	0.597951	0.263905	-0.012862	0.109935	1.37104	-1.07379	-0.859832	-0.545229	0.951504	-1.33776	-0.392097	-1.20891	1.39696	-1.69562	-0.785553	-4.10192	-1.54015	-0.547151	-0.972946	-0.280285	1.47601	-0.472006	-1.34972	-1.1111
GC-23	GC	Female	67	Late	No	No	No	Negative	-0.350127	-1.28816	0.0442816	0.681801	-0.40329	-1.98799	1.58688	1.58124	1.59356	0.261347	0.264419	-1.7006	-1.26912	-1.30567	1.6772	-0.712843	-3.2012	-2.36254	-1.76593	-2.62988	-1.21857	-0.938042	0.247977	0.122849	-1.45407	-1.26468
GC-24	GC	Male	66	Early	No	Yes	Yes	Positive	-1.09741	-2.06919	1.78157	0.363845	-0.438242	0.234843	0.227907	1.90277	-0.219665	-0.342034	0.716686	-1.39482	0.100629	-1.12609	0.835862	-1.90867	-1.49128	-0.924754	-1.32588	-1.14898	-2.52915	-0.459888	0.654654	-0.434193	-0.999579	-0.494494
GC-25	GC	Male	64	Early	No	No	No	Negative	-0.908258	-0.622911	0.683543	1.59697	1.30279	-0.151952	0.403516	-0.0636793	0.796016	-0.021188	0.758179	-0.12283	-0.437773	1.15513	-0.0730341	-0.872145	0.853964	0.0737618	0.667757	0.777465	0.0535699	2.54894	-0.0706921	0.411499	-0.345935	-0.186049
GC-26	GC	Male	57	Late	No	No	No	Negative	-1.79066	-3.50373	-0.421457	-1.12809	-0.229109	-3.0026	0.189157	1.41502	0.583704	0.125418	0.451045	-1.36696	-0.196357	0.190898	0.345952	-3.3742	-2.08403	-1.39506	-0.00154901	-1.51031	-1.13936	-0.470358	-0.0605879	-0.542488	0.558539	-0.49871
GC-27	GC	Male	69	Late	Yes	Yes	Yes	Negative	-0.745149	0.509703	0.458133	0.305282	0.500828	-0.64212	-0.619857	-0.306225	0.857229	-0.143221	0.606078	-0.697309	0.302713	0.738118	-0.218547	0.484383	0.884918	0.242095	-1.02783	1.66897	1.41771	0.657312	0.149189	0.0817688	0.343948	0.427293
GC-28	GC	Male	74	Late	No	No	No	Positive	0.264959	-0.402275	1.57709	0.0449649	0.259413	-0.644019	0.991293	0.863883	-0.278055	0.307682	0.159304	-0.395938	-0.891587	-0.759596	0.424603	-0.249506	-1.04046	-0.377031	-0.618076	-1.51164	-1.61032	-0.0999623	0.143545	-0.291	-1.07704	-1.38537
GC-29	GC	Male	47	Late	No	Yes	No	Negative	0.0388535	0.843249	-1.36698	1.15729	-0.130233	0.748914	-0.236933	0.308263	0.603601	-0.52277	0.182326	0.786987	-0.0146688	-0.113514	-0.60449	1.11995	-2.77108	-3.94699	-0.543194	-0.457865	-0.170157	-0.19288	-0.28041	0.102681	-0.417726	-0.443458
GC-30	GC	Female	62	Late	No	No	No	Positive	-0.330009	-0.953389	-2.21023	0.0747069	-1.33941	-1.41322	0.205411	1.09856	-2.80293	-3.42233	-1.10397	-1.424	-0.852846	-1.26805	0.552514	-0.61507	-2.53887	-0.717994	-0.373863	-0.327844	-1.51105	-1.6019	-0.122357	-0.624021	0.0677922	0.0595096
GC-31	GC	Female	62	Early	No	No	No	Negative	-1.42204	-3.57377	-0.631753	-1.23448	0.294383	-0.191778	0.865311	1.71155	0.337215	1.23997	0.566102	-1.21227	-0.744852	0.148904	0.917885	-1.97821	0.759144	-0.289607	-2.84348	-0.660575	-1.83401	0.2855	0.574731	0.0525067	-0.249784	-1.04593
GC-32	GC	Female	71	Early	No	No	No	Negative	-0.226274	-0.345709	0.369163	-0.0908878	0.179125	-1.16336	-0.352251	-0.24106	2.03564	1.11179	-0.138159	3.22111	-0.792224	0.206825	-1.64221	1.57741	-0.734546	0.447158	0.946727	0.900896	1.29185	-0.747821	-2.62274	0.156369	1.04678	0.993022
GC-33	GC	Male	65	Late	Yes	No	No	Positive	1.84813	0.29953	0.257289	1.50701	0.333255	-0.0629699	0.204643	0.7874	-0.0954519	-0.47974	0.417375	-0.460905	-0.408247	-0.157497	0.0493128	0.651553	-0.506938	0.237564	-1.4282	-0.125612	0.758367	0.376042	-0.307208	0.125669	-0.665088	-1.15165
GC-34	GC	Female	52	Late	No	No	No	Positive	0.39942	-1.00795	-0.26131	-0.439236	-0.593906	-1.80493	0.432945	2.36157	-2.42161	-3.21962	-0.335621	-0.999799	-1.0237	3.23379	0.551054	-1.38084	-0.886316	0.0272212	-2.31114	-1.04193	-1.59182	-0.722147	0.551741	-0.0564908	-2.00843	-1.33144
GC-35	GC	Male	65	Early	Yes	Yes	No	Positive	-0.761019	0.413108	-0.164838	1.55584	0.726907	0.853923	0.644328	-0.804698	0.792724	0.635731	0.803545	-1.17177	-0.381056	0.409856	-0.171833	-0.566907	-0.0380455	0.528733	-0.830729	-0.224161	-0.149018	0.371578	0.0887866	-0.486082	-0.929459	-0.576916
GC-36	GC	Male	72	Late	No	No	No	Negative	0.201985	-0.393432	0.576209	0.883375	0.859329	0.534027	0.659151	0.157886	-0.557992	-1.04881	0.853707	-0.646685	0.18875	-0.157717	1.61006	0.437149	-1.12359	-0.0616921	0.119203	-1.85247	-1.1617	0.813633	0.977239	-3.31894	-0.734446	-0.476998
GC-37	GC	Male	47	Early	No	No	Yes	Positive	-1.54429	-0.888828	-1.66753	-1.71133	-2.06809	-1.46373	1.35184	2.46927	-1.95912	-0.987017	-0.389429	-1.68395	-0.99926	0.0683976	1.66585	-1.84277	-1.77149	-0.929382	-0.863732	-3.35131	-1.36064	-1.55537	1.5673	-1.14994	-2.44984	-1.7324
GC-38	GC	Female	69	Late	No	No	No	Negative	-2.32277	-3.387	-1.26727	-2.31433	-0.366552	-0.240555	0.926463	2.04111	-0.526699	-0.981965	0.0473179	-0.953868	-2.78093	-0.066393	1.98942	-2.21107	-4.74579	-1.67161	-0.0776485	-1.81894	-1.1174	-0.310645	1.38583	-0.672638	-0.836989	-1.71191
GC-39	GC	Female	69	Early	No	No	No	Negative	-1.20309	-0.383881	0.139311	1.64399	2.30657	-1.93413	0.897694	1.55857	-0.0776458	0.136473	2.05906	-1.02808	0.733356	2.92995	1.67613	-1.12429	-2.22602	1.18699	-0.357696	-1.38735	-1.52854	1.34007	1.21591	-0.830621	-0.623116	-1.33029
GC-40	GC	Male	70	Late	Yes	No	No	Negative	0.81149	-0.355297	2.704	1.02307	1.56725	0.777458	0.549641	-0.212949	-0.339037	-0.696518	0.912766	-0.0860339	0.22058	1.1494	0.229726	0.0350314	0.0470799	0.133318	-1.3006	-0.861742	0.494747	1.51116	0.169725	0.458095	-0.271092	-0.662359
GC-41	GC	Male	69	Late	Yes	No	No	Negative	0.150925	0.814011	1.17298	2.23972	3.21788	-1.03436	1.20215	-0.4623	0.469221	0.204245	1.94746	0.207512	0.82903	1.611	-0.408057	0.25305	1.00314	0.00348656	0.713031	-0.966138	-0.0566908	2.79973	-0.410111	-2.91734	-0.336256	0.384997
GC-42	GC	Male	54	Late	No	Yes	Yes	Positive	-1.29254	-0.643645	0.755564	0.418459	-0.241539	1.45467	0.982839	-0.0214357	-1.37013	-0.477839	-0.0589512	-1.29787	-0.203902	0.132241	1.58048	-1.5422	-0.506284	-0.181911	1.00203	-0.9023	-1.60434	0.0644879	0.950584	-0.686008	0.555402	1.14285
GC-43	GC	Male	56	Late	No	No	No	Negative	-1.42204	-1.69104	0.779844	-0.208153	-0.302464	1.14755	0.568959	-0.422543	-0.062127	-0.0934539	0.0410269	-1.36135	-0.797105	-0.315629	0.816474	-3.43408	-0.104187	0.490244	-1.62168	0.757885	-0.454454	0.114277	0.513667	-0.332605	-1.32294	-0.633067
GC-44	GC	Male	68	Early	Yes	Yes	No	Negative	-0.897859	-1.8063	1.10447	0.475759	0.106051	-0.729989	0.725634	-0.0337792	-1.40942	-0.746609	0.0635676	-1.04651	-1.28694	-0.32038	0.917025	-1.70483	0.815724	-0.776408	0.105575	-0.552778	-1.53202	-0.189293	0.718178	-0.552966	-0.286938	-0.054684
GC-45	GC	Male	58	Late	No	Yes	No	Negative	0.397957	0.12991	0.286179	0.629688	0.83338	0.899973	0.628688	-0.455061	-0.898381	-3.0371	0.626275	-0.732701	-0.604891	1.08024	-0.115965	0.0608708	0.742764	1.11986	-0.0996382	0.36581	0.237988	0.882954	0.174563	0.662624	-0.374588	-0.273804
GC-46	GC	Male	56	Early	No	No	No	Positive	-0.759924	-1.06299	-0.0996704	-0.262392	-0.0313041	-0.480729	0.711003	0.989774	-1.54282	-1.27429	-0.273696	-0.900427	-0.402807	2.63054	0.609006	-1.80147	2.17316	-0.0531255	-0.72788	-0.744294	-1.57854	0.186723	0.147762	-0.51735	0.0200164	-0.305862
GC-47	GC	Male	74	Late	No	No	No	Negative	-0.908859	0.194353	-0.236836	-0.497106	0.244356	-0.222506	1.37038	0.52503	-0.554274	-2.04056	-0.139514	-0.101477	-0.230481	0.654415	1.24965	0.441213	-0.551899	-0.718803	-0.654975	-1.34942	-1.03267	1.13505	0.775311	-0.53037	-1.38708	-0.680181
GC-48	GC	Male	55	Late	Yes	Yes	No	Negative	1.15321	1.3614	1.05253	1.40802	0.767645	1.21893	-0.638063	0.685745	0.824697	0.238861	0.683008	0.14055	0.326311	1.30222	0.179005	0.868777	0.209714	0.0811745	-1.09555	-0.68408	2.41652	0.356086	0.341791	0.826607	0.252907	0.0148816
GC-49	GC	Female	65	Early	No	No	No	Positive	-0.281617	-2.02659	-0.546796	0.617696	0.384784	-0.16417	1.43149	2.12668	-0.346747	0.644903	0.291689	-0.991313	-0.701322	2.84666	2.28266	-0.911055	-0.239075	-0.6185	-1.42494	-1.11741	-2.01167	0.165507	2.27936	-0.315624	-0.497438	-1.20769
GC-50	GC	Male	53	Early	No	No	Yes	Positive	-0.560139	-0.746199	0.493207	0.128944	0.548578	0.203728	0.721105	0.816425	-2.23099	-1.80623	0.714129	-0.919684	0.426196	3.13434	0.909493	-1.2468	0.25503	0.177321	-2.42643	-0.392608	-0.939955	0.321955	0.914482	-3.03853	-0.829245	-0.704232

## Sheet: Validation
Sample	Group	Age	Gender	Smoking	Drinking	分期	Stage	CA242（U/ml）	CA724(U/ml)	AFP(ng/ml)	CEA(ng/ml)	CA125（U/ml）	CA199(U/ml）	1-methylurate	2,3-dihydroxyisovalerate	2,6-dihydroxybenzoic acid	2-hydroxy-3-methylvalerate	2-oxoarginine*	3-hydroxybutyrate (BHBA)	3-methylhistidine	acetoacetate	acisoga	androstenediol (3beta,17beta) monosulfate (1)	beta-alanine	C-glycosyltryptophan	cysteine s-sulfate	glycerol	glycochenodeoxycholate	glycoursodeoxycholate	hexanoylglutamine	isovalerylcarnitine (C5)	linoleoyl-arachidonoyl-glycerol (18:2/20:4) [2]*	maltose	N6-succinyladenosine	N-acetylneuraminate	oleoyl-arachidonoyl-glycerol (18:1/20:4) [2]*	oxindolylalanine	pentose acid**	tiglylcarnitine (C5:1-DC)
1_1	GC	44	Female	No	No	III	Advanced GC	52.7	2.42	0.5	0.97	13.5	47.49	-0.635927	0.761306	1.16742	0.513925	-1.41036	-0.975323	-1.31597	1.21918	-0.0107704	-0.259488	2.1025	-0.52225	0.541794	0.902686	1.01607	1.19673	-3.89034	-0.360083	-0.243912	-0.227512	-0.250552	-0.133034	-1.02585	1.22803	-0.513554	-0.161257
1_2	GC	65	Male	No	No	II	Early GC	2.91	6.26	3.8	1.6	10.3	5.84	-0.783887	0.00307776	-0.215581	1.21289	-0.199512	0.980055	0.524192	1.02909	0.694995	0.313891	1.6026	0.00936406	0.924757	1.19858	-0.0974962	0.719409	0.986068	0.632764	0.28821	-1.48901	0.80838	-0.144336	0.0365766	1.57716	1.05876	1.41739
1_3	GC	55	Male	No	Yes	III	Advanced GC	4.43	6.15	3.2	0.5	8.9	8.26	-0.79434	-0.0886908	-0.852471	0.181976	0.195387	1.78636	0.687467	1.06234	0.2426	0.963513	0.556733	-0.555568	-0.838425	1.06987	-0.838503	-0.802555	1.41058	-0.772922	-0.122178	-1.47247	0.460323	-0.1459	-0.240186	0.847921	0.911376	0.639228
1_4	GC	58	Male	No	No	III	Advanced GC	46.3	1.4	1.7	1.38	34.5	184.03	-0.795234	-0.0062303	-0.00130595	0.463624	0.238173	0.428688	0.271796	1.48151	0.47305	1.11509	1.32513	-0.382553	1.46957	1.75063	-0.435722	-1.04424	0.578937	-0.28555	0.354428	-0.204108	-0.108953	0.45824	0.246291	0.590055	-0.21317	0.102138
1_5	GC	73	Male	No	No	III	Advanced GC	20.7	2.29	3	2.04	9.5	151.46	-0.602565	0.0680152	-0.664139	0.3771	-1.67963	1.5497	0.816317	1.47222	1.41369	0.239597	0.639053	0.0319349	-0.476595	1.32097	0.121234	-0.360567	1.03003	-0.139809	-0.291709	0.148018	0.360915	0.110358	-0.408329	-0.0596904	-0.154035	-0.746403
1_6	GC	57	Female	No	No	III	Advanced GC	1.54	0.78	0.5	0.5	15.8	5.12	-0.438205	-1.10633	-1.06675	-0.262803	1.16726	0.377099	0.11231	0.89354	1.51783	0.173519	0.151529	-0.235044	-1.46981	0.562382	0.533825	0.490033	0.50628	1.37469	-0.704795	-0.47771	-0.248433	0.515737	-0.152318	0.921385	1.36876	-0.644469
1_7	GC	66	Female	No	No	III	Advanced GC	11.6	3.86	0.9	1.16	19.1	28.9	-0.0963915	0.942898	0.510788	1.16463	0.395069	0.243047	0.115923	1.86403	0.0775915	0.326243	1.6746	0.199323	0.548505	1.57546	-0.450093	-0.614517	0.444589	0.373565	-0.419551	1.28185	0.989785	0.553262	-0.145648	0.874864	0.111239	0.883238
1_8	GC	58	Male	Yes	No	IV	Advanced GC	319	17.03	3.3	3.55	12.7	525.45	-0.278853	0.0973165	-0.944534	0.882471	-1.25986	1.02818	0.893872	1.22246	0.47763	1.16831	0.745619	0.372504	-0.438787	1.24139	0.442864	0.160231	0.853685	0.847395	-3.25778	0.591733	0.832611	1.10983	-1.79801	0.668606	-0.217214	1.18997
1_9	GC	80	Male	No	No	I	Early GC	4.65	1	1.4	4	12.3	25.22	-1.2154	-0.588815	-0.882309	-1.19554	-1.29342	-0.539049	-0.672311	-0.0287475	-1.42584	-0.56955	-0.529791	-1.46116	-0.974464	-0.489827	-0.347404	-0.112021	-0.526833	-0.63528	0.302972	2.24933	-0.886351	-0.627702	-1.00047	-0.180972	-1.02041	0.170042
1_10	GC	66	Male	Yes	No	III	Advanced GC	7.62	47.26	5.6	2.66	10.6	27.59	-0.0243913	0.704103	-0.258615	-0.194429	-0.95879	0.93744	1.21916	1.26473	0.886142	-0.810889	0.75667	0.469338	-0.440152	1.30115	1.08211	-0.0743774	0.691494	-0.665734	-0.491017	0.0156079	0.889157	0.392076	-1.03254	-0.864932	-0.079645	-0.101764
1_11	GC	64	Male	Yes	No	I	Early GC	3.27	0.94	0.5	1.4	13.4	18.74	-0.671135	0.658984	0.237521	0.344086	-0.215313	0.45962	0.340109	1.13036	0.507158	0.8197	1.70487	0.243147	0.576254	1.47902	0.48469	0.402693	0.181304	-0.531867	-0.013287	-0.465763	0.55597	0.784804	-0.327909	2.36417	0.943474	-0.961492
1_12	GC	82	Male	No	Yes	IV	Advanced GC	4.23	3.99	1.3	3.9	11.5	8.99	-1.11836	0.521748	-0.23575	-0.690917	-1.27145	0.237573	-0.300456	0.715666	0.561223	-0.323776	0.649313	-0.337943	-0.304621	0.856038	0.464488	-0.973198	0.509324	-1.29023	0.98706	-0.422978	-0.472604	-0.0354609	1.00155	0.328395	-0.860298	-0.58484
1_13	GC	61	Female	Yes	Yes	III	Advanced GC	4.6	22.97	0.5	0.5	8.6	6.92	-0.951855	1.08798	-0.0781286	0.954645	-0.145583	1.14274	-0.275534	1.59945	0.97112	0.701951	1.41573	-0.587441	0.285288	1.67599	-1.28303	0.296242	0.892244	-0.20197	0.635221	0.0597791	0.00212623	0.311135	-0.270893	0.00773591	0.402266	0.51926
1_14	GC	60	Male	No	Yes	II	Early GC	5.82	5.6	3.2	0.5	103.3	9.47	-0.552883	-0.259601	-0.966362	1.28597	-0.82636	0.598561	0.0722714	1.8276	0.203774	0.932401	1.57681	-0.0376778	0.800394	1.85841	-1.05321	0.0372799	0.396738	0.104971	0.330975	-0.405987	0.187031	0.838017	0.17519	2.4626	1.53569	0.793158
1_15	GC	57	Male	Yes	Yes	I	Early GC	2.57	4.36	2.9	0.84	9.6	8.93	-1.02561	1.65618	-0.230331	0.339817	-0.507336	-0.717587	-0.780596	-0.45314	-0.636412	1.24998	0.68601	-1.68417	-1.09787	-0.240344	-0.629466	-0.399996	-0.541967	0.132998	1.08484	-0.688899	-1.20981	-0.594567	1.24388	-0.534668	0.547064	-0.0765771
1_16	GC	78	Male	No	No	I	Early GC	3.91	1.82	1.1	2.14	8.2	15.71	-0.398364	-0.270095	0.719176	1.39448	-0.794573	1.37438	0.362659	1.61601	0.546651	0.288675	0.501026	-0.237253	-0.784721	1.16804	-0.598753	0.460542	0.965685	-0.16826	-0.582376	1.17671	0.4787	1.34778	-0.665568	0.931347	-0.0737684	0.510701
1_17	GC	79	Female	No	No	I	Early GC	2.11	6.86	3.1	0.67	7.3	6.61	-0.931097	0.566678	0.914974	1.06467	-0.697611	1.31263	-0.633776	1.64693	1.56857	-0.837655	1.58088	0.626552	0.421502	1.70937	-0.0933707	-0.713309	2.19744	-0.273711	-0.320817	0.424064	0.302259	0.0514936	-0.817374	1.60579	0.305521	-0.35922
1_18	GC	71	Male	No	No	II	Early GC	3.33	9.9	1.3	3.96	12	11.78	-0.219502	0.179307	0.353292	-0.186135	0.773752	0.562778	1.35168	1.28846	0.550465	-0.843718	1.12075	0.461496	-0.990257	1.05057	0.828815	-0.0922279	0.546937	-0.187641	0.302275	-0.0839916	0.56131	0.627993	-0.223038	1.03289	-0.014484	-0.628423
1_19	GC	34	Female	No	No	III	Advanced GC	11.62	1.29	0.5	0.5	15.6	30.89	-1.21217	1.79511	-0.681969	1.40219	-0.292957	0.569216	-1.11265	1.54458	-0.548775	0.842067	1.6372	-1.07883	-1.17262	1.70409	0.830346	0.347346	-0.162062	-0.172224	-0.962978	-0.273736	0.449879	-0.33175	-4.03379	0.721215	-0.20391	-0.481754
1_20	GC	54	Male	No	No	I	Early GC	3.92	1.32	5.4	0.66	9.6	14.16	-0.888837	-0.688244	-0.625913	-0.263622	-1.34706	0.70874	0.46462	0.248965	0.425058	1.36574	-0.107417	-0.954837	-1.36987	0.120709	0.75766	0.442212	1.00869	-1.04737	0.679484	-0.557637	0.115122	-0.00922795	-0.353152	-0.0753487	-1.32655	-0.950054
1_21	GC	57	Female	No	No	I	Early GC	3.22	3.2	2.2	0.5	8.3	7.96	-0.356011	0.297693	-0.311623	0.68282	-1.36698	0.659001	1.16485	1.97523	0.668576	0.385981	1.92114	0.349984	-0.257435	1.99046	0.29011	0.805114	0.967386	0.0529982	-0.595533	0.0737657	1.08437	1.00608	-1.28066	1.17493	1.14905	0.704809
1_22	GC	60	Male	Yes	No	III	Advanced GC	8.1	1.25	4.4	2.01	10.4	31.18	0.213968	-0.0712553	-1.16403	1.17755	-0.349599	1.25241	1.28392	2.10982	1.86903	-0.0157758	1.23321	0.690848	0.73854	1.73999	-1.25833	-1.40802	1.69545	0.128871	-0.612672	0.876323	1.48223	1.02098	-1.04446	0.560214	0.537202	0.434649
1_23	GC	57	Female	No	No	II	Early GC							-1.7892	-0.502436	-1.05026	-1.50828	-0.850257	0.815333	-0.813053	-0.0403867	-2.01752	-1.40135	-1.61021	-2.03077	-1.70531	-0.214709	-2.1391	-1.33853	0.253071	-1.86536	-2.26514	2.36822	-1.31605	-0.691699	-5.04796	-0.357794	-2.53421	-1.48694
1_24	GC	56	Male	Yes	No	II	Early GC	10.95	50.17	4.7	10.18	9.9	29.54	-0.402918	0.139037	-1.6258	-0.0472992	-1.62172	-0.578009	-0.506318	0.399804	-0.534377	-1.08744	0.158931	0.0226506	-0.644137	0.39693	1.43146	0.801436	0.749283	-0.0824578	-0.933701	0.218769	-0.887118	-1.87734	-0.657104	-0.30973	-0.66565	-0.587908
1_25	GC	52	Female	No	No	III	Advanced GC	4.14	1.17	2	0.5	48.5	11.75	-0.606709	-1.11069	-0.181314	0.394272	-0.385808	1.9818	-0.532734	1.18311	0.251649	1.13148	0.0925373	-0.242535	-0.052654	1.18035	-0.828181	-1.5778	1.41959	-2.31698	-1.66285	-0.7682	0.611838	-0.686062	-1.10622	0.530131	-0.498111	-0.633072
1_26	GC	68	Male	Yes	Yes	I	Early GC	6.56	4.42	1.7	1.67	4	11.83	-0.58031	0.0182076	0.839252	0.98941	-0.925486	1.60051	1.03345	1.48618	0.447704	1.1069	1.00306	0.5385	-0.830083	1.62681	-0.51102	-0.620385	1.19251	0.761273	-0.795023	-0.375874	-0.390788	0.420003	-2.25317	-0.0793324	0.767095	0.146371
1_27	GC	58	Male	No	Yes	I	Early GC	2.11	0.68	907.6	0.5	14.2	2.55	-0.692745	-0.0818664	-0.347042	0.413035	-0.323818	0.951212	0.584258	1.12963	-0.609701	1.87956	0.766635	-0.333913	0.418677	1.19065	-1.14409	-0.867739	1.09051	-0.247298	0.340016	0.0535999	0.487533	0.137784	-0.354239	0.758717	0.575669	-0.464017
1_28	GC	45	Female	No	No	IV	Advanced GC	2.03	2.62	3.9	0.5	12.8	3.91	-1.43236	-0.767405	-1.11119	-1.49851	1.10781	0.211285	-1.58948	-0.574482	-0.384743	-0.470801	-1.12987	-1.66773	-1.61871	-0.54438	-2.47185	-1.93592	0.0535803	-2.79711	-0.0911455	2.14862	-0.902244	-1.22181	-0.172876	-1.6845	-3.13601	-2.51611
1_29	GC	44	Male	Yes	Yes	II	Early GC	5.07	2.08	1.1	0.5	6.2	6.66	-0.456688	0.665274	-0.346311	0.874302	-1.09125	0.490414	1.00901	1.4464	0.862271	0.990287	1.3268	0.453691	0.381331	1.71184	-0.41955	0.299679	0.724826	-0.152622	0.595729	0.629254	0.156756	0.577368	-0.441429	2.1259	0.409091	-0.100325
1_30	GC	69	Male	Yes	Yes	II	Early GC	3.61	0.45	29.5	21.05	8.8	10.13	-0.643726	0.362288	-1.14085	1.06337	-1.73693	0.877153	0.870566	1.45839	0.368159	-0.762938	0.85365	-0.0430912	-1.0102	1.69429	0.769458	0.546068	1.4434	-1.99827	-0.0422646	0.384773	0.278162	-0.0754947	-0.442817	-0.992209	-0.719064	0.43274
1_31	GC	63	Female	No	No	III	Advanced GC	1000	300	1.5	6.43	15.9	12262.9	-0.711704	-0.727201	-1.21373	0.153003	-1.61414	-0.834569	-6.33295	1.5797	-0.591876	-1.09347	1.90001	-0.441713	-0.868127	1.36301	1.13196	1.08464	-0.586416	-1.23301	-1.00576	0.641806	-0.515586	-0.0778263	-0.996936	-0.379452	-1.05172	-1.14353
1_32	GC	49	Female	No	No	I	Early GC	17.55	0.87	1	0.74	9.6	48.52	-1.34894	-1.04446	-1.69224	-0.400737	1.44974	1.72489	-0.312396	0.365965	-1.37324	0.618374	-0.28464	-1.31578	-0.718114	0.604087	-0.511356	0.0762927	1.05964	-2.40353	-0.348683	-1.01618	-0.586675	-0.864343	-0.466885	-0.505457	-0.896286	-1.36974
1_33	GC	75	Male	Yes	Yes	II	Early GC	10.23	1.3	0.5	0.93	12.6	23.55	0.387718	1.15359	-0.0517415	0.965405	-0.852028	-0.602494	1.9458	2.51261	1.4715	0.337208	2.09729	0.82656	-0.796454	1.43953	-0.479159	-0.307778	0.679471	0.227531	-0.351228	1.32715	0.756733	1.15735	-0.694843	1.26289	0.863995	0.243316
1_34	GC	76	Female	No	No	III	Advanced GC	57.86	12.01	0.5	0.51	17	119.33	-0.79261	-0.306069	-1.48687	0.287406	0.174783	1.07846	-0.159974	0.499328	0.367272	-0.552017	0.841027	-0.731021	-1.45762	0.834963	1.0144	0.352293	1.66105	-1.5855	-0.0805117	-0.296214	0.365191	0.0551346	-0.522667	-1.66199	-0.929971	-0.716816
1_35	GC	54	Male	Yes	Yes	I	Early GC	3.92	3.28	1	0.5	6.9	7.75	-0.301862	0.635019	-0.590277	0.744883	-0.0501412	0.307216	1.00098	1.33703	1.0737	0.710153	1.58158	0.624834	-0.672298	1.96128	0.469446	0.791978	-0.147667	0.366543	-0.779528	-0.854994	1.21349	0.5158	-1.08123	1.69506	1.02506	0.300214
1_36	GC	56	Female	No	No	I	Early GC	3.91	0.3	6.4	0.5	10.3	14.37	-0.155138	0.623621	0.235754	1.57247	-0.704923	0.600478	1.30939	2.13453	1.04042	-0.618107	1.59369	0.93034	0.404615	2.45351	-0.158846	0.607524	0.568193	0.523903	-2.805	0.65224	1.26394	0.249956	-0.899888	2.30748	1.11685	0.773501
1_37	GC	67	Female	No	No	II	Early GC	1	1.05	0.5	2	5.3	2.22	-1.18317	-0.9792	-1.74322	-1.26691	-1.75554	0.127669	-1.4808	0.132568	-1.2334	-0.518408	-1.48912	-1.58719	-1.24991	-0.715	-2.24528	-1.98711	-0.253572	-2.86858	-4.13704	2.40154	-1.13639	-0.53218	-2.20597	-0.45006	-2.40021	-3.13284
1_38	GC	80	Female	No	No	III	Advanced GC	7.24	1.1	3.7	1.03	10.6	18.67	-0.894597	-0.985766	-0.523109	-0.826275	0.702908	1.85194	-0.647962	0.322189	-0.29625	-1.08763	-0.80883	-0.91921	-0.298332	0.0872649	0.748661	0.238698	1.04102	-1.56139	-0.628226	0.504956	-0.536629	-0.620254	-1.00561	-0.0691519	-1.47102	-2.27998
1_39	GC	44	Male	Yes	Yes	III	Advanced GC	55.42	2.06	4.1	1.12	11.2	210.98	-0.881409	-0.82485	-0.616408	0.226427	-0.277581	1.27296	0.360402	1.18983	-0.513201	1.27546	0.596466	-0.743144	-0.189726	1.07229	-0.300454	-0.367515	0.707414	-0.294792	0.515669	0.315219	-0.276088	0.121038	-0.174385	1.5554	0.819188	-0.920436
1_40	GC	68	Male	No	No	I	Early GC	0.61	9.04	2.6	0.5	15.3	8.55	-0.495878	-0.378247	-0.455708	0.368178	-0.504276	1.57906	0.761847	1.39511	0.960373	-0.403039	0.994036	0.756209	-0.343972	1.72077	0.387081	-0.252207	1.02804	-0.653734	-1.03061	-0.480164	1.55547	0.0168287	-0.554185	0.295151	0.434464	0.603338
1_41	GC	49	Male	Yes	No	I	Early GC	2.34	5.76	2.4	2.84	4.2	3.1	-0.338364	-0.28853	-0.613788	0.9814	-0.686851	-0.31405	-0.319379	1.20472	-0.786077	0.936671	1.97153	-0.224119	-0.5368	1.23984	-0.629703	-0.251437	0.0270823	0.105595	0.444202	1.35595	0.434479	1.7174	0.00794137	1.33785	1.15228	-0.43791
1_42	GC	61	Female	No	No	III	Advanced GC	23.58	39.3	1.2	0.51	12.6	72.3	-0.136516	2.23129	0.825782	0.740317	0.969527	1.0901	0.600312	1.71046	0.46954	-1.24343	0.824633	0.358576	-0.618549	1.52824	-0.042308	0.351709	0.848964	0.259317	0.371629	0.750903	0.25168	0.571163	-0.982605	1.39033	-0.559786	-0.247792
1_43	GC	41	Female	No	No	III	Advanced GC	2.36	0.82	0.7	0.5	15.4	5.42	-1.95028	-2.17887	-2.14058	-1.58652	0.106357	1.57307	-1.9442	-0.101595	-2.37841	-0.952298	-2.40394	-2.51519	-1.48713	-0.522256	-0.847155	-0.252044	0.665816	-4.3076	-0.571044	2.09507	-2.20348	-0.00643047	-1.10005	-3.50503	-3.37616	-2.32377
1_44	GC	28	Male	No	No	III	Advanced GC	4.51	1.29	3.9	0.76	14	11.93	-0.986739	-0.830948	-0.925449	-0.134369	0.237378	1.04816	0.20638	0.294765	-0.664983	0.532957	0.326602	-0.245395	-0.0153576	0.458474	0.164384	-0.495631	1.26545	-1.80232	-0.205426	1.5735	0.333769	0.18156	-0.163218	-0.613045	-0.68678	-0.914963
1_45	GC	61	Male	Yes	Yes	II	Early GC	11.8	7.64	0.6	1.36	8.4	15.98	-0.985823	-0.629291	-1.04605	-0.0910548	0.0738254	0.918101	0.301864	0.223321	-0.188492	0.649493	0.229564	-0.449362	-0.0104753	0.585215	0.451746	-0.193463	1.08523	-0.703272	-0.249017	1.29754	0.456836	0.280098	0.0403584	-0.177955	-0.300343	-0.0086061
1_46	GC	46	Male	Yes	No	I	Early GC	4.01	0.76	6.6	1.18	13.2	12	-0.57825	0.0908232	-0.615097	0.657356	-0.849178	-0.00158809	1.1117	1.11114	0.332849	1.35183	1.54485	0.429361	-0.498817	1.62647	0.715994	0.246955	0.15537	0.00709334	-0.0335302	-0.0903045	0.528432	0.760965	-4.05866	-0.432567	1.23453	-0.0718669
1_47	GC	55	Female	No	No	II	Early GC	17.66	3.93	0.5	0.86	12.5	11.69	-0.812227	-0.670607	-1.40126	0.0204781	0.740142	0.88559	0.445758	0.94048	-0.889759	0.327066	0.365056	-1.13066	-0.912885	0.990656	-2.27417	-2.13043	1.18227	-0.281851	-1.76737	1.89766	0.191529	0.585463	-0.732361	0.572873	-0.223198	0.867187
1_48	GC	70	Male	No	No	I	Early GC	4.46	1.03	1.3	0.5	6.3	9.85	0.270443	0.277165	0.22685	0.75367	-0.0522365	1.15336	1.35474	1.7753	1.33085	0.581534	1.39665	0.932809	1.02817	1.58253	-0.168624	0.419075	1.25093	-0.142008	-0.458498	0.33631	3.52381	0.660416	-1.99659	1.48993	-0.170366	-0.458181
1_49	GC	47	Male	No	No	III	Advanced GC	2.99	300	2.8	0.81	14.6	7.72	1.47127	-1.42718	0.471152	-0.4883	-0.19029	0.0248426	-0.349523	0.251581	-0.679663	0.873597	-0.599987	-2.12913	-1.46368	-0.444588	-0.2195	0.116018	0.116718	-1.03216	-0.879998	2.11974	-1.55666	0.141365	-3.11108	-1.43919	-1.4542	-1.23244
1_50	GC	55	Male	No	Yes	III	Advanced GC	3.48	0.44	0.5	1.26	45.1	9.63	-0.846989	-1.18771	-1.59688	-0.528822	-0.968715	1.58189	-0.334732	0.890515	-1.16325	-0.0453035	-0.442041	-1.57654	-0.616607	0.219785	-2.43269	-3.29957	0.887588	-0.623084	0.340665	1.79804	-0.67907	-0.871148	-0.244069	-0.719163	-0.76153	-0.888757
1_51	GC	51	Female	No	No	II	Early GC	2.3	0.64	0.5	0.5	33.8	9.98	-0.0471652	-0.923538	-0.838242	0.525681	0.0653352	1.13111	0.638078	1.6607	1.36391	0.197587	1.20446	0.74932	0.282039	2.14129	-1.1413	-0.644121	0.60642	-0.924177	0.403428	-0.490385	0.763028	0.360075	0.096129	2.04073	1.12304	0.212091
1_52	GC	45	Male	Yes	No	I	Early GC	5.18	0.73	1.4	2.52	10	9.58	-0.946361	-0.554476	0.513588	0.00428804	1.45297	0.780349	0.8547	0.369635	0.63253	1.43559	0.824574	-0.222059	-0.917935	0.917774	-0.795753	-1.12106	1.03234	-0.71084	-0.427635	-0.843374	0.891635	-0.180425	-0.461099	0.776746	-0.221926	-1.06976
1_53	GC	74	Male	No	Yes	III	Advanced GC	2.78	2.07	2.11	0.55	4.8	13.49	-0.75195	-0.714103	-0.670955	-0.288124	-1.8301	1.331	-0.739245	0.979524	-0.420652	-0.123771	0.879655	0.125655	-1.01383	0.829428	0.339913	0.964317	1.26485	-0.565729	-0.143181	0.819938	0.20942	-0.523913	0.066864	-1.03902	0.188006	-0.148171
1_54	GC	76	Male	No	Yes	I	Early GC	3.3	0.86	0.9	0.5	7.7	11.21	0.598126	-0.428979	-0.652255	1.31348	-0.674585	1.69648	1.26318	1.09578	1.33977	0.503553	0.974042	1.42391	0.728779	1.92531	-1.53381	-0.829447	2.04074	-0.800841	-2.9855	-0.702519	1.38018	0.935161	-0.792011	0.772431	0.870315	-0.183422
1_55	GC	68	Male	Yes	Yes	III	Advanced GC	6.57	5	1.7	0.81	10	16.4	1.26107	-0.136153	-1.18684	0.0689798	1.33349	0.854257	0.0997652	0.713314	0.219993	-0.450823	-0.190546	0.522639	-0.845846	0.812721	0.48493	0.97038	0.847725	-0.305933	-0.0870363	0.0256594	0.664795	0.459249	-0.503492	0.546882	-0.781001	-0.334741
1_56	GC	77	Male	Yes	No	III	Advanced GC	4.73	9.19	1.8	0.5	12.6	11.27	-0.0931565	-0.0515911	0.768439	0.466947	1.29664	1.12343	0.609282	1.34325	-0.317699	-0.357444	0.685174	0.720417	0.0096376	1.44157	-0.339202	-0.179068	0.865679	0.263053	-0.462742	1.0327	0.520363	0.671291	-0.931975	0.46684	-1.25789	0.107117
1_57	GC	66	Male	No	No	II	Early GC	3.6	0.98	1.3	2.97	11.3	9.9	0.0147608	0.535061	0.454405	2.13792	0.435864	0.856382	1.02797	0.930642	0.302767	0.476563	1.7866	0.910325	0.368261	1.84661	0.0638505	-0.646223	0.899067	1.19713	-1.3674	0.398332	1.12752	0.631129	-2.04484	2.01174	1.58616	0.592974
1_58	GC	49	Female	No	No	I	Early GC	7.9	1.37	2.6	0.5	25.4	20.93	-1.24979	-0.481288	-1.02809	-1.35061	-0.385064	0.251883	-1.19374	0.205036	-1.8747	-1.888	-1.57734	-2.70841	-1.12366	-0.25938	-2.45831	-1.76958	0.280803	-2.06568	-0.0198223	2.38454	-1.70086	-1.05551	-5.03362	-0.703842	-1.53714	-1.53634
1_59	GC	72	Male	Yes	Yes	II	Early GC	2.46	1.67	2.6	0.5	12.6	22.65	0.387375	0.469032	0.00990554	0.849919	0.918581	0.443856	0.903466	2.01145	0.513046	0.980661	1.61621	0.525732	0.461914	1.82895	-0.667635	-2.83736	0.886356	-0.0308697	-1.40088	0.268157	0.923749	1.08373	-0.198581	0.160867	0.733218	0.799422
1_60	GC	66	Male	Yes	No	IV	Advanced GC	16.82	1.31	1.2	4.74	19.3	27.41	-0.898888	-0.618633	-2.02992	0.461152	0.00772087	-0.294895	-0.25667	0.592133	-0.075397	-0.428189	0.246793	-0.247996	-0.668219	0.434446	0.281548	-0.396688	0.778133	0.314526	-3.6427	2.08056	0.551334	0.44916	-4.65887	-0.228168	-0.438945	-0.128176
1_61	GC	78	Male	Yes	Yes	II	Early GC	2.53	2.21	2.8	0.5	20.2	11.95	-0.780239	-0.802985	-1.25522	0.150658	0.369394	1.14284	-0.428985	0.767346	-0.274795	-0.228962	0.970789	0.0174092	-0.131681	1.13362	0.394612	0.877983	1.28849	-1.01998	0.405502	-0.600394	0.242222	-0.350927	0.211542	0.0471366	0.22338	-0.451622
1_62	GC	63	Female	No	No	III	Advanced GC	3.81	52.22	2.3	0.57	60	19.13	-0.358511	-1.04033	-0.585667	-0.252283	0.573579	1.83941	-0.589101	0.951749	-0.555991	-0.0977447	-0.863404	0.00951103	-1.05098	0.414634	-2.28224	-0.189027	1.34214	-5.50452	0.787577	0.732272	0.316864	-0.478941	0.298854	-0.600933	-3.04034	-0.864725
1_63	GC	61	Female	No	No	III	Advanced GC	20.2	1	3.8	1.88	7.2	21.5	-0.720783	0.134843	-1.0904	0.115792	0.909119	1.33566	1.0254	1.50654	-0.182124	-0.310553	0.0305665	0.455011	-0.0903449	1.45895	-1.54797	0.481036	0.306353	-0.14978	0.354231	0.781477	0.825537	1.2254	0.151314	0.750124	-0.470618	0.75935
1_64	GC	67	Female	No	Yes	IV	Advanced GC	21.3	3.77	0.6	0.5	31.8	19.79	0.172281	2.37093	1.27182	0.73531	0.381753	0.267653	-0.952676	1.7199	0.467159	-1.63802	0.375216	1.18636	0.775392	1.75708	0.977433	0.678734	-0.411171	-0.694266	-3.13937	0.75272	0.571285	1.01397	-4.07501	1.24887	0.00093582	-4.46969
1_65	GC	65	Female	No	No	I	Early GC	0.68	1.97	0.8	10.27	10.8	6.54	-0.534065	-0.397973	-0.392185	-0.447362	-0.0444046	0.366675	0.797527	0.650343	-0.222347	-1.1356	0.65562	-0.242428	-0.67184	1.01575	0.786986	1.25235	0.266993	0.0289221	1.02584	0.364563	0.150755	0.018598	-0.695884	-0.553363	0.0590497	1.39496
1_66	GC	71	Male	No	No	III	Advanced GC	3.59	4.57	0.5	0.5	7.6	11.46	-0.883685	-1.02292	-0.305706	0.242196	0.870903	1.48944	0.34558	1.50019	-0.775311	1.14017	0.920426	-0.43772	-0.0926159	1.39091	-0.154942	0.181913	0.742966	-0.320555	-0.416551	-0.400701	0.680039	0.775724	-4.09323	0.691473	-0.0218612	0.554176
1_67	GC	69	Male	Yes	No	II	Early GC	33.7	6.22	0.5	0.53	21.4	98.07	2.07024	0.728667	0.630013	0.509462	1.22217	0.137958	1.33053	0.0643275	0.646878	1.49549	0.113544	1.21785	-0.585958	0.179118	-0.690644	-0.310616	0.772661	0.0979644	0.00796533	0.992321	0.436102	0.844998	-0.398779	0.883507	0.526914	0.0869127
1_68	GC	48	Female	No	No	III	Advanced GC	3.88	0.89	1.3	0.5	18.1	11.89	-0.54848	-1.4661	-0.300766	1.50776	0.637498	1.32953	0.724668	1.12862	1.71894	0.710414	0.676673	0.215232	0.0475884	1.43416	-1.73101	-0.418391	0.928545	-0.684633	0.136737	-0.3631	1.05986	0.607978	-0.312219	1.02923	1.03972	0.117698
1_69	GC	69	Male	No	No	III	Advanced GC	3.45	3.8	0.5	0.5	12.2	15.06	0.266503	0.189817	-0.222205	-0.151366	0.0347986	0.878717	0.762759	0.0891828	0.837561	-0.557295	-0.120461	1.03295	-0.0666214	0.0731699	1.081	-0.544836	1.58369	-1.07118	-0.101672	0.0844654	0.733575	0.273037	0.0399448	0.127295	0.451692	0.551482
1_70	GC	77	Female	No	No	I	Early GC	4.79	1.47	2.2	1.57	13.3	13.08	-1.30862	-1.63808	-1.96046	-0.897527	0.158164	1.03673	-1.09492	-0.682628	-1.11426	-1.91666	-1.73876	-0.626958	-1.10083	-1.06927	-3.16872	-3.36294	0.953139	-1.50706	0.374938	2.1143	-1.87327	-0.634992	0.325199	-2.34643	-1.86156	-0.503037
1_71	GC	47	Female	No	No	I	Early GC	2.42	0.92	4.4	0.5	12.4	13.97	-0.983581	-1.10373	-1.48443	-0.33602	0.028888	0.389442	-0.496379	-0.249677	-0.291089	-1.635	-0.560215	-0.523005	-0.883401	-0.272308	-0.484987	-1.86993	0.275935	-2.00993	0.245952	2.17442	-0.788833	-1.21318	-0.398151	-0.283049	-1.38755	-1.61063
1_72	GC	67	Male	No	No	I	Early GC	3.45	2.35	1.7	0.87	12.4	7.09	0.2563	0.152762	0.414133	0.151155	1.20592	-0.378305	1.26474	0.0337125	1.29355	0.805328	0.747704	1.44762	0.471956	0.327344	-0.369503	-0.136851	-0.121433	0.365374	0.596906	-0.00159491	0.823247	0.577714	0.527127	0.955417	-0.591398	1.03336
2_64	GC	49	Male	Yes	No	III	Advanced GC	1.72	2.9	1	3.48	22.8	8.73	-0.662511	-1.24546	0.0964864	1.01211	-1.45066	1.18123	0.0762119	1.29403	0.115001	1.59444	0.192569	0.0647377	0.791284	0.44688	-1.24469	-0.90103	0.124198	0.139961	0.442118	-0.373737	-0.533424	1.67142	0.116361	0.286034	1.66439	0.629678
2_65	GC	74	Female	No	No	III	Advanced GC	9.17	2.85	3.8	1.37	12.3	21.95	-0.924602	-1.99534	-1.15643	-1.89762	-0.84019	0.668076	-2.04207	-0.972121	-1.4516	-0.748508	-1.7612	-1.07689	0.259753	-1.1246	-3.76032	-3.48414	-0.458797	-2.02859	-0.549437	2.35251	-0.884151	-1.11999	-1.06853	-0.696922	-1.91562	-0.517254
2_66	GC	76	Female	No	No	III	Advanced GC	2.44	1.63	3.1	0.5	8.1	22.34	-0.926567	-1.57871	-1.29678	-0.965964	-0.841298	0.829986	-1.60465	0.166259	-1.68489	-3.69753	-0.699899	-1.15535	-0.148689	-0.853812	0.29886	-1.89801	0.518112	-1.55039	0.159407	1.996	-0.650026	-0.181009	0.19583	-0.435648	-0.993917	-1.14598
2_67	GC	74	Male	Yes	No	II	Early GC	1.75	4.17	1.6	0.5	4.8	1.7	0.933267	-0.298719	-0.702146	1.10405	-0.67555	1.6687	0.717719	0.497224	0.68271	1.00349	0.800558	1.07876	1.12041	0.930353	-1.2866	-2.77717	1.32588	0.503174	-0.49893	-0.260299	1.6406	-0.0374615	-0.128522	1.18192	0.914998	0.406358
2_68	GC	78	Male	Yes	Yes	IV	Advanced GC	105	8.17	1.4	2.8	24.5	236.64	-0.127455	-1.52521	-1.9682	-1.06825	-1.45419	0.877895	0.342846	-0.321149	0.317406	-0.705789	-2.24082	0.533314	0.0997678	-0.307912	-1.42864	-0.960029	0.282664	-1.82575	-1.0395	2.24546	0.442738	0.520487	-1.22661	-0.51916	-1.24917	-1.18301
2_69	GC	65	Male	Yes	Yes	I	Early GC	0.51	2.74	1.4	2.3	4.8	4.9	0.0157819	0.952663	-0.129218	-0.506288	0.235092	-1.07235	1.00847	-1.09186	-0.418737	-0.324118	0.0723301	0.274368	0.146056	-0.536358	-1.39332	0.0945364	-0.365109	3.47644	0.655442	0.240287	-0.46943	0.016674	0.570723	-0.0539644	-0.399143	-0.456123
2_70	GC	52	Male	No	No	III	Advanced GC	3.28	1.2	3.7	0.5	7.8	13.58	0.0611244	-0.856608	0.496542	-0.0424114	-1.27558	1.1424	-0.0924968	0.135639	-0.421073	1.32882	0.226051	0.932965	1.46975	0.553821	-1.5194	-1.75969	0.86882	0.192034	1.04152	-0.453387	1.07504	0.538348	0.507672	0.654085	0.145676	0.666488
2_71	GC	63	Female	No	No	I	Early GC	16.3	1.21	1.2	0.83	17.3	56.97	-0.599799	-1.95857	-0.175275	0.514367	-1.27607	2.17637	-0.245982	0.188791	-0.398905	-0.112272	-0.601705	0.535096	0.318304	0.44305	-0.557541	-1.04767	1.83285	-0.551783	-3.21027	-0.804626	0.477501	1.12045	0.0487194	-0.311488	0.735764	-0.100915
2_72	GC	70	Male	No	No	III	Advanced GC	2.68	2.97	0.8	0.94	7.9	9.5	-0.491599	-0.456973	-1.92248	0.286627	-1.24575	-0.334952	-0.335061	0.132969	0.289987	-0.318991	0.31956	0.144232	1.27071	-0.249363	-1.03019	-0.527102	0.247586	-0.199141	0.491599	1.82187	-0.382363	0.650776	0.775409	0.469579	0.389219	-0.0304293
2_1	GC	58	Female	No	No	II	Early GC	4	2.86	1.1	1.09	8.7	5.21	-0.934557	-1.26873	-1.05408	-1.74087	-0.189011	-0.148451	-1.75256	-0.756497	-1.44554	-1.97057	-1.57935	-0.851367	-0.679629	-1.23032	-1.51995	-1.39961	0.074588	-1.50645	-2.0741	2.43536	-1.47609	-1.10349	-1.6396	-1.28986	-2.66584	-0.935683
2_2	GC	70	Male	No	No	I	Early GC	16.9	2.16	0.5	0.94	10.6	48.99	-0.553528	3.18352	-1.44517	0.126035	-0.175976	0.649884	-1.41639	0.089439	-1.03132	-1.68361	-0.457077	-0.175997	-0.370751	0.147207	-2.62256	-3.12092	0.190888	-1.01451	-0.298182	2.21504	-0.257998	1.6009	-1.0175	-0.0141423	-0.501777	-0.177017
2_3	GC	59	Female	No	No	I	Early GC	9.13	1.32	2.2	0.5	17.9	21.59	-0.976465	-1.87252	-1.71699	-1.43237	0.315988	0.519032	-0.980136	-0.574648	-1.06997	-1.83322	-1.86928	-1.6481	-0.369194	-1.61634	-1.10362	-0.718454	-0.902873	-1.0252	1.03977	1.80092	-1.53503	-0.271096	1.07338	-1.10465	-1.66831	-0.71711
2_4	GC	70	Male	No	No	III	Advanced GC	13.9	8.32	2.5	3.78	14.2	51.5	0.384235	1.82132	0.932929	0.468547	-1.29684	-0.473719	0.943129	1.31757	1.56456	0.0984044	1.7897	1.89631	1.1594	0.964205	-0.203591	-1.02444	-0.978306	0.254782	0.731432	-0.100854	0.444852	1.73575	0.703142	0.640356	0.83379	0.475028
2_5	GC	55	Female	No	No	I	Early GC			1.7	6.66	78.9	55.01	-0.344227	-0.869454	-0.455091	0.0415185	1.04494	1.03799	0.383153	0.0762996	0.704637	-0.14596	-0.788103	0.456001	-0.200252	0.108313	0.31493	-0.420209	1.03125	-1.38736	0.78623	-0.649901	0.556206	1.38516	0.550424	-1.6287	0.0795573	-1.00774
2_6	GC	65	Male	Yes	Yes	III	Advanced GC	1.48	3.61	0.5	0.5	37	9.59	0.965718	-0.118714	0.220248	0.681862	0.597784	0.690252	2.05017	1.10392	1.46606	-0.363284	-0.420168	1.91892	1.10262	1.19098	-0.36711	-0.121183	0.643963	1.04956	0.111449	0.937812	1.49065	2.5445	-0.0029268	0.542343	1.05898	1.61242
2_7	GC	79	Female	No	No	II	Early GC	1.56	0.79	0.5	1.01	18.4	8.38	0.5452	-0.269408	-0.592683	1.04844	-0.695147	1.52313	-0.514575	1.29628	0.667786	-1.75581	0.20493	1.74507	0.802388	0.929197	0.22573	-0.207737	1.38102	-1.60605	0.115423	0.981833	1.52902	0.926951	-0.227538	-0.577866	0.0548237	-0.145353
2_8	GC	58	Male	Yes	Yes	III	Advanced GC	3.53	1.2	6.4	3.02	7.4	8.38	-0.464471	-1.19977	-0.651037	-0.188051	-0.212111	1.32509	-0.52428	-0.284649	-1.11782	0.253616	-1.44072	-0.228422	0.107945	-0.585517	-1.35178	-0.586194	0.723349	-0.755332	-0.225307	2.03556	-0.859713	-2.04615	-0.849911	-0.235404	-0.235728	-1.21431
2_9	GC	75	Male	Yes	No	III	Advanced GC	4.93	6.19	0.9	3.09	24	16.47	-0.226235	-0.825522	-1.56726	0.367958	0.168481	1.14824	-0.919928	0.0127152	0.900886	-2.39221	0.142575	0.196523	-0.214081	0.149335	1.08137	0.215358	1.82869	-0.548212	0.105458	0.334442	0.843511	1.43844	-0.823537	-0.604812	-0.882869	-1.62509
2_10	GC	62	Male	Yes	Yes	I	Early GC	3.13	4.27	3.2	1.54	33.2	12.79	1.85541	-0.891839	0.2599	0.692835	-1.04042	1.04876	0.0932932	1.16694	0.298392	0.799412	0.631298	0.244168	0.399835	0.623841	0.0497953	0.603966	0.687023	-0.183071	0.361755	-0.924248	0.756738	0.259436	0.354119	1.16722	0.971109	1.13135
2_11	GC	74	Male	No	No	III	Advanced GC	1.87	3.75	36.1	0.5	112.2	12.43	-0.92449	-0.574255	-0.426752	-0.388596	-0.229316	1.17776	0.354493	-1.53981	0.83381	-0.801644	-1.24126	0.369744	-0.966278	-0.943333	0.852803	0.807079	1.36914	-0.699814	0.204368	-0.805869	-0.539579	-0.271243	0.709414	-1.8504	-0.604105	-0.860442
2_12	GC	64	Male	Yes	Yes	III	Advanced GC	3.76	1.13	3.4	0.83	6.6	9.13	-0.416128	-0.342496	0.2728	1.10855	0.196404	0.163533	0.807711	0.252323	0.664593	0.542966	0.297013	0.785779	0.528319	0.563701	0.146447	0.380637	0.248016	0.672842	0.423783	0.973526	0.0333107	0.544878	0.386553	0.686538	1.39671	0.985581
2_13	GC	52	Male	Yes	Yes	II	Early GC	7.94	2.14	7.4	3.29	38.9	14.35	-0.54468	-0.673529	-0.954974	0.446157	-0.270752	0.75962	1.3577	0.449121	1.042	1.67163	-0.291911	0.0480823	0.728436	0.459844	-0.304417	0.303764	0.566603	-0.793043	-3.23392	1.45151	0.630617	0.187237	-1.47081	0.695516	-0.705346	-1.37223
2_14	GC	52	Female	No	No	I	Early GC	4.62	4.96	0.6	1.01	13.8	24.33	-0.579946	-1.74997	-1.35202	-0.702188	-0.867365	0.874283	-1.25483	-0.236411	0.583949	0.210973	-1.61757	-0.449183	0.279622	-0.64163	-1.68795	0.00790131	0.46616	-1.13828	-0.440257	2.13732	-0.670475	-0.271282	-0.804684	-0.565451	-0.573893	-0.577433
2_15	GC	72	Female	Yes	Yes	I	Early GC	4.49	0.8	2.3	0.58	26.4	19.93	-0.121709	-0.405919	-1.03667	0.629567	0.0399281	1.92632	0.355663	-0.103695	1.99612	-1.46724	-1.11772	1.30986	0.290364	0.0612031	-0.584881	-0.838206	1.52958	-0.578377	0.664082	-0.232052	0.959125	1.20381	-0.0434441	-0.375599	-0.864535	-0.775346
2_16	GC	66	Male	No	No	II	Early GC	0.51	72.74	1.1	2.1	6.3	8.2	-0.275496	-0.114062	-0.420607	0.334473	0.120923	1.10301	0.420739	-0.422817	-0.267934	0.285582	-0.385114	0.328584	-0.295113	-0.0662386	-1.21505	-1.78041	0.629993	-0.133231	1.1518	-0.788112	0.802381	0.421117	1.1644	0.385524	0.686957	-0.0865763
2_17	GC	84	Male	No	No	III	Advanced GC			3.6	3.25	11.4	19.87	0.74978	0.337045	-0.879913	2.52047	-0.826749	-0.249744	0.686683	0.820958	0.690006	-0.906349	0.948409	2.37444	0.172874	0.920856	0.441942	0.709273	0.72562	-0.0297204	-1.1258	1.43914	0.684159	1.21883	-0.513797	0.493848	1.85372	-0.194252
2_18	GC	70	Female	No	No	I	Early GC	2.69	0.78	0.8	1.76	17.3	7.87	-0.287536	-0.762931	-1.2783	0.304622	0.345208	1.01116	-0.0841964	0.0547668	1.06144	0.572961	-0.0137293	0.984412	1.03731	0.239536	-0.335623	-3.00728	0.570777	-0.310215	0.661006	-1.12806	0.175566	0.420968	0.921611	0.92376	0.106062	-0.395664
2_19	GC	70	Male	No	No	I	Early GC	7.5	1.49	1.8	1.58	12.2	28.79	-0.0639732	-0.120924	0.138849	0.43918	-0.137421	0.495539	0.746423	0.960873	0.539634	0.587297	0.787566	1.14236	1.09665	0.896748	-0.221583	-0.112059	-0.0253542	0.306887	1.20468	-0.263564	0.714044	0.679863	0.435576	0.761893	0.275371	0.182526
2_20	GC	70	Female	No	No	II	Early GC	7.27	1.1	1.2	56.26	6.8	28.75	-0.69848	-0.0972346	-1.60998	-0.30067	-0.955195	1.21114	-0.211182	-0.208509	-0.324582	-0.461999	-1.11879	0.0874282	-0.563848	-0.278477	0.24035	-0.681898	0.180065	-0.138003	1.23371	-0.306417	-0.316519	0.426335	0.988561	-1.54501	-0.080516	-0.517757
2_21	GC	55	Male	No	No	III	Advanced GC	1.53	1.61	0.8	1.16	6.5	22.88	-0.795964	-0.320424	-0.951896	0.276369	-1.18649	1.09155	0.0779142	0.438668	0.847486	1.45597	-0.292467	-0.591224	0.237322	-0.214173	0.324729	-0.318056	0.796247	-0.341432	0.515176	-0.789116	-0.28	-0.457574	0.121151	0.0344272	0.817342	-0.615613
2_22	GC	62	Male	Yes	Yes	I	Early GC	3.1	5.7	3.7	4.13	5.8	6.51	-0.662151	-1.06278	-0.365305	0.395127	-0.181504	1.40047	-0.218172	0.252726	0.624204	0.562507	0.0994314	0.019865	0.793546	0.487766	0.327547	0.103521	1.30235	-0.43005	0.468686	-0.594	0.789149	-0.0423373	0.106742	0.522814	0.994945	0.328005
2_23	GC	72	Female	No	No	I	Early GC	10	13.97	2.2	2.43	4.9	22.19	0.0534476	-0.41732	1.38926	1.49991	0.100707	0.0900336	0.03938	1.53346	0.956312	0.60769	1.84147	1.23492	1.07603	1.40294	-2.25563	-1.61173	-0.41851	0.703246	-0.570254	1.15192	1.14261	-0.41663	0.176339	1.44308	1.71607	1.5133
2_24	GC	52	Male	Yes	Yes	I	Early GC	6.18	1.99	2.4	5.24	9.8	19.67	-0.204579	-0.772503	-0.390855	0.675609	-0.926643	1.09028	1.61937	-0.718425	-0.123161	1.43633	-0.0202728	0.444926	0.632387	-0.1071	-1.56002	-0.640724	0.661922	0.549881	0.447501	0.364915	0.398714	-0.429389	0.795815	0.155361	1.31543	0.443324
2_25	GC	64	Female	No	Yes	III	Advanced GC	1.91	0.85	2.5	0.92	6.3	3.28	0.0206206	-0.0331555	-0.648527	0.705988	-1.20952	1.54167	0.00637222	1.40076	0.463839	-0.684441	-0.146697	0.859213	0.71289	0.790931	-2.20282	-1.68657	0.811203	-0.844389	0.938892	0.0362232	0.99736	0.802628	0.790693	-0.785772	-0.641306	0.315932
2_26	GC	83	Female	No	No	II	Early GC	2.47	0.72	1.6	0.5	8.7	10.56	0.160235	-1.3581	-2.47913	-0.955415	-1.47463	0.368283	-0.859753	-0.769487	-1.37771	-1.92155	-2.33735	0.553329	-0.605912	-1.36087	-0.441813	-0.343775	1.08766	-1.02198	-0.534198	2.29351	-0.652963	-0.213595	-0.470341	-0.593864	-2.41708	-0.328403
2_27	GC	71	Male	Yes	Yes	I	Early GC	2.03	3.05	3.5	0.62	7.7	3.66	0.193175	1.75774	0.597307	2.71363	-0.724274	0.0552543	0.808674	1.94872	0.852804	-0.376102	1.1676	1.79867	1.65657	1.62168	-1.75634	-0.064731	1.06955	0.439034	-1.29264	1.56615	1.37842	1.79115	-1.22902	0.306012	0.880758	-1.59924
2_28	GC	80	Male	Yes	No	II	Early GC	2.34	0.94	1.2	1.16	8.8	3.87	-0.331631	-1.00994	-1.13091	-0.803765	0.0996252	-0.412562	-1.51811	-0.414034	-0.64521	-0.410937	-0.594373	-0.449597	-1.15276	-0.986949	0.141532	1.26383	-0.473377	-1.12577	-0.744444	2.02332	-1.03889	1.19281	-0.56018	-0.695695	-0.744941	-0.058545
2_29	GC	72	Male	Yes	Yes	IV	Advanced GC	6.23	1.18	4.3	0.57	4.6	7.35	-0.793504	1.07273	-1.55097	-2.17859	-1.53918	-1.05449	-2.01009	-1.41526	-1.4901	-0.701052	-1.1129	-1.88899	-1.35756	-1.93587	1.0057	0.637703	-0.226522	-1.84218	-1.9673	2.08715	-1.28282	-0.699116	-1.86091	-1.42618	-2.64685	-1.71004
2_30	GC	71	Female	No	No	II	Early GC	5.71	0.92	1	1.37	7.1	15.38	-1.17274	-1.98804	-2.30035	-2.14113	-0.98281	-0.29731	-1.24919	-1.00274	-1.63599	-2.72126	-2.97183	-2.21093	-0.950751	-2.28699	-0.139	-0.456606	-0.0610588	-2.27847	0.308498	2.28476	-1.12092	-0.831396	0.0793595	-1.80535	-3.58806	-1.60481
2_31	GC	58	Male	Yes	No	II	Early GC	22.9	2.65	0.5	2.24	7.8	41.08	-0.231504	1.55212	-1.21373	1.29166	-1.2608	0.7404	-0.107019	1.51682	0.116088	0.661783	0.744651	0.46863	-0.301505	0.384721	-0.894329	-0.539798	-0.192176	0.150601	0.816121	0.734871	0.0689843	1.57618	0.689076	-0.697176	0.344213	0.593212
2_32	GC	55	Female	No	No	III	Advanced GC	21.1	2.89	5.2	0.91	10.4	49.73	0.173033	0.620734	-0.150293	1.61743	-0.826435	-0.103139	0.572726	1.96346	0.156914	0.178425	1.8569	1.01014	2.01476	1.71652	-1.2011	0.13055	-0.648328	0.191269	0.986999	0.824065	0.638788	1.49988	-0.264291	1.30634	1.7534	0.796955
2_33	GC	66	Male	Yes	Yes	II	Early GC	8.9	1.34	0.5	1.07	13.1	26.03	-0.792886	-1.5822	-1.67709	-0.941634	-0.354744	-0.570697	0.10024	-0.160178	-0.296971	-0.182877	-1.47656	-0.708669	0.535738	-0.924711	-2.05648	-1.27245	0.122831	-0.425431	0.734127	2.15457	-0.987975	0.917934	0.0870795	-0.909892	-0.705484	-0.153648
2_34	GC	70	Male	Yes	No	III	Advanced GC	11.1	1.73	2.9	2.3	12.2	27.29	-0.470297	0.0727973	-0.598794	-0.570593	-1.07669	1.87921	0.18416	-0.164891	0.404871	0.0769855	-1.01703	0.490869	-0.618741	0.0370696	-0.0278159	-0.406574	1.42691	-1.39231	0.527732	-0.427131	0.479914	1.04072	0.42468	-2.18338	-1.18636	-0.491894
2_35	GC	69	Male	No	No	II	Early GC	12.5	3.3	4.6	2.5	18	48.76	-0.290067	-0.732757	-0.908282	0.531258	-0.90564	1.58534	0.779534	0.648802	0.555911	0.440382	0.115232	0.484305	0.608666	0.534029	0.825173	-0.0893804	0.829001	0.348805	-0.800454	-0.28331	0.373673	0.914563	-4.1086	0.278656	0.784455	-0.42706
2_36	GC	74	Male	No	No	II	Early GC	8.62	1.7	3.6	1.96	7.9	25	0.0263395	0.163381	-0.744775	1.36724	-0.492382	1.29419	0.895644	-0.801354	0.922292	0.153461	-0.563015	0.864368	-1.1132	-0.159754	0.61963	1.10403	1.78316	0.181455	0.100934	-0.742218	0.369874	0.45005	-0.313084	-2.89774	0.119452	0.564554
2_37	GC	78	Female	No	No	II	Early GC	2.87	1.24	2.3	1.05	12.1	9.93	-0.00849383	-0.198508	-0.559957	1.60148	-0.881554	1.61864	0.0893012	1.44758	1.42685	0.0104377	0.991	0.861719	1.13923	0.355209	-0.383741	0.158425	1.55392	0.169604	0.404209	-0.497378	0.738893	0.225323	-0.533296	-0.758497	0.795462	0.871872
2_38	GC	67	Male	No	No	III	Advanced GC	10.5	1.75	2.3	3.17	22.2	18.93	-0.302314	-0.860081	-1.2562	3.57766	-0.518186	0.416925	0.305627	1.40302	-0.33258	1.20673	0.720798	0.38306	1.48789	1.00194	-0.523673	-0.826475	0.363953	-0.967547	0.115096	0.567624	0.854751	0.0902519	-0.455081	0.197815	1.94322	-1.05412
2_39	GC	55	Female	No	No	I	Early GC	8.57	0.76	1.5	0.5	43.6	16.59	-0.996695	-0.317536	-1.45174	0.83723	-0.81091	-0.627706	0.545616	-0.108323	-0.398759	1.41232	0.973858	0.595043	1.11937	0.673572	0.208299	-1.43666	-1.47343	0.148222	0.0537798	1.25466	0.843139	0.822788	0.143292	0.0569326	0.697126	1.30524
2_40	GC	66	Male	Yes	Yes	II	Early GC	7.69	1.39	4.1	2.6	10.9	14.49	-0.0555249	-0.579118	-1.40719	-0.0800786	-1.31536	0.437898	-0.207802	0.712026	0.816927	0.24792	-0.111459	-0.198025	0.881767	-0.101449	1.17867	-1.10133	0.406769	-1.08269	-0.0174125	0.0409514	-0.506438	0.943846	-0.129154	0.0222633	0.380062	-0.303622
2_41	GC	49	Female	No	No	II	Early GC	4.86	0.9	2.2	0.56	30.3	13.58	-1.27587	-2.90455	-2.10114	-1.36626	-1.9977	0.775634	-2.10946	-0.504689	-1.67599	-1.34095	-2.37541	-1.42903	-0.557937	-1.40375	0.754594	-0.229038	0.237661	-1.90944	-0.712587	2.06399	-2.0759	1.23662	-1.22485	-1.03843	-1.08038	-2.20034
2_42	GC	57	Female	No	No	III	Advanced GC	6.03	0.75	5	0.5	8.5	10.26	-0.426165	-0.607648	-0.08001	0.35903	-1.19816	2.02352	0.452552	0.249104	0.45854	0.645314	-0.484671	-0.0816231	0.778071	0.565698	-1.24382	-0.577661	0.977092	-0.962902	0.076306	-0.570895	0.556629	-0.61328	0.035582	-0.35995	-0.413169	0.00555407
2_43	GC	53	Male	No	No	II	Early GC	5.23	0.67	2.3	0.77	7	15.25	-0.157752	-1.6966	-1.47436	0.469996	-1.27007	1.48647	-0.360616	1.26062	-0.0291465	-0.647885	-0.0795591	0.74643	1.04706	0.879573	-3.20274	-2.89689	0.495539	-1.46527	0.973045	0.533594	-0.428418	2.42074	0.739554	-0.599504	-0.128991	-0.973141
2_44	GC	68	Female	No	No	III	Advanced GC	10.1	1.3	1.2	1.72	9.2	25.21	-1.0054	-1.60927	-0.902534	-1.29303	-1.71611	0.729669	-0.524556	-0.644094	-1.12346	-0.9499	-2.13076	-1.37306	0.0185794	-1.30012	-0.36209	0.580127	-0.340292	-0.755562	0.594768	2.023	-1.16181	-1.03515	0.281554	-0.600893	-1.36971	-0.119652
2_45	GC	62	Male	Yes	Yes	III	Advanced GC	2.85	1.89	3.5	1.1	12.6	7.17	-0.0709781	-1.24562	-1.33382	-0.076975	-1.0605	0.0506692	-0.250075	-0.242069	0.0176532	0.677841	-1.0596	-0.13431	1.10514	-0.604644	-1.3877	-0.572005	0.21253	0.0758004	0.607124	1.82724	-0.948629	0.294107	0.601529	-0.00977107	-0.211454	0.0578103
2_46	GC	69	Male	No	No	III	Advanced GC	3.94	0.94	4.3	0.94	5.4	10.36	0.167746	-0.115188	-1.00105	0.801311	-1.10685	1.66359	-0.465853	1.27216	1.33224	-0.3402	0.200443	0.341245	1.18858	0.530673	-0.613961	0.123367	1.47429	-0.168615	-1.46747	1.16934	0.816263	1.72021	-0.35033	-0.131343	-0.435391	0.227877
2_47	GC	69	Male	Yes	Yes	III	Advanced GC	3.46	1.78	2.3	0.83	23	10.27	-0.606892	-0.534044	-1.85519	0.169015	-1.18252	0.917053	-0.332912	-0.651797	-0.132193	-0.91624	-1.09449	-0.334723	-0.118514	-0.73665	-1.26047	-1.00477	0.727305	-0.168371	-0.379862	2.1143	-0.382092	-0.000622295	0.0488	-0.855841	0.135179	-0.0288668
2_48	GC	58	Male	No	No	I	Early GC	2.46	2.14	1.9	1.4	17.5	10.26	1.00891	0.859349	-0.072799	0.910719	-1.19379	0.329147	0.913009	0.0448346	1.42506	-0.740886	-0.378143	1.3595	1.23145	-0.0636222	-0.292113	0.753031	0.927842	0.0767233	0.472662	1.6471	1.20954	1.54719	0.102428	-0.414897	-0.0740166	-0.373843
2_49	GC	68	Male	No	Yes	II	Early GC	14.5	300	2.4	2.94	27.1	35.35	-0.134357	0.178356	0.134652	1.52773	-0.777692	0.121804	-0.255684	-0.769174	0.882648	-0.635234	-0.778056	0.0450659	0.104531	-0.469917	0.498167	0.30935	0.545645	-0.220971	1.06026	0.774322	0.286167	0.0193521	0.823671	-0.761895	-0.703528	-1.28387
2_50	GC	50	Male	No	No	II	Early GC	5.08	0.93	2.9	0.6	14.7	9.74	-0.914971	-1.56782	-0.750663	0.436201	-0.922314	1.53714	0.0459443	-0.603054	-0.439514	1.03832	-0.422267	-0.332631	0.111057	-0.389425	-0.835503	-0.850583	1.40033	-0.0503511	0.493049	-0.618313	0.128331	-0.862066	0.882382	-0.523666	0.857063	0.531009
2_51	GC	41	Female	No	No	III	Advanced GC	5.12	3.23	4.1	0.5	9	27.33	-0.638146	-0.852514	-1.30098	0.033532	-1.43003	1.5074	-0.101998	0.525942	0.397233	-0.0235432	-1.34744	-0.144151	1.57872	0.0587385	-1.3418	-2.05997	0.855027	-2.79049	0.363233	1.7619	1.23521	1.59562	-0.552423	-0.138434	-1.32914	-2.55664
2_52	GC	62	Male	No	No	II	Early GC	3.27	1.35	1.9	0.63	11.7	12.72	-0.372049	-1.30713	-1.15596	0.526716	-0.955049	1.70316	0.537109	-0.201709	0.281301	-0.0631038	-0.2178	0.596414	0.967955	-0.019987	-0.874869	-0.0496777	1.37212	-0.420012	0.726022	-0.64603	-0.290315	-0.839296	0.8076	-0.290792	0.511685	-0.32004
2_53	GC	77	Female	No	No	I	Early GC	4.08	0.63	1.1	2.14	12.6	22.86	0.214894	-1.77545	-1.04379	-1.37856	-0.765303	0.240541	-0.703699	0.261204	-1.02339	0.0417072	-1.66376	0.491537	0.606569	-0.873651	-2.78384	-2.24884	0.787728	-1.28446	-1.42792	2.3001	0.1903	0.417405	-0.931661	-0.799472	-2.02965	-0.825575
2_54	GC	66	Male	No	Yes	I	Early GC	3.4	1.78	30.5	0.5	6.9	11.02	-0.106629	-1.62906	-0.88086	-0.90313	-1.98705	-0.257033	-0.667117	-0.402675	-0.409247	-1.40597	-1.12161	-0.446939	1.29239	-0.958781	-1.55148	-0.0153352	-0.289251	-0.577835	-1.15515	2.37648	-0.6081	-0.85017	-2.04278	-0.565198	-0.585948	0.212457
2_55	GC	55	Male	Yes	No	I	Early GC	6.14	1.05	1.9	1	14.9	11.71	-0.195819	-0.810866	-0.48734	0.357446	-1.35968	1.16638	-0.525503	0.120866	0.0056496	1.18532	-0.0389878	0.769101	1.20262	0.343229	-0.449538	-0.959859	0.83456	-0.843951	0.923452	-0.856519	0.817046	-0.463221	0.656975	0.207514	-0.133061	-0.0644119
2_56	GC	34	Male	Yes	No	III	Advanced GC	4.38	1.66	3.3	0.73	4.9	10.61	-1.25933	-1.34418	-0.976649	0.568323	-0.79206	0.880851	-0.524548	-0.0500483	0.439872	0.583557	0.362728	-0.807334	-0.0489598	0.230358	-0.429921	-0.631746	0.351145	-0.855007	0.976977	0.964303	0.227475	1.55272	0.734247	-0.900133	-0.334299	-0.999642
2_57	GC	65	Male	Yes	No	II	Early GC	4	13.62	2.2	1.88	13.4	9.21	-0.663514	-0.0446635	-2.33591	-1.99875	-2.10603	0.0671723	-1.60288	-0.854895	-1.51602	-1.01247	-2.05441	-1.51757	-1.16396	-2.12066	-3.17102	-2.65921	0.499993	-1.85009	0.442114	2.27115	-2.11823	1.31947	0.304357	-1.89636	-2.90039	-1.46634
2_58	GC	68	Male	No	No	I	Early GC	2.77	24.75	1.2	0.5	4	11.32	0.0994975	0.61114	-0.861137	2.02173	-1.31186	0.245012	0.197081	-0.230757	1.14435	0.0065498	-0.33578	0.879627	2.14244	-0.178411	0.748049	-0.868063	1.61057	-0.946871	0.247714	0.400438	0.500996	0.442434	0.498615	-0.670838	-0.805795	-0.657925
2_59	GC	42	Female	No	No	II	Early GC	1.16	1.08	1.4	0.5	9.9	13.01	-0.673393	1.39906	-0.575877	1.25043	-0.498107	0.88339	-0.404672	0.240905	-1.33062	0.202944	-0.933575	-0.675732	0.273547	0.364313	-2.93163	-3.0283	-0.167117	-1.62715	-0.448455	1.96664	-0.921192	3.40311	-0.761713	0.517306	0.191263	-0.84787
2_60	GC	57	Male	Yes	Yes	I	Early GC	2.47	1.49	0.6	0.5	60.4	9.96	0.892963	0.973798	0.851503	0.29356	-1.37896	-0.604602	1.12831	0.527012	1.69131	-0.109595	0.758418	0.308415	1.31537	0.574958	1.19716	0.272268	-1.77224	-0.803197	-0.894729	-0.822973	-0.103833	-0.405512	-0.42303	1.02399	-0.429753	0.659077
2_61	GC	72	Female	No	Yes	II	Early GC	0.66	1.83	6.6	4.06	55.2	18.4	1.17518	0.369317	-0.217992	0.135038	0.00730038	-0.0270688	-0.702234	0.232633	0.328103	-1.68443	0.22438	0.518308	1.6306	0.538793	1.30552	0.720346	0.200276	-0.638571	-1.55982	-0.146086	0.519098	1.97048	-0.60222	-0.116412	0.23182	0.661585
2_62	GC	59	Male	Yes	Yes	III	Advanced GC	4.82	0.83	4.8	4.82	49.3	18.82	0.191894	0.675981	-1.79904	-1.87596	-1.6996	0.0606905	-0.0445675	-1.32017	-0.405079	-2.78329	-3.0943	0.407651	1.19828	-1.55673	1.08564	0.781134	0.257953	-2.37548	-4.06365	1.97721	0.361269	0.180054	-2.32448	-1.16765	-2.2603	-1.9023
2_63	GC	40	Male	Yes	Yes	III	Advanced GC	7.31	1.04	4.6	0.52	7.5	13.95	-0.0754805	0.432056	-0.018249	1.63351	-0.721979	0.746608	1.36093	1.19107	0.155799	1.29396	1.28983	0.739392	1.43072	1.17909	-2.50876	-2.75823	0.142095	0.521492	0.33082	0.555613	1.08977	0.667387	0.139843	0.861595	1.60743	0.794217
3_1	GC	59	Male	No	No	III	Advanced GC	0.51	16.21	1.4	2.1	13.2	2.87	-1.26715	-1.31352	-1.16022	-1.70216	-1.69659	-0.544044	-1.29689	-1.11247	-1.0498	-0.443408	-2.06754	-1.43785	-1.8114	-1.79388	-0.927845	-1.68472	-0.134436	-1.01327	-0.740905	2.39127	-1.56714	-1.72591	-0.854189	-0.567248	-2.058	-1.63829
3_2	GC	77	Male	No	No	II	Early GC	1.81	1.79	2.9	1.29	9.5	7.59	-0.076931	0.415529	0.282826	0.415614	-1.37698	-0.76918	0.581555	-0.0568474	0.100573	-0.556169	1.07539	0.634097	-1.52871	0.335156	0.0109724	-0.228229	-0.43236	3.4049	0.0867845	-0.572479	0.038102	-0.689871	0.244134	-0.935661	1.22125	0.145244
3_3	GC	75	Male	No	No	I	Early GC	2.6	2.56	2.9	0.5	6.7	10.86	0.287686	-1.35623	-0.532051	0.615232	-0.564937	0.905776	0.981728	0.35955	1.3276	-0.83058	0.0811623	1.28209	-0.0814502	0.772367	-0.346333	-2.88371	0.591403	0.107205	0.892858	0.313179	1.91241	0.557524	0.944256	0.534454	0.864633	1.76024
3_4	GC	77	Male	Yes	No	III	Advanced GC	0.67	1.84	1.6	1.45	9.5	6.27	-0.759335	-1.2255	-1.68444	0.175811	-1.76937	0.544334	-0.7987	0.804088	0.293472	1.9508	0.463215	-0.198472	-1.31588	0.00482018	-1.24047	-1.324	0.331977	-0.470261	0.285225	-0.0946325	-0.13744	-0.991708	0.731899	-0.271809	0.747827	-1.35941
3_5	GC	58	Female	No	No	II	Early GC	2.72	0.65	0.5	1.49	13.9	10.91	-0.952409	-0.510122	-0.93817	-1.0549	-1.70336	0.561647	-0.601312	0.00860786	-1.25906	-1.79044	-1.95909	-0.0851322	-2.4498	-0.759129	-2.93379	-2.14586	0.363903	-1.7006	-1.5368	2.33922	-1.13713	-0.959139	-0.383851	-1.27383	-1.83182	-1.51833
3_6	GC	66	Male	Yes	Yes	III	Advanced GC	2.78	0.89	3.5	2.35	14.2	8.44	-0.831446	0.109563	-1.93469	-0.603773	-1.67087	0.446608	-1.54787	-0.750114	-1.12038	-1.21421	-2.07736	-0.393375	-1.78222	-1.1392	-1.27531	-0.932597	-0.395015	-1.01903	-0.615285	2.33562	-0.641997	-0.947956	-0.657026	-0.694401	-1.49415	-1.55995
3_7	GC	62	Male	Yes	Yes	I	Early GC	5.1	0.89	2.2	1.22	10.2	19.09	-0.606265	-0.798463	1.09305	0.64747	0.647134	1.53408	-0.240715	0.466921	0.564948	0.841582	0.384207	0.860406	-3.04818	0.884488	0.52514	-0.559107	0.712657	-0.0750752	-3.02803	-0.311657	1.38402	-0.162353	-2.06199	0.357687	1.26628	1.29046
3_8	GC	70	Male	Yes	No	III	Advanced GC	19	6.3	4	1.43	8.3	193.65	-0.856015	-0.126058	-1.39537	-1.2568	-0.730732	-0.233688	-0.136565	-0.395885	-1.12958	-0.745491	-1.8176	-0.907403	-2.1621	-1.31043	-0.458377	-0.891845	-0.41156	-0.827908	-1.00499	2.37623	-1.85769	-1.04722	-2.32053	-1.42677	-1.24925	-0.516191
3_9	GC	73	Male	Yes	Yes	III	Advanced GC	4.42	0.79	2.5	1.44	10.5	16.63	0.357352	-0.504932	-0.108659	1.22641	-0.473125	0.477534	0.599866	1.41255	2.42541	-0.72945	0.567009	1.63402	-0.0597022	1.13077	0.129886	-2.84048	0.263816	0.247905	0.256043	-0.0292559	1.85742	0.580331	0.464453	0.37653	1.41622	1.20301
3_10	GC	48	Male	Yes	Yes	I	Early GC	4.13	0.61	1.1	0.78	9.4	10.98	1.15625	-0.34354	0.0106175	0.338042	0.0234107	0.997898	1.30972	0.98548	1.44404	1.0444	0.496647	1.61527	-0.292191	0.447085	-0.345258	-0.963689	1.03175	0.35473	0.68538	-0.267719	0.486725	0.279458	0.144605	1.22285	0.936716	1.64347
3_11	GC	64	Male	Yes	Yes	II	Early GC	1.23	1.85	1.1	1.65	6	4.84	-0.299281	-0.472201	-1.17893	0.248923	-1.33208	1.00006	-0.382645	0.0332078	-0.0543511	0.677277	-0.389957	0.663789	-0.33687	0.0125948	0.608776	0.635463	2.0408	-1.93125	0.59791	0.415142	0.17547	-0.104176	0.198402	-0.877707	-0.717317	-1.87077
3_35	GC	59	Male	No	Yes	Unknown	Unknown	3.23	3.24	2.53		10.18		-3.68895	-0.48672	-0.284958	-2.10507	0.906618	-1.63693	0.265997	-1.11335	-0.785969	0.264663	-0.746495	-1.38268	0.0866729	-1.36251	0.84865	0.531518	-1.21937	-0.339761	0.954905	-0.522129	-1.48701	-1.8646	0.931309	-0.202268	-0.901151	-0.00858873
4_58	GC	69	Male	Yes	Yes	Unknown	Unknown							-0.415419	0.805875	0.653904	-1.34813	0.533655	-1.75367	-2.17046	-1.21666	-2.81461	-1.26712	-1.41953	-2.12649	0.0756211	-1.6412	1.00043	1.12229	-0.961781	-0.560419	1.05195	-1.3433	-1.62423	-0.902973	0.950323	-1.33268	-0.825029	-0.537783
7_1	GC	65	Male	Yes	No	IIB	Early GC	2.72	0.99	1.62	3.23	5.9	2	0.10869	-0.682365	-0.857954	0.677192	-1.20862	0.641966	0.241006	0.294434	1.40788	0.472336	0.575558	1.23765	-0.6467	0.561445	0.519861	-0.084959	0.749723	-0.325885	-0.247464	0.530327	0.60893	0.252701	0.546416	0.33566	0.49568	-0.702192
7_2	GC	75	Female	No	No	IIIB	Advanced GC	4.2	1.1	1.28	0.96	21.1	14.42	0.26783	-0.998454	-0.284367	0.756065	1.10998	1.21546	0.194	0.336559	1.16038	-1.96375	0.097972	1.45304	-0.750638	0.240661	0.192438	-0.850333	1.42362	-0.499694	0.360468	0.00330824	1.23312	0.218875	0.484852	-0.244147	0.406878	0.223007
7_3	GC	68	Male	No	No	IIIC	Advanced GC	11.46	27.42	1.89	1.32	106.8	46.48	-0.634116	-0.832054	-0.383158	-0.151806	-0.968813	1.65804	-0.673268	0.744596	-0.0145087	-0.885522	-2.26955	-0.298374	0.375897	-0.252662	-3.43566	-1.63697	0.941369	-1.94573	1.37386	0.480105	-0.835627	-0.0697531	0.882655	-0.873669	-1.07712	-1.27471
7_4	GC	57	Male	Yes	Yes	IIIA	Advanced GC	7.51	0.6	4.73	1.88	6.2	20.42	-0.159225	-1.21476	-0.0395141	-0.229503	-0.0716631	0.38849	-0.118873	0.466951	0.00648764	0.396551	-0.280114	0.774803	0.415	0.204507	-0.456245	0.647531	-0.0396189	-0.151869	0.837182	-0.736875	0.702998	-0.235987	1.2271	0.320905	0.166486	1.27438
7_5	GC	45	Female	No	No	IV	Advanced GC	2.59	2.4	1.72	0.89	7.9	2	-1.63583	-1.84599	-2.33602	-2.64419	0.789481	0.4771	-2.57277	-1.32309	-1.45119	-1.94597	-3.02628	-1.63544	-1.46902	-2.51235	-0.273125	0.0278788	0.192415	-2.97926	0.189066	2.18298	-1.71396	-0.545251	-0.00595254	-2.20009	-3.26046	-2.94989
7_6	GC	65	Male	No	No	IIIA	Advanced GC	2.01	0.66	6.8	2.42	10.7	2.53	-0.331475	-1.21014	-1.98897	2.03771	-0.719339	1.14869	-0.591964	-0.340386	0.315701	0.607824	-0.361608	0.0113383	-1.13212	-0.0420955	-0.125549	-0.175903	0.529427	-1.79628	0.786018	0.697718	0.100024	0.0286307	0.632761	-1.34054	0.221602	-1.69389
7_7	GC	67	Male	Yes	No	IIIA	Advanced GC	3.8	0.76	2	0.89	9.2	7.12	0.868555	-0.35504	-0.837073	1.37449	0.802342	1.0359	0.594358	0.132712	1.36157	0.124631	-0.22992	1.54793	-1.55463	0.0238788	0.153766	-0.217576	2.09387	-0.487018	-0.00706036	0.401639	1.02191	0.124216	0.397334	-1.12899	0.375258	0.384833
7_8	GC	74	Female	No	No	IIIA	Advanced GC	9.74	0.46	2.36	0.8	12.7	36.55	-0.314945	-0.974237	-1.45226	0.508956	-1.55399	0.952179	-1.36661	-0.621805	0.773732	0.879609	-1.19252	-0.0355777	-0.358794	-0.330979	0.807876	0.751654	1.42693	-1.70803	0.197689	-0.60835	-0.510502	-0.911152	0.222168	-0.366221	0.757425	-0.243154
7_9	GC	76	Male	No	Yes	IIIA	Advanced GC	1.63	3.19	1.99	5.9	5.9	2.99	-0.148785	0.0556906	-0.609121	0.272122	1.31811	-0.082066	0.86633	0.100951	-0.241397	-0.370654	0.191586	0.586579	-0.588024	0.26495	-0.388017	-0.155197	-0.00530382	-0.563014	0.972225	0.274839	0.772064	0.404988	0.953903	0.125622	0.801565	0.581636
7_10	GC	64	Male	No	No	IIIB	Advanced GC							0.498222	-0.993072	-0.40463	0.29638	-0.514474	0.698173	0.215841	0.179461	0.91082	0.00559212	-0.0813306	0.572428	-0.862904	-0.125912	-0.0301503	0.66914	0.617274	-0.0977627	0.966576	-0.0996477	-0.277704	-0.56494	1.00571	-0.678666	0.337666	-0.447322
7_11	GC	58	Male	Yes	No	IIIB	Advanced GC	36.18	43.49	3.12	1.9	5	168.68	0.167816	-0.932568	-0.424629	1.84133	-0.223328	0.976228	0.0313053	0.698632	0.639244	1.59711	0.0439271	1.37197	-0.278822	0.767614	-0.667468	-0.153215	1.35318	0.609766	-0.864123	0.851184	0.825981	0.448743	-0.775027	1.19097	1.74355	1.15399
7_12	GC	49	Female	No	No	IIA	Early GC	11.88	3.69	5.13	1.89	9.4	20.46	-1.22398	-1.9247	-1.82671	-1.22311	-1.38286	0.39716	-1.66443	-1.33115	-0.946491	-0.354098	-1.81	-0.902608	-2.91914	-1.28627	-2.45891	-0.786919	0.660616	-1.3807	0.174681	2.28234	-1.46273	-0.45659	-0.228012	-1.40851	-1.61631	-1.27232
7_13	GC	65	Male	No	Yes	IIIC	Advanced GC	6.51	13.75	3.06	1.2	18	28.44	-0.555029	-1.1866	-1.39901	0.341596	-0.111945	2.14692	-0.190267	-0.608317	0.88259	-0.442443	-1.30553	0.200424	-0.780211	0.0348351	-0.339677	-0.347308	1.30681	-1.06298	-0.304194	0.283068	0.0216437	0.350397	-0.11333	0.566717	0.235813	-1.79005
7_14	GC	61	Male	No	No	IIIA	Advanced GC	6.01	4.55	929.2	0.69	6.1	9.35	-0.244863	-1.73552	-1.41998	-1.22583	-1.50295	0.354556	-0.295416	-0.73713	-0.275117	-0.0637353	-2.29491	0.225617	-1.75521	-1.0656	-1.60001	0.0228473	0.0890064	-1.52659	-0.055467	2.20339	-0.0579908	-0.644762	0.0427931	-0.267431	-1.88871	-1.75183
7_15	GC	47	Female	No	No	IIB	Early GC			1.15	3.17	11.3	22.57	-0.339702	-0.977924	-0.334419	-0.0683499	1.33444	-0.891751	0.219479	0.204641	0.789843	-0.00506216	-0.0671917	0.663595	-1.16403	-0.0230541	-0.666409	-0.549872	-0.433804	-0.814468	1.19077	1.23295	0.0941952	-1.09422	0.488622	0.0194123	-0.0934992	-0.572215
7_16	GC	55	Male	Yes	No	IIA	Early GC	4.49	2.31	1.38	2.05	7.6	5.99	-0.263592	-0.417208	-0.580865	1.41372	-0.768573	-0.793497	0.53636	-0.0934838	0.114326	0.565055	0.862141	0.579711	-1.48468	-0.286975	0.613551	0.572768	-0.0731319	0.261133	0.389394	0.821218	0.314687	0.120394	0.630582	-1.46583	1.64043	0.618105
7_17	GC	62	Female	No	No	IIB	Early GC	8.63	3.86	2.74	1.09	9.2	10.91	-0.0411482	0.728956	0.855782	0.720557	-0.339779	-0.507979	0.393323	1.64305	1.34749	-1.56383	1.19456	1.52076	0.288587	1.02756	-2.62554	-2.86135	-0.533998	-0.248603	0.0535585	1.74279	1.22777	0.117385	0.502027	0.844674	0.3818	-0.366478
7_18	GC	54	Male	No	No	IIIB	Advanced GC	18.68	1.5	12.27	3.13	6.6	10.67	-0.943376	-1.63993	-0.174661	-1.08677	-0.519931	0.0757168	-0.966216	-2.26232	0.122507	-1.74542	-1.78167	-1.21614	-2.47826	-1.91939	1.35208	1.36731	0.905237	-1.2923	-0.113042	-0.836346	-1.32137	-1.94809	0.266288	-1.57602	-0.885507	-0.961024
7_19	GC	52	Male	No	No	IIIA	Advanced GC	5.91	6.54	2.64	1.38	21.1	9.77	-0.847376	-1.88822	-1.21742	-0.585641	0.515925	1.18525	-1.2406	-1.66538	-0.730184	0.0571037	-1.50996	-0.855594	-1.72613	-1.27915	1.1085	1.32202	1.00503	-0.825054	-0.816755	-0.244461	-2.03989	-1.26492	-0.635287	-0.851418	-0.0305464	-0.410164
7_20	GC	76	Male	No	No	IIIB	Advanced GC	16.82	300	2.58	27.75	10.4	180.31	1.00469	0.134848	0.264228	2.19622	1.61322	0.287571	0.54736	-0.0984296	1.55645	-1.21059	0.447556	0.625597	-1.41116	-0.206055	-0.868529	0.0477703	0.930669	0.168912	-0.425276	0.919525	-0.406942	0.221595	0.115009	0.102105	-0.126698	-0.0210841
7_21	GC	44	Female	No	No	IA	Early GC	4.1		4.98	3.39	19.3	8.27	-0.760972	-1.7199	-1.62846	-0.598118	1.68841	0.473721	-0.417883	-0.433453	-0.43682	-0.133099	-0.666758	-0.266403	-0.720838	-0.486568	0.392458	-0.15861	0.140151	0.0208959	-0.503426	0.965495	-0.656397	0.0957871	-0.017401	-1.25261	-0.135303	-0.694032
7_22	GC	53	Female	No	No	IIIA	Advanced GC	9.8		6.07	0.95	7.5	7.87	-0.186508	-1.09859	-0.724401	-0.576804	1.41352	-0.851806	0.553404	1.5779	0.962871	-0.764249	0.0708126	0.790857	-0.548378	0.294419	-0.220893	-0.220552	0.121663	0.629829	0.0103637	1.62673	0.677925	0.134333	-0.512421	-0.340756	-0.283187	-1.56917
7_23	GC	62	Male	No	No	IIIA	Advanced GC	5		7.53	3.53	8.6	4.57	-0.681749	-0.435219	-1.48728	-0.935891	0.874852	-0.264407	-0.269393	-0.441456	0.737039	0.489541	-0.571955	0.349308	-1.32951	-0.391951	0.73106	0.528557	-0.478752	-0.189727	-0.146336	0.651694	-0.664204	0.135766	0.726124	-0.473011	-0.497874	-1.56069
7_24	GC	66	Male	No	No	IIIC	Advanced GC			3.47	7.01	11.6	27.17	-0.27569	-0.152191	-0.839954	-0.603206	1.89515	-0.256743	0.709943	-0.72143	0.321532	0.0188209	-0.621261	0.822542	-1.51471	-0.260142	-1.21597	-1.01394	-0.444278	0.292955	-1.31082	0.763258	0.821642	-0.155602	0.537086	-2.2986	-0.670938	-0.420997
7_25	GC	54	Male	No	No	IIB	Early GC	8.7	11.22	4.94	2.56	14.1	2	-0.976738	-1.10388	-1.1631	0.22508	0.512627	0.530855	-0.0288957	-1.19046	0.0206513	0.230624	-1.11514	-0.728674	-2.09993	-0.668721	0.473964	1.43356	0.889605	0.431565	-0.1153	-0.0827999	-0.0615328	-0.170188	0.702474	-3.58523	0.904403	0.922541
7_26	GC	74	Male	Yes	Yes	IIIB	Advanced GC			3.58	5.9	7	397.48	-0.741959	-1.01135	-0.940419	-0.26314	0.445355	1.49253	-1.73787	-1.61688	-1.09368	-1.69642	-2.11925	-0.0232856	-1.51704	-0.958878	1.17376	0.457521	1.03579	-0.0552426	-0.655248	0.199352	-0.690752	-0.747355	-0.147195	-1.77031	-1.08891	0.610477
7_27	GC	64	Male	No	No	IIIA	Advanced GC	41.7		1.58	1.95	53	80.83	-0.958934	-1.80696	-1.06463	1.26896	-0.132337	1.84962	-1.21529	-0.492436	-1.52289	-0.24868	-1.29618	-0.130019	-1.72383	-0.166273	-0.131609	0.641265	1.1078	0.318089	0.307149	0.825598	-0.510934	0.347778	0.0227601	-0.192597	0.977647	-0.481837
7_28	GC	62	Female	No	No	IIIC	Advanced GC	6.6	14.96	2.39	1.24	24.7	5.92	-0.818754	-1.92281	0.0902541	-0.718525	-0.374	1.60091	-1.41581	-0.575556	-0.209357	0.512498	-1.48907	-0.140139	-1.96829	-0.33882	0.564907	0.102669	1.18258	-1.27658	0.0259094	0.792954	0.0770512	1.01372	0.134147	-1.35222	-1.32945	-1.34401
7_29	GC	67	Male	No	No	IIIB	Advanced GC			2.48	1.32	6.5	2	-0.999625	-2.2486	-1.62706	-0.652985	-1.01722	0.67205	-1.06666	-0.0750086	-0.322811	-0.653625	-0.743828	-0.633348	-3.40248	-0.730703	1.16434	0.614492	0.867626	-0.901619	0.507511	0.667835	-0.341054	-0.0947497	0.189881	-1.54327	-0.806538	-1.49955
7_30	GC	62	Male	No	No	IIIA	Advanced GC			3.61	3.86		16.8	-0.128088	0.239098	-1.16143	1.2507	0.164297	1.2832	-0.188986	0.436112	1.37847	0.432518	-0.296106	1.22324	-1.10601	0.421355	0.0361309	-0.394686	1.09989	0.490911	-1.07024	0.452747	0.764748	1.03636	0.43959	0.159514	0.411632	0.203648
7_31	GC	48	Female	No	No	IIIA	Advanced GC	8.37	7.94	2.12	3.32	22.9	17.47	-0.0540136	-0.441707	-0.391064	-0.377112	1.62527	0.812461	-0.0599758	0.351044	0.696898	-1.49798	-0.138996	0.944078	-0.606075	0.301575	-0.729185	-1.98079	0.735837	-1.80044	0.495354	0.199138	0.210106	0.0470795	0.676756	0.772899	-0.326863	-0.0770621
7_32	GC	58	Male	No	No	IB	Early GC	9.46	1.12	1.5	0.73	8.4	20.61	-0.350663	-0.632594	0.241405	0.515449	0.103982	0.648072	0.15552	-0.289826	0.138584	0.738056	0.456353	0.239268	-0.549437	0.0296213	0.358634	0.0241439	0.613164	-1.30446	0.239519	1.23257	0.198616	-0.683512	0.368081	-0.124451	0.469895	0.153982
7_33	GC	49	Male	No	No	IIIA	Advanced GC	8.5	1.34	2.26	2.23	9	8.73	-0.278829	-1.19995	-1.54297	0.220732	-0.738518	0.834805	-0.580945	0.156163	0.0113873	-0.436449	0.0106982	-0.396942	-1.04769	-0.266873	-1.91034	-0.612622	0.525719	0.412724	0.814783	1.66084	-0.159652	0.052853	0.780297	-0.296501	0.231396	0.461521
7_34	GC	64	Male	Yes	No	IIIA	Advanced GC	3.25	0.79	2.56	2.21	9.5	5.77	-0.129607	-0.900477	-1.06604	0.656095	1.39405	0.590994	0.846702	0.249728	0.751619	1.09652	0.181145	0.986438	-3.59596	0.316773	-1.44267	-3.01916	0.437844	-0.592244	-0.72943	1.03492	0.604911	0.303716	0.156365	2.11169	0.30962	-4.6685
7_35	GC	72	Female	No	No	IIIA	Advanced GC	5.44	1.99	2.54	1.27	7.6	16.95	0.0209491	-0.779747	-0.95952	-0.527141	-0.611912	1.18932	-1.13554	-0.0749784	0.494495	-2.78171	-0.272507	0.833446	-0.512178	-0.119452	0.79451	0.762571	1.24803	-2.90981	0.760814	-0.160996	1.01741	-0.358634	0.55629	-0.763433	-1.02875	0.686127
7_36	GC	54	Female	No	No	IIIC	Advanced GC	4.81	1.21	3.7	1.13	9.1	3.3	0.224021	-0.623112	0.588734	0.580873	0.186334	1.46123	0.739342	0.400039	1.30703	0.0175282	1.90897	0.567627	-0.0750011	1.22886	-0.639203	-0.0739255	1.59803	-0.689576	-0.827532	0.51837	0.956628	0.154358	0.117235	-0.550391	0.169993	0.335266
7_37	GC	68	Male	No	No	IIIA	Advanced GC			5.23	2.62	10.6	23.7	-0.503981	-0.22235	-0.24557	0.484425	0.181903	0.515386	-0.136182	0.793428	0.316868	0.22958	0.903697	0.736104	-0.486383	0.46455	-0.595627	-0.869094	0.602064	-0.434938	-0.162026	1.20396	0.496913	0.958198	0.971948	0.476417	0.977623	0.14844
7_38	GC	50	Male	No	No	IIIA	Advanced GC	9.16		3.51	2.44	21	7.31	-0.363848	-0.774017	-0.555294	0.598645	1.02013	1.28525	-0.0209365	0.270114	0.707958	0.964811	0.302374	1.06729	0.676489	0.392249	-1.42099	-0.728117	0.86401	-0.909853	-0.206471	1.20317	0.618631	0.487366	-0.463873	0.829195	0.903605	0.904682
7_39	GC	63	Male	No	Yes	IIA	Early GC	5.37	1.41	3.74	4.82	7.7	17.79	-0.0727073	-0.870608	-0.497243	0.522784	-0.251323	0.410294	0.918929	-0.393804	1.19684	0.444215	-0.238783	0.770628	-0.885352	-0.257722	-0.117542	-0.0974036	0.294626	0.0539658	0.744324	-0.383643	-0.039041	-0.327915	1.20783	-1.26602	0.413886	0.977435
7_40	GC	77	Male	Yes	No	IIIB	Advanced GC	12.55	4.44	2.24	1.83	20.7	13.33	0.869988	0.146167	0.606524	1.29901	-0.130992	0.0287864	0.711376	0.239747	1.01039	0.884801	-0.128656	2.11649	0.107887	-0.0169591	0.0596064	-0.0923458	1.27112	-0.431923	-1.17957	1.44347	1.53046	1.56813	0.229951	0.934412	0.2603	-0.0147562
7_41	GC	73	Female	No	No	IA	Early GC	13.77	1.77	1.75	4.8	20.9	34.73	-0.113674	-0.914787	-0.823694	-0.44329	0.188328	0.903512	-0.0353738	-1.22053	0.693875	-1.28993	-0.878442	0.814646	-1.17759	-0.801755	0.451555	0.211938	0.30833	-0.923644	1.04035	-0.986145	0.679444	-0.613731	1.15697	-1.914	-1.07173	-0.242236
7_42	GC	53	Female	No	No	IV	Advanced GC		13.14	1.65	1.5	21	4.35	-0.509182	-1.06052	-0.94973	-0.147177	0.500792	0.172108	-0.157786	-0.663161	0.846993	0.810755	-0.539987	-0.51697	-0.916065	-0.488543	-1.02344	-0.492754	0.360679	-0.297184	0.934254	-1.08571	0.341188	-0.629754	1.36881	-0.66359	0.183866	-0.925404
7_43	GC	68	Male	Yes	Yes	IB	Early GC	0.62	1.65	2.27	12.6		2.39	-0.262029	-0.624483	-0.685757	1.06014	0.326651	0.430608	0.427494	-0.166726	1.50749	0.90494	-0.712784	1.23598	-0.946023	0.181618	0.533443	0.323292	0.998196	-0.110354	-0.175595	-1.03052	0.45132	-0.536981	0.556697	0.217811	0.420393	-0.574457
7_44	GC	70	Male	No	No	IIIA	Advanced GC	4.41	1.92	4.92	4.6		4.51	0.157056	-0.812491	-0.994053	0.819844	0.693085	1.11811	0.736322	-0.45269	0.988593	0.327903	-0.486598	1.0572	-0.467667	0.0733916	-2.40913	-1.16718	0.767485	0.353965	0.962664	-0.0908259	-0.159585	-0.437049	0.951851	0.207753	0.0591136	-0.0625642
7_45	GC	69	Male	No	Yes	IA	Early GC	3.57	2.7	3.27	3		10.54	-0.715707	-1.77162	-0.562911	0.163251	0.201211	-0.543001	-1.41475	2.81136	-0.560312	0.0568742	-1.26549	-0.954622	4.19149	-1.84735	-0.69027	0.0823785	-0.0797997	-0.115251	-1.24322	1.7593	-1.40727	-0.283814	-0.318714	-1.72687	-0.592813	-1.02925
7_46	GC	63	Female	No	No	IA	Early GC	3.27	2.15	2.05	1.1	19.7	13.83	-0.207776	-0.736004	-0.583025	-0.844094	-0.498769	0.485086	-0.562532	-0.90121	0.131752	-1.60306	-1.75608	0.601534	-1.6658	-0.812284	-2.37073	-1.74962	0.403816	-0.8359	0.343041	2.18654	-0.761823	-0.807639	0.236296	-0.331638	-1.61162	-2.00635
7_47	GC	69	Male	No	No	IIB	Early GC	13.55	3.64	1.72	6.5		40.66	0.259964	0.058646	-0.1068	0.930967	-0.0626564	0.504182	0.0763997	-0.105872	0.583962	-1.51521	-0.256842	0.845513	-0.900867	0.34803	0.517759	0.956264	0.286688	0.897724	0.266637	0.198102	0.40104	0.192523	0.842672	-0.0709105	0.0739457	-0.591404
7_48	GC	80	Male	No	No	IIIB	Advanced GC	39.42	10.65	2.27	5.7		14.22	-0.971861	-0.0150591	-0.901297	0.41635	1.29205	1.04702	0.250634	-0.266669	0.7492	-0.604859	-0.420457	-0.0911778	-1.68429	0.179092	0.762914	-0.30376	0.779062	0.225126	-1.15713	-0.582649	0.340018	-0.708284	0.0165157	1.91488	0.514948	0.190534
7_49	GC	65	Male	No	Yes	IA	Early GC							0.944169	-2.05366	-0.254157	0.281192	0.311559	-0.552142	-0.631969	-0.00472259	-0.90737	-2.51689	-0.709498	-0.0819961	-2.88891	-0.851533	0.785176	-3.37797	0.391903	-0.104591	0.776204	0.0912889	-0.825752	-0.793954	1.31377	-0.282553	0.519119	-0.573183
7_50	GC	44	Male	No	No	IV	Advanced GC		2.92	2.01	1.4		2	1.27752	-0.0531497	-0.373331	1.83178	-0.896303	1.18103	0.657225	1.1066	1.24548	0.432812	0.17567	2.19092	-0.279185	1.49669	-1.59622	-2.82708	1.18432	0.228386	0.570149	-0.460142	1.61103	1.12591	0.342012	1.34193	0.953933	-1.00056
7_51	GC	84	Male	No	No	IA	Early GC	2.11	1.87	2	2.4		10.21	-0.168558	0.147314	-0.714603	0.100859	-0.00076122	-0.42772	-0.0721118	-0.367959	-0.0989878	-0.419275	0.823616	0.676235	-0.981319	-0.0627628	0.649351	1.12991	0.0804279	-0.406218	0.630581	-0.133561	0.968175	-0.396326	0.892932	0.165747	0.516131	-0.161838
7_52	GC	72	Male	No	No	IA	Early GC	1.27	4.56	2.51	2.5	30.1	2.41	0.442073	-0.216007	-0.432904	2.21998	-0.947891	0.0454517	0.665758	0.0749736	0.74086	0.281625	0.229576	1.55741	-0.588419	0.540322	0.00559996	-0.129409	0.414629	0.760816	0.85371	-0.00261198	0.681056	0.200692	0.839941	0.022482	1.01753	0.0828785
7_53	GC	69	Male	No	No	IIIB	Advanced GC	200	2	2.84	5.3		1789.36	0.502637	-0.629052	0.0788367	1.30899	-1.1879	0.605728	0.505873	0.958002	1.60871	0.897535	0.279799	1.90296	-0.0376489	1.30891	-0.67712	-0.00592406	0.44381	0.738877	0.275557	1.00096	1.38413	0.750593	-0.137164	0.343727	1.04079	0.118886
7_54	GC	64	Female	No	No	IIIC	Advanced GC	29.93	3.41	1119.5	134.3	7	165.51	-0.588351	-2.20844	-1.76518	-1.24366	-0.258509	0.776377	-1.07918	-0.866999	-1.16424	-0.399876	-0.976198	-0.785573	-1.59841	-0.741833	0.395207	-0.446895	0.0243175	-1.24586	0.98773	0.120758	-0.25637	-1.13197	1.34688	-1.20804	-0.336783	-1.37868
7_55	GC	65	Male	Yes	No	IIIB	Advanced GC	2.29	1.18	2.48	1.4		3.6	-0.50899	-1.23298	-2.01072	-0.364785	-1.41783	0.902964	-1.52235	-0.181333	-0.376925	0.0163273	-0.404654	0.81944	-0.748482	-0.0263973	0.633648	1.04496	-0.0935433	-0.491657	0.604111	0.2896	-0.206417	0.291484	0.623927	-0.318149	0.284274	-0.326628
7_56	GC	59	Male	No	No	IIB	Early GC	3.57	1.7	3.6	3.6		7.02	-1.09358	-0.645356	-1.16922	0.125873	-0.460368	-0.219181	-1.06087	-3.55536	-0.0775331	-0.526995	0.52738	-0.410267	-1.41478	-1.06661	-0.336643	-0.17533	0.122105	-0.616673	1.22251	-0.520828	-0.216639	0.337469	1.5991	-3.9594	0.293529	-0.9176
7_57	GC	59	Male	No	Yes	IA	Early GC	3.71	4.71	2	1		4.66	-0.1997	-1.85345	-1.21528	0.151045	-0.567413	1.47805	-0.551969	-0.714413	0.478892	-0.0955288	-0.623122	-0.124765	-1.56496	-0.282606	0.00590737	0.144208	0.991451	-0.151587	0.851097	-0.360892	-0.700803	-0.667221	0.881424	-0.528737	0.793603	-0.413025
7_58	GC	86	Female	No	No	IIIB	Advanced GC	2.34	1.3	2	1	46	4.12	0.710079	1.34498	-1.25257	0.36887	-1.13184	1.31566	0.939793	0.640679	0.179167	-1.00565	0.316848	2.4574	0.348333	0.98823	0.0707386	-0.0767151	1.30528	-0.764854	0.134954	0.789605	1.76113	0.704473	0.632427	0.708201	-1.30015	-0.494911
7_59	GC	71	Male	No	No	IIIC	Advanced GC	2.06	3.51	2	1.8		10.86	0.485437	-0.503456	0.0103164	0.298168	-1.58718	-0.486743	0.301979	-0.669501	1.92452	0.0855981	-0.261536	1.33604	-0.824304	-0.141669	1.19954	0.115164	-0.0944202	0.35307	-0.149768	0.0165914	0.96838	-0.0672083	-0.152611	-0.0876852	0.305614	0.291037
7_60	GC	28	Female	No	No	IIIB	Advanced GC	2.84	1.14	2	0.6	9.9	7.5	0.518315	-0.143066	0.0257006	0.493505	-1.55084	-0.434321	0.823522	-0.466618	1.84072	0.172902	-0.241337	1.40926	-1.64409	0.0464176	1.2525	0.189187	0.0127118	0.583078	-0.653804	0.215904	0.428007	0.457085	-0.861115	0.0714966	0.522285	0.19868
7_61	GC	59	Male	Yes	Yes	IIIA	Advanced GC	7.46	2.6	3	1.7		13.2	-0.151124	0.0107115	-0.166072	0.88905	0.378554	-0.494163	1.20506	0.46684	0.952794	0.335068	1.08591	0.857148	-0.888961	0.860481	-0.458239	-2.93649	-0.749382	0.752934	1.08479	0.144577	0.317949	0.317461	0.849804	0.759545	1.49047	0.413297
7_62	GC	58	Male	No	No	IIIB	Advanced GC	2.76	1.9	4.1	0.9		8.6	-0.216452	-1.32424	-0.865094	0.111601	-0.826011	1.36095	0.510468	0.295384	0.602798	1.05275	-0.116402	0.572455	-0.152817	0.723578	-0.678655	-0.131049	0.611383	-0.181995	0.797101	-1.25091	0.78989	-0.730367	0.509099	0.787931	0.95929	0.891933
7_63	GC	54	Male	Yes	No	IIIB	Advanced GC	61.66	27.5	3.6	4.8		49.6	-0.8689	-1.10212	-1.26298	-0.136679	-0.110126	0.2834	-0.617728	-1.09535	-0.14931	1.27664	-0.13612	-0.529118	-1.5173	-0.383757	-0.923685	0.166382	0.0954197	1.10626	0.936581	-0.147793	-0.513418	-0.434872	1.13811	-0.737295	-0.350495	0.0440159
7_64	GC	50	Male	Yes	Yes	IB	Early GC	1.93	1.3	2	0.7		2.4	-0.680268	-0.857529	-0.858805	0.585461	-1.04177	1.37057	-0.199982	0.100214	0.747702	0.278316	-0.122004	0.429974	-0.562886	0.610096	-0.340801	-0.908145	1.07615	-0.0452728	0.731294	-0.920242	0.15679	-0.463582	0.826451	1.06492	0.749763	-0.183371
7_65	GC	70	Female	No	No	IIA	Early GC	4.45	0.2	2	4.7	11.9	2.8	-0.380952	0.159915	0.17381	0.0536956	1.76845	0.704405	-0.818323	-0.35042	-1.2643	-2.63259	-0.407287	0.648703	-1.19615	0.135747	0.434271	0.0347772	0.723183	-1.10495	-0.963085	0.485667	0.666576	0.133166	0.119703	-1.07826	-0.998027	-2.07209
7_66	GC	71	Male	No	No	IA	Early GC	2.11	1.7	2	2.7		2	-0.236862	-1.0956	-1.65709	-0.728631	-0.308333	0.313028	-0.544984	-0.621253	0.197247	-0.0658017	-0.666538	-0.0297787	-1.46074	-0.979136	1.30524	0.664944	0.67967	-1.00498	-0.118496	-0.463628	0.319914	-1.40111	0.229957	-1.19794	-1.21018	-0.796625
7_67	GC	61	Female	No	No	IB	Early GC	1.73	1.8	2	0.6	4.6	4.3	-1.49513	-1.6253	-1.3925	-1.1296	-0.137292	0.119086	-4.47777	-1.09948	-0.590035	-1.17879	-0.30155	-0.873318	-1.29673	-0.672062	0.48964	0.111912	-0.620427	-1.42469	1.2511	-1.3317	-0.451954	-1.99461	1.39694	-1.31533	-0.165822	-0.761946
7_68	GC	41	Male	Yes	No	IB	Early GC	5.36	1.9	3.3	2.2		9.7	-0.141183	-0.776132	-0.54844	1.20842	-0.266998	0.618758	0.228789	-0.189247	-0.162626	0.996154	0.549452	0.916874	-0.730497	0.473263	0.0213652	-1.20727	0.804302	0.396273	0.643303	-0.574496	0.208265	-0.0383868	0.829479	-0.14117	1.27153	0.0896524
7_69	GC	44	Female	No	No	IA	Early GC	4.05	1.6	2	0.8	36.9	11.5	-0.421132	-0.683186	-0.428082	0.324875	0.346229	1.9463	-0.84035	-0.780813	0.895615	1.06213	-0.819082	0.478099	-1.83016	0.214694	-1.5734	-1.70181	1.37091	-0.230149	-0.458402	0.372882	0.388822	0.852849	-0.2226	-0.496125	0.389366	-0.464889
7_70	GC	62	Male	No	Yes	IA	Early GC	4.07	0.3	2	2.6		5.8	1.71481	0.383989	0.723959	0.143641	-0.615436	-0.261446	-0.0746631	-0.209957	0.576381	1.39723	0.217891	0.598446	-0.570762	0.353088	-0.439974	-0.800507	-0.389252	0.247469	0.639241	-0.271364	0.449485	-0.499302	1.02815	1.25101	0.889864	-0.133876
3_12	Control	63	Male	Yes	No									1.21022	0.73075	0.732489	-0.769113	1.12407	0.886027	-1.25951	-1.47826	0.696802	-0.229603	-1.10408	-0.280215	0.759656	-0.980827	0.647109	-1.05573	0.900813	-0.600563	0.69278	-1.29058	1.11199	-0.911734	0.657541	-1.0731	-1.18887	-0.568269
3_13	Control	69	Female	No	No									0.13869	0.580087	1.12699	-0.120094	1.17321	-0.680063	-0.0822313	-1.13654	0.771901	-0.379363	-0.483777	0.408121	0.247848	-0.530347	-0.336558	0.121815	-0.416232	0.431197	0.396718	-0.94223	0.627792	-0.748403	1.38256	-0.139799	-0.239151	1.21077
3_14	Control	70	Male	Yes	No									2.13135	-0.0233154	0.489086	-0.390401	1.0616	-0.635058	-0.0357773	-0.921871	0.140441	-0.189061	0.0471748	-0.214649	0.270518	-0.38112	0.746307	-0.078049	-0.543173	0.594646	0.462017	-0.259507	-0.0204036	-0.627358	0.8286	-0.560061	0.326619	0.796654
3_15	Control	66	Male	No	No									-0.118494	-0.193214	1.59154	0.316245	0.915669	-0.487416	0.220142	0.294685	1.65373	0.439224	0.539443	1.1733	0.0696733	0.490905	-0.462495	1.18525	-0.690922	0.431234	0.875299	-1.16571	0.301386	-0.687756	0.287903	0.0804383	0.708616	0.183682
3_16	Control	59	Male	Yes	No			1.03	1.04	6.2	1.43			-0.336951	-0.0598075	0.391476	-1.07897	1.58688	-1.51706	-0.24486	-1.84424	-0.0938989	0.240739	-0.171019	-0.105221	-0.380713	-1.23746	-0.151824	-0.250921	-1.63079	0.688796	1.07881	-1.24926	-0.492185	-0.370071	0.893425	-0.818311	-0.0588027	0.924928
3_17	Control	54	Male	No	No			1.34	1.35		1.29	10.77		1.25947	1.02763	0.55529	-1.44402	1.28103	-1.68817	-0.946437	-1.83734	-0.640861	0.390273	-0.703571	-1.7293	-0.563569	-1.7467	-0.0113278	-0.403364	-2.07668	0.230327	1.06543	-1.53483	-1.18172	-1.53087	1.29367	-0.892662	-0.355491	0.1563
3_18	Control	62	Female	No	No					2.25	2.06	15.93	29.06	-0.255882	1.52253	0.995529	-1.54688	1.24242	-1.03838	1.10207	-0.615391	-0.700096	-0.495901	-0.498191	-1.02177	0.0878815	-0.570186	1.02206	0.610972	-1.46115	0.780525	0.270635	0.0839412	0.183982	-0.950814	0.275672	-0.368341	-0.251349	0.548268
3_19	Control	62	Male	No	No			17.1	17.11	1.4	2.01		34.24	-0.735851	-0.209619	0.118517	-1.23461	0.407746	-1.92415	-1.01898	-1.29789	-0.661474	0.567563	-0.573192	-1.57429	-0.151047	-1.79816	1.2357	1.24953	-1.49515	-0.79929	-0.121247	-0.601185	-0.711533	-1.89744	0.224011	-1.44521	-1.30108	-0.259321
3_20	Control	47	Male	No	No									-0.273646	0.0321892	0.622756	-0.382423	0.76633	-1.56061	-7.59956	0.0774286	-0.794526	0.994221	-0.305547	-1.51703	-0.291092	-1.31549	0.724889	0.959303	-1.97772	0.597953	0.58161	-0.52324	-1.43438	-0.917425	0.574641	-0.91902	0.173017	-0.311689
3_21	Control	59	Female	No	No			13.8	13.81		1.62	12.14	6.3	0.357242	0.375534	1.27041	-1.27853	1.62053	-1.12622	0.346896	-0.338885	-0.563668	-0.0670579	0.402143	-0.912116	0.37046	-0.590966	0.877044	0.0515657	-1.21583	0.500406	0.0932	-0.947101	-0.87131	-1.42311	-0.246613	0.922004	-0.47084	0.799454
3_22	Control	61	Male	No	No			1.46	1.47	2.46	1.54	8.71	3.16	1.56161	-0.176701	0.82512	-0.265698	0.835344	-1.43351	-0.987627	-0.99984	-0.400871	-1.29696	-0.00550452	-0.584355	-0.465789	-1.20106	0.955419	1.10377	-2.63851	0.593693	0.534926	-0.642766	-2.14285	-1.13721	0.753921	-1.1925	-0.298307	-1.04749
3_23	Control	47	Male	Yes	Yes			2.26	2.27	2.26	1.12	31	1.21	0.190387	0.0305436	0.579072	1.46326	-0.796354	-0.844525	1.13991	-0.0539482	2.04665	0.474705	0.303079	1.1514	0.161783	0.174123	0.144529	0.706262	0.145142	1.0828	0.965761	-0.683521	0.942493	-0.935598	0.453695	-0.2141	0.998487	0.484067
3_24	Control	66	Male	No	Yes					2	0.5	7.28	7.78	-0.0131818	1.14202	0.631086	-0.66645	1.07801	-1.4863	-0.156515	-0.283444	-1.16229	0.389634	0.384151	-0.381902	-0.133967	-0.537376	0.766563	0.893381	-0.251736	0.185978	-0.394216	-0.0870694	-0.357184	-1.61735	0.760746	0.468006	-0.207929	-1.32869
3_25	Control	66	Male	Yes	Yes			2.49	2.5		1.49	11.64		-2.08281	-0.144235	0.369363	-1.79337	0.285547	-1.335	-0.403082	-1.64093	-0.314704	-0.32518	-0.938491	-1.25701	-1.06216	-2.55553	1.10785	1.16157	-0.512555	-0.0476446	0.889892	-0.966279	-1.22312	-1.41862	0.697976	-2.22672	-1.04499	0.117303
3_26	Control	67	Female	No	No			12.9	12.91		0.5		4.45	0.145235	0.776651	0.176145	-0.599589	1.45784	0.383597	0.572079	-0.180554	-0.0893343	-0.539507	0.285838	1.07437	0.639333	0.280418	0.82349	0.667241	0.255388	0.210419	-0.544282	-1.06613	0.484953	-0.682221	-0.280668	1.15808	-0.697275	1.10052
3_27	Control	72	Male	Yes	Yes									2.02624	1.40294	2.26039	0.325344	-0.241142	0.270751	1.2384	0.614517	0.405182	-0.218141	0.897633	1.07983	0.421385	1.07798	0.366814	0.391897	0.301311	0.915011	0.257975	0.420496	1.46326	0.0770347	0.311823	1.33452	1.45011	1.37841
3_28	Control	50	Male	Yes	Yes			8.23	8.24		0.59	14.77		-0.537007	-0.234587	0.744085	-1.35893	0.811782	-1.64704	-0.196654	-0.683967	-0.841308	-1.47407	-0.710793	-0.444641	-0.879452	-1.08693	1.19383	0.53533	-1.77072	2.99434	-3.98091	-0.460971	-0.846202	-0.922878	-0.724796	-0.166829	-0.881276	-1.55459
3_29	Control	50	Male	No	No			1.1	1.11	1.79	1.69	18.67	40.11	1.66016	2.92016	0.398161	-1.07595	-0.495591	-1.61395	-1.16409	-1.64672	-2.03811	0.442211	-1.31318	-2.04309	-1.20502	-1.72484	1.21014	0.883316	-1.83129	0.233549	0.251844	-0.751135	-1.26101	-1.97953	0.707902	-1.40188	-0.473708	0.466363
3_30	Control	53	Male	No	No			0.61	0.62		0.5	13.16	4.8	-1.28565	0.70156	0.201189	-1.65416	1.33655	-2.14199	-0.995666	-2.13148	-1.09835	-1.34714	-1.32801	-1.92478	-1.14931	-2.20228	1.29303	-0.057391	-1.68769	-0.446327	0.643488	-1.21649	-1.91416	-1.86783	0.391023	-0.772741	-1.47296	-0.732716
3_31	Control	59	Male	No	No			23.1	23.11		1.36	27.29		2.65923	0.172021	0.598873	0.352248	1.28923	-0.917052	0.568632	-0.210129	-0.824378	1.14577	0.565263	-0.889981	0.545927	0.0987374	0.759178	0.0588103	-0.608666	0.921332	-0.235575	-0.488644	-0.706205	-1.09386	-0.703013	0.895618	0.394102	0.70911
3_32	Control	65	Male	Yes	No			0.61	0.62			16.7		-0.499693	0.185816	0.23725	-0.22552	-0.285556	-0.0411045	-0.0312718	-1.4097	0.572496	1.67531	-1.68995	0.207636	0.323006	-1.45567	-0.533239	0.470992	0.09	-0.303369	0.590449	-0.807666	-2.15997	-0.601977	1.17563	-1.16769	-0.881388	-0.226079
3_33	Control	50	Male	Yes	Yes					3.35	0.97	15.41	4.47	1.48501	1.03688	0.692002	-0.301994	1.63824	-0.512188	0.850481	0.0730053	0.318809	0.913975	-0.00399394	0.182008	0.617557	0.340124	0.257052	-0.583997	-0.0213638	0.688934	-0.550641	-1.05149	-0.591919	-0.947627	-0.0875923	0.0306884	0.302791	0.524943
3_34	Control	67	Male	Yes	No			8.39	8.4	1.38	0.81	12.39	23.85	-1.18525	0.627199	0.291246	-1.72376	1.87806	-1.51022	-0.145865	-1.5171	-2.00306	-0.399301	-1.22286	-1.39485	-1.02356	-1.61831	0.400778	0.0344771	-1.40073	0.373527	0.519137	-0.927587	-1.67263	-1.13495	0.520884	0.0447078	-1.18986	-0.0868839
3_36	Control	64	Female	No	No									-0.509474	0.129689	-0.163555	-0.905591	0.772816	-1.39483	-0.449677	0.0989058	-0.617439	-0.26694	-0.0305204	-0.132741	0.197448	-0.158941	0.924419	1.07302	-1.40678	0.85226	0.357942	-0.569083	-0.0842297	-4.26441	0.543336	1.30024	0.111022	-0.502662
3_37	Control	50	Male	Yes	No									4.01214	3.07994	1.57448	-2.25083	1.05248	-1.88285	2.63549	-2.80934	0.982896	-0.405276	-1.67161	2.82783	-0.641285	-2.54131	0.536124	0.44471	1.35547	2.17644	0.287591	0.0247842	2.92862	1.77094	0.120615	0.0873374	-2.26349	3.91107
3_38	Control	63	Female	No	No			2.33	2.34		0.5	26.53		0.713892	0.363034	0.942404	0.314686	1.42234	-0.581677	0.43139	-0.48699	0.180823	0.82616	0.0765076	0.777627	0.712058	-0.273138	-0.0542744	0.828858	-0.198245	0.652439	0.592265	-0.827387	0.689158	-1.22623	0.289339	0.888177	0.173605	0.627404
3_39	Control	66	Male	No	No			19.75	19.76		3.57			-0.171826	0.416978	1.31814	0.372951	1.45037	-0.457384	0.476482	0.074801	-0.188585	1.3896	0.737711	0.0341866	1.08375	0.428697	0.196727	0.00453851	-0.511825	0.399402	-0.262	-0.750327	-0.122169	-0.458672	-0.580941	0.813812	0.6147	0.499907
3_40	Control	68	Male	Yes	Yes			9.58	9.59					1.3681	1.01623	1.61381	-0.795577	1.31633	-0.931469	0.501248	0.0549366	-0.8481	-0.606668	0.546573	-0.191743	0.0353106	0.132242	0.921911	0.357311	-2.48073	1.19059	-0.717441	0.222573	-0.660385	-0.277155	0.0621474	0.298543	-0.36163	0.927778
3_41	Control	61	Male	No	No			3.79	3.8					2.04483	-0.476742	0.119392	-1.57706	0.706039	-1.3267	-0.442061	-1.13907	-2.14822	-0.336666	-0.663467	-1.99329	-0.971877	-1.44418	1.29666	0.660897	-0.802329	0.629716	0.315271	-0.811361	0.0170191	-1.75403	0.415441	-0.298591	-0.587422	0.859119
3_42	Control	62	Female	No	No			0.78	0.79					-0.130066	1.58876	0.0865305	-1.60051	1.86645	-1.68853	-1.07942	0.307515	-0.725326	-1.18044	-0.444703	-1.02833	-0.862971	-0.915832	0.779238	1.23286	-1.87524	-0.145984	-3.92072	-0.493866	-2.07349	-0.58715	-1.1717	-0.0521307	-0.619055	0.0116641
3_43	Control	73	Male	No	Yes			8.37	8.38	1.97	1.42	13.43		2.14411	-0.280968	0.647347	9.63079e-06	-0.0508991	-0.777144	-1.38653	-0.437818	-0.460315	1.12172	-0.18308	0.312726	0.239767	-0.957272	-1.19486	-0.599572	0.116237	0.148064	0.992813	-0.520133	-0.19635	-0.657602	1.41422	-0.653948	0.0472922	0.146801
3_44	Control	53	Male	Yes	No			2.6	2.61	3.76	1.12	10.39	8.91	0.243246	-0.557383	-0.760201	-0.100795	1.07198	-0.640757	-0.232919	-0.516544	-1.21125	1.01675	-0.580887	-0.00720002	-0.0513854	-0.286878	0.293338	0.522617	-0.333147	0.536329	0.604487	-1.36823	-0.509765	-0.495338	0.888269	-1.16723	0.405914	0.498613
3_45	Control	64	Female	No	No							40.72	6.9	-1.19801	-0.0204894	-0.0359027	-2.16424	0.807712	-2.16177	-0.936557	-1.45173	-0.583222	-0.626226	-1.60609	-1.06834	-0.577551	-1.74031	1.30391	1.27615	-1.41214	-0.175853	0.100677	-0.544315	-1.47734	-1.1518	0.211724	-0.270108	-1.82979	-0.748032
3_46	Control	66	Male	Yes	No			0.83	0.84	2.44	1.79	15.91	11.42	-0.332379	0.602236	1.15581	-0.133585	0.863911	-1.10127	0.423131	-1.15762	-0.205823	1.95711	-0.358755	-0.385801	0.0135613	-1.10616	-0.139548	0.191577	-0.148109	0.133364	0.392674	-0.364368	0.364396	-0.296663	0.600201	-0.508065	0.368385	0.50152
3_47	Control	66	Female	Yes	No			0.61	0.62	3.06	2.92		9.54	-0.754178	0.00168725	1.62388	-0.721486	1.71174	-0.584406	-1.09954	0.119002	-0.348832	-1.46974	-1.09841	-0.524967	-0.984233	-0.772854	0.541378	0.224922	-0.429937	0.0750303	0.891759	-0.249316	-1.04192	-1.09647	0.146985	-0.758069	-0.505194	-1.22187
3_48	Control	65	Male	No	No					1.48	0.5	11.55		1.65587	0.327009	0.448582	0.527956	-0.170912	0.889069	0.0944283	0.00378748	1.12285	0.633809	0.283634	1.02342	1.22183	0.317726	0.148605	-0.673853	0.925101	1.31164	0.176705	-0.667568	1.34247	-0.614773	0.601069	-0.638586	0.812779	0.0664539
3_49	Control	67	Male	Yes	Yes					2.13	0.5			-0.284211	0.78919	1.03679	-0.769577	0.942343	-1.52543	-0.655225	-1.0113	-0.303074	-0.372266	-0.554592	-0.359895	-0.446077	-1.30679	-0.260661	0.788134	-1.86604	0.294431	0.934754	-0.967524	-0.733656	-0.943342	1.46283	-0.79931	-0.862217	-0.117907
3_50	Control	62	Female	No	No			2.08	2.09	1.42				1.74256	0.187256	0.659916	-0.590001	1.33516	-1.26547	-0.273181	-0.357852	0.537136	-0.585697	-0.264084	-0.149453	-0.159734	-0.805398	0.360823	0.0389622	-1.17742	0.444453	0.757762	-0.20136	-0.628937	-0.63646	0.995972	-0.172018	-0.222749	-0.0787468
3_51	Control	63	Male	Yes	No			4.72	4.73	2.72				-1.85505	-1.64356	-1.31387	-3.60281	-0.133687	-1.61603	-2.92611	-3.57255	-2.3985	-2.32288	-2.95698	-2.91611	-1.65584	-3.37932	1.63756	1.59336	-0.794093	-1.40598	-1.56991	-1.78944	-2.52654	-3.08469	-1.15344	-2.09514	-3.17976	-1.58519
3_52	Control	63	Male	No	No									-0.103284	-0.0830344	-0.0211923	0.253842	0.924273	-0.975938	0.278869	-0.62107	0.233484	0.983677	0.529284	-0.669129	-0.409642	-0.636011	-1.12587	-0.882787	-0.0698077	2.96233	0.494754	-1.28293	-0.197787	-0.876152	0.548791	-0.0557863	-0.117115	0.671485
3_53	Control	68	Male	Yes	Yes			1.38	1.39	2.54				1.32719	-0.0849471	0.709763	-0.654852	0.726081	-0.884085	0.432671	-0.544054	-2.02505	-0.568942	-0.072209	-0.141828	0.43392	-0.529632	0.989049	1.3583	-1.16472	0.630758	0.388819	-0.684577	-2.52584	-1.39295	0.284226	0.922751	0.22655	0.230535
3_54	Control	63	Female	No	No			38.1	38.11	2.09	2.03	12.47	3.16	-0.65406	-0.0357029	-0.630922	-1.71644	1.03591	-0.0146955	0.184383	-1.69405	-0.682015	-0.944931	-1.32751	-0.88413	-0.787638	-1.10915	1.2031	1.59989	-0.831499	-0.140095	-0.645167	-1.16431	-1.23093	-1.55677	-0.699418	-1.87148	-1.21866	0.370073
3_55	Control	50	Male	No	No			2.99	3	2.25	1.72	12.7	5.53	0.912469	0.346767	0.894432	-0.987046	1.37061	-1.34697	-1.08547	-0.998231	-1.43462	0.256247	-0.649168	-1.20993	-0.244077	-1.2116	0.687205	0.140807	-2.68102	0.697989	1.00127	-0.799343	-1.39355	-2.23709	0.609027	-0.341408	-0.473652	-0.0591924
3_56	Control	68	Female	No	No			5.8	5.81	2.33	0.72		1.21	0.0472962	0.491055	0.725542	-0.289426	0.999949	-0.965565	1.13075	0.386332	-0.59204	-0.545753	0.787773	0.731641	0.388881	0.261876	1.19181	0.618829	-1.53628	0.673256	-1.74239	-0.0963398	-1.0443	-0.680196	-0.372317	1.00137	0.0355857	0.365797
3_57	Control	62	Female	No	No					2.71	1.5	15.42	6.04	0.149721	-0.623443	0.422593	-2.09052	1.75156	-1.52442	-1.48468	-1.08603	-2.02666	-1.10729	-0.610959	-1.68745	-1.07411	-1.47572	0.759473	0.53138	-1.87327	0.0693106	0.694161	-0.824995	-2.08734	-1.27494	0.333404	0.267667	-0.727994	-0.244769
3_58	Control	62	Female	No	No			7.44	7.45	2.33	0.71	11.42		-0.110954	-0.322762	1.82971	-0.0227044	0.21672	0.456819	0.123548	-0.063908	1.10083	0.177805	-0.0194328	1.13609	0.243946	0.193735	-1.04479	1.10984	0.341776	0.671851	0.602639	-1.00092	0.604741	-0.307381	0.986271	0.600726	0.720884	1.02659
3_59	Control	63	Female	No	No			11.3	11.31		0.5	7.2	1.21	0.209311	-0.0235172	1.52562	-0.528316	1.5007	1.0728	-0.258016	-0.0604453	-0.382027	-0.692729	0.279395	0.376107	0.00256879	-0.13401	0.0693501	1.42209	0.810256	-0.663465	-0.968356	-0.786529	0.14595	-0.852964	-0.348478	-1.62537	-0.472731	-0.224105
3_60	Control	68	Female	No	No			6.18	6.19	2.17		11.98	5.9	1.34123	0.723589	1.36681	-0.0967053	1.14575	-0.133355	0.977302	0.0171839	0.0663384	0.516969	-0.164588	0.819995	1.45859	0.590303	0.451053	0.611449	-0.783497	1.09366	-0.334528	-0.182676	0.0191561	-0.351899	0.282249	0.646457	-0.255377	1.06128
3_61	Control	69	Female	No	No					3.55	0.71	6.38	8.95	0.320035	-0.253673	0.21251	1.00634	-0.348464	1.65029	1.40338	0.67877	1.65226	-0.75841	0.101909	1.62289	1.32559	1.3459	-0.247238	-0.466817	0.948189	0.624825	-0.143039	-1.2619	1.68865	-0.000108253	-0.0544764	-0.0739218	0.590064	1.37632
3_62	Control	52	Male	Yes	No			1.16	1.17	2.96	0.79			0.96538	-0.42979	-0.597887	-0.0534051	1.04967	-1.12639	-0.262093	-0.852684	-0.220547	0.147332	0.502062	-0.405891	0.719556	-0.372384	0.446056	1.36608	-0.996768	0.427338	0.202099	-1.11608	0.176244	-1.16887	0.701531	0.0725053	0.0869264	0.525241
3_63	Control	66	Male	Yes	Yes			3.39	3.4	2.23	1.22			2.21887	-0.408166	0.992969	-0.226284	0.93587	0.916164	-0.354509	-0.444792	-0.28267	0.624187	-0.465326	0.148131	-0.401069	-0.266889	0.0576042	1.00947	0.718796	0.562982	-0.0845342	-0.602741	-0.435627	-0.415062	0.654146	-0.230173	0.559743	-0.656954
3_64	Control	68	Male	No	No			3.5	3.51			11.56	6.3	2.64913	-0.901902	0.0803994	-1.61891	0.839578	-1.32945	-0.130257	-1.59205	-1.77577	-1.243	-1.16567	-0.89942	-0.504299	-1.50681	1.53761	1.14364	-2.30497	-0.0114839	-1.47332	-1.27825	2.48558	-1.24578	-1.32372	-1.049	-1.33192	0.337722
3_65	Control	64	Male	Yes	Yes							12.39	15.3	-1.16242	-0.213154	-1.05161	-1.24489	-0.378962	-1.52294	-0.87656	0.139345	-1.54531	0.314919	-0.616	-1.05976	0.0971507	-1.52631	0.867421	0.816938	-1.05631	-0.217154	0.330115	-0.306028	-1.25019	-0.666572	1.19828	-1.06959	-0.837997	0.317688
3_66	Control	72	Male	Yes	No					1.99	2.73	8.52	1.21	-0.0273901	0.430424	1.48701	-0.550475	1.41717	-0.0877084	-1.00253	-0.16076	0.119039	-0.455024	-0.241388	-0.404051	-0.170071	-0.5815	0.79875	0.192693	-0.825616	0.609631	0.251594	-0.861991	-0.71837	-1.53646	0.328368	-0.751208	0.560226	1.26839
3_67	Control	64	Male	Yes	Yes			6.68	6.69	1.87	0.9	8.24	6.09	0.582387	0.0939708	0.745405	0.672401	-0.885812	0.34329	0.031018	0.405393	0.00113349	-0.269418	0.663085	1.45371	0.545443	0.71084	0.368399	1.02994	0.13417	0.868206	0.154128	-0.738591	-0.774356	-0.455828	0.823968	0.28114	0.181102	0.630492
3_68	Control	68	Male	Yes	No									0.0862631	0.226391	1.25633	0.512135	1.10665	-0.253732	0.844046	-0.100846	1.06302	0.170374	1.05055	0.770243	0.217504	0.455821	0.860575	0.519366	-0.28017	0.91185	-0.714861	-0.644191	-0.451445	-0.839093	-0.633805	0.41238	0.967261	2.15069
3_69	Control	54	Male	No	No									1.08276	0.126392	0.150816	-1.33945	0.619917	-0.361436	-0.367575	-1.31117	-1.86741	1.73069	-0.763115	-1.74242	-0.695771	-1.24042	0.683755	0.977842	-0.112867	-0.387668	0.442516	-1.47749	-1.45119	-1.42865	0.280278	-1.86596	-0.0231499	0.443042
3_70	Control	70	Male	Yes	No									0.920992	2.09764	0.679711	-0.652987	0.612802	-1.17531	0.674261	-0.913738	-0.779963	-2.05312	-0.346558	-0.135294	-0.73302	-0.547457	1.30802	1.29676	-1.6137	0.916887	-1.28512	-0.360121	-0.634012	-1.04592	-0.0869141	-0.692202	0.111899	-0.396991
3_71	Control	70	Female	No	No									1.90638	2.55804	0.604021	-1.36303	0.696451	-1.12379	0.359811	-1.32351	-0.750553	-2.63121	-0.650801	-1.00287	-0.147234	-0.982211	1.40108	0.557181	-1.43268	0.56681	-0.14766	-0.174704	0.0810361	-0.812697	0.178663	0.0406153	-0.320668	-0.126558
3_72	Control	53	Female	No	No									1.94061	0.16054	1.22295	-1.54833	1.10776	-1.52085	-0.14715	-0.565153	-1.60071	0.0734888	-0.358418	-1.75235	-0.0576051	-0.88123	1.21525	1.11268	-1.79702	0.0732711	0.0337466	-0.588423	-0.0180458	-0.654717	-0.518992	-0.959382	-1.23659	-0.329922
4_1	Control	59	Male	Yes	No			4.82	4.83		0.92	7.01	9.3	-0.527606	0.72032	1.5901	0.538633	0.753408	-0.365723	1.83171	1.38352	0.708849	0.77169	1.7166	0.37179	1.83954	1.66158	-0.120965	0.438296	-0.299456	0.360211	-0.0751311	-0.574655	0.640689	0.100487	-0.153719	1.56944	1.22361	0.0806064
4_2	Control	58	Male	No	No			1.17	1.18	2.4	2.34	11.67	1.31	0.355578	1.92175	0.783544	0.582121	0.468731	0.262712	0.995079	1.69979	0.703494	0.248808	1.37358	0.298862	1.06116	1.59615	-0.196826	-0.805111	0.0448566	1.03368	0.307411	-0.699062	0.699586	0.597719	0.332655	2.12294	1.14029	1.42479
4_3	Control	61	Female	No	No			3.18	3.19	1.68	2.02	5.68	2.53	-1.43396	-0.223518	0.550208	-1.74414	1.72378	-1.33673	0.971949	-0.67582	-1.18491	-1.25428	-0.386951	-1.78621	0.0708076	-0.46459	0.566901	0.922316	-2.48397	0.221076	0.795439	-1.23772	-1.48374	-0.0750386	0.147237	-0.754726	-0.968792	0.162404
4_4	Control	70	Male	Yes	No			14	14.01	2.59	2.7	11.67	2.66	-0.21626	-0.152324	1.05509	-0.199616	-0.176272	-0.537616	-0.73392	0.443351	-0.65041	-0.0219817	1.50659	-1.27237	0.539845	0.98998	0.992063	1.35213	-1.00643	0.369397	-0.600724	-0.693646	-0.794851	-0.373737	-0.5099	0.133941	0.244054	0.0217855
4_5	Control	70	Female	Yes	Yes			8.19	8.2	2.42	0.5	21.97	3.33	-1.12255	1.32615	1.05252	-0.553013	1.41301	-1.14105	0.78479	0.411643	0.13418	0.202407	0.985418	-0.969009	0.675694	0.377363	0.980839	0.194798	-1.61582	0.8271	-1.881	-0.629146	2.45091	0.791608	-1.22519	0.531825	-0.50283	0.71397
4_6	Control	54	Male	Yes	Yes									0.255849	-0.021356	0.798017	-0.923597	0.90987	-1.27804	-0.303987	-0.0390905	-1.87133	1.17014	-0.205648	-2.07995	-0.135013	-0.232054	-0.00371803	1.03442	-1.21833	0.450054	0.80811	-0.913911	-0.813393	-0.0335448	0.83259	-0.577296	0.0205302	-0.380917
4_7	Control	73	Female	No	No			6.41	6.42		1.56	8.1	3.42	-0.905769	0.650376	0.403696	-0.899328	1.16284	0.753035	0.043121	-0.413883	-0.475022	-2.36023	-0.221211	-1.1822	0.93933	-0.0265623	0.68282	-0.116252	0.148742	2.45096	-0.448439	-0.691501	-0.079683	-0.158418	0.243163	-0.163154	-1.01381	0.281428
4_8	Control	67	Female	No	No									-0.40637	1.3844	0.831113	0.431769	1.34081	-0.887483	1.6216	1.57264	-0.491455	-0.638122	1.26988	0.177045	0.961967	1.03273	0.882662	0.136399	-0.0952765	0.853674	-1.17833	-0.0272221	0.763534	0.510205	-1.82138	1.52781	0.702861	0.373852
4_9	Control	58	Male	Yes	No					1.79	2.28			1.1828	0.321778	1.15497	-0.130865	1.03811	-1.07947	0.73551	1.65222	-0.447436	0.43046	1.14591	-0.815407	0.941864	0.764056	0.929438	0.523124	-0.470953	0.727661	-1.59674	0.0415931	0.594107	-0.241707	-1.27322	1.1731	0.517998	0.387145
4_10	Control	62	Female	No	No					2.68	1.41			-1.39592	0.70927	0.389271	0.0352379	0.3602	-0.992897	0.704412	0.562631	-1.37368	0.424047	1.37777	-1.41907	1.24743	0.431847	0.990453	1.00483	-0.848302	0.560058	-0.0563805	-0.249942	-0.914821	0.0603826	-0.430562	2.12484	0.117924	0.141045
4_11	Control	68	Female	No	No					2.33	1.57			-0.480865	0.977202	1.34645	-0.105298	0.326001	0.357428	0.396878	1.13486	-0.00207729	0.767154	1.46493	-0.0354958	0.934003	1.16359	-0.758813	-0.793787	0.394925	0.33194	1.17227	-0.16383	0.542956	0.179024	0.360889	1.36785	1.14487	0.922248
4_12	Control	54	Male	No	No					3.32				-1.51507	0.497103	0.913532	-1.48238	1.50141	-1.594	-0.0330279	-1.54228	-1.27555	0.536857	-0.517896	-2.32648	-0.0724309	-0.958943	0.313815	-0.195939	-1.80104	3.10651	-0.45848	-0.565489	-2.05209	-0.756495	-0.496169	-0.197099	-0.650917	0.385698
4_13	Control	59	Male	Yes	No					2.97				-0.755575	0.196079	0.308613	0.248353	0.545783	-0.219641	1.10777	1.0102	-0.983244	0.750328	1.60297	-0.270566	1.38964	1.37445	0.570078	0.479287	-0.31161	0.987513	-0.109871	-0.430541	0.454573	0.0933455	-0.137281	0.573798	0.6427	1.03888
4_14	Control	65	Male	Yes	No						0.88		5.46	1.73762	2.12159	0.921061	0.0430024	0.290188	-0.590098	1.36863	1.09199	0.157554	0.388998	1.3249	-0.29122	1.00091	1.22245	0.453586	0.930818	-0.652183	1.10705	-0.120814	-0.655753	0.679186	0.947048	0.153953	1.29727	0.955861	1.27585
4_15	Control	58	Female	No	No			2.54	2.37	1.4	0.5	10.29	5.62	-0.206537	1.11228	0.322155	0.514873	1.16518	0.625554	1.09747	0.980739	-0.10801	0.179726	0.950443	0.0273402	0.964563	1.34249	0.637279	0.280272	0.707797	0.775377	-1.3555	-0.91799	0.761077	0.616577	-1.13449	1.49992	0.555316	1.65177
4_16	Control	72	Male	Yes	Yes			0.9	2.25	4.36	2.2		6.19	-0.416109	2.5232	1.46228	-0.191331	-0.0250764	-1.0447	1.36772	0.908337	0.408183	0.358646	0.83012	0.932084	1.08196	0.629845	0.684357	0.0987128	-0.236326	0.97944	-0.332298	1.00703	0.930873	1.53223	0.0369667	0.295281	-0.416789	0.905337
4_17	Control	57	Male	Yes	No					2.29	2.71		6.22	-0.635235	0.957103	1.29669	0.203206	0.578672	0.452467	1.43348	0.77605	0.420205	0.962971	0.371399	0.524426	0.59272	1.02537	0.425254	0.147121	0.976277	0.38879	0.284371	-0.292146	0.173131	0.864403	-0.163085	0.828528	-0.0366938	1.03466
4_18	Control	58	Male	Yes	Yes					1.88		14.38	6.26	1.74389	0.47749	0.658794	0.700758	1.04846	-0.0384979	1.37169	1.35697	0.675684	1.4631	1.55201	0.999714	0.950659	1.77952	-0.668118	-0.207818	0.296341	1.10221	-2.93285	-0.423179	2.95757	1.43465	-2.04592	1.15801	1.35756	1.03125
4_19	Control	67	Male	Yes	No					1.21	1.43	36.58	6.41	0.417101	1.62958	1.35644	0.242621	1.39265	-0.459565	1.98762	0.249163	0.961537	-0.410686	1.34206	0.231969	0.8914	0.998137	0.444631	0.640821	-0.607445	1.34172	-0.659234	-0.647154	0.694898	0.609051	-0.786302	1.05396	0.445754	2.73296
4_20	Control	53	Male	No	Yes			5.8	5.81	1.99	3.09	25.23	9.15	-0.792488	1.61681	2.33676	0.32139	-0.101683	-0.694901	0.37431	1.55466	0.402223	0.856055	0.645254	-0.368168	0.496202	1.1152	0.718127	0.89839	-0.780071	0.307778	-0.621998	-0.0113889	-2.92678	1.05477	-1.04338	1.4559	0.568475	0.552517
4_21	Control	64	Male	Yes	Yes			14.3	14.31	2.13	2.29	12.66	8.48	-1.13968	-0.358587	0.0234613	-0.280509	-1.28925	0.163652	-0.284554	-0.197371	0.503093	0.228515	-0.00805006	-0.397689	0.607323	0.463041	1.28821	1.00948	0.77557	0.094733	-1.95081	-0.223754	-0.730974	-0.283965	-1.44973	0.625769	0.181737	-0.742268
4_22	Control	67	Male	No	No			0.96	0.97	2.01	0.5	16.1	4	-0.0455954	1.01528	1.85943	1.02703	-0.227776	0.859146	1.58233	1.2517	0.708206	1.06863	1.57228	0.333354	0.505537	1.54728	-1.13332	-0.540414	0.621446	0.304085	0.123647	-0.733177	-0.0849242	0.45849	0.0785291	1.06363	1.17558	0.932529
4_23	Control	67	Female	Yes	Yes									-0.225908	1.4396	0.247725	0.107333	-1.22564	-0.875387	1.26194	0.858839	0.148471	-1.56361	1.12345	0.172814	1.09432	1.06808	1.1211	1.13751	-0.884286	1.23397	-0.789849	-0.371091	0.634334	0.33368	-0.856224	2.08021	0.465269	1.15341
4_24	Control	59	Male	Yes	Yes			2.04	2.05	3.22	0.5	14.97	2.35	2.96768	1.86094	0.468777	0.875211	-0.239358	-1.05048	0.103278	0.837105	-1.01732	0.903456	1.02614	-0.607655	0.492926	0.54711	1.17262	0.0260006	-0.55935	0.791351	-3.49751	0.0225817	1.47591	0.518742	-1.98344	1.10016	0.15908	0.814365
4_25	Control	56	Male	No	Yes									1.48973	1.20858	0.380954	-1.60946	-1.76723	-1.40146	-0.257676	-1.39257	-1.7202	1.01836	-0.853036	-2.72752	-0.577116	-1.36387	1.32736	0.412704	-0.374784	-0.147488	0.440918	-0.989078	-1.25916	-0.438915	0.0992433	-0.879345	-0.798393	-0.0232786
4_26	Control	53	Male	Yes	No			6.19	6.2	1.83	0.52	13.55	20.99	-0.824272	0.0523442	1.05304	-0.63263	-0.648606	1.00713	-0.399733	-0.948928	-0.757584	1.19613	-0.447401	-1.17903	-0.132156	-0.449844	-1.11779	-0.211604	0.533375	3.04612	-0.0139679	-0.236024	-0.74488	-0.427909	0.230408	0.0171129	0.00793613	0.863067
4_27	Control	57	Male	No	No			4.79	4.8	1.98	0.5	14.68		2.44837	-0.365975	0.381167	0.662918	0.120182	-0.949073	-0.122098	-0.800966	0.684157	1.47826	0.769429	-0.414837	-0.148592	-0.570519	0.182525	0.206789	-1.04291	0.814594	0.478458	-0.652566	2.82199	0.358798	0.673559	0.3414	0.533393	0.607156
4_28	Control	68	Male	No	No									-0.518092	1.12287	0.52107	-1.35526	0.321154	-0.92778	-0.839472	-0.680935	-0.317955	-0.850592	0.339283	-0.457838	-0.121518	-0.816946	1.07277	1.01884	-1.42958	0.670818	0.15319	0.101874	-1.28662	1.35015	0.59942	0.823001	-0.63024	0.813382
4_29	Control	66	Female	No	No			7.95	7.96	1.77	0.5		19.13	0.237852	2.75536	1.22469	0.498244	0.356772	-0.102734	0.773742	1.00273	0.885404	-0.599356	0.858292	1.03039	1.28166	1.54568	0.851502	1.00452	-0.929621	0.875141	-2.82786	0.286922	1.59655	2.06827	-3.71367	1.36957	0.501174	1.40011
4_30	Control	74	Female	No	No			3.34	3.35	1.03	2.53		26.57	0.461103	0.387484	1.65431	0.240282	0.908415	0.222834	1.15577	0.565852	1.01005	-1.08447	0.539863	1.02441	1.50133	0.949133	0.00489674	1.37587	0.195222	0.792849	-0.799491	-0.522724	1.50896	0.417879	0.275865	1.47603	0.578244	1.02998
4_31	Control	65	Male	No	No			4.05	4.06	2.66	0.5	10.46	7.25	-0.644704	-0.556971	-0.0222306	-0.632524	0.187596	-0.836695	-0.381114	-1.19384	0.398239	1.02369	0.0550761	-1.32717	-0.366409	-0.833118	0.909024	1.03855	-0.929719	0.573033	-0.044883	-0.938369	-1.09833	-0.01623	0.485652	-0.476749	0.129756	-0.464948
4_32	Control	61	Male	No	No			2.82	2.83	3.32	0.5	10.96	6.76	2.07877	0.218593	1.17029	0.281704	1.39449	-0.721386	0.194383	-0.053559	-0.164613	0.377996	0.540257	-0.606303	0.551148	0.0352281	-0.50884	-0.14261	-0.200405	0.774281	0.541913	-0.742167	2.40658	0.0293468	0.879377	0.655373	0.749777	-0.430434
4_33	Control	73	Female	No	No			7.4	7.41	3.47	0.5	5.15	15.44	-0.169739	0.978174	0.887212	-0.591538	0.782326	-0.260852	1.06972	0.688945	0.0335474	-1.41368	-0.157446	0.3665	0.263547	-0.0212039	0.583026	1.63114	0.205417	-0.161925	-0.0951242	0.979246	1.00809	1.18257	-0.528019	0.128077	0.074209	1.07354
4_34	Control	62	Female	No	No									-0.569312	-0.704365	-0.296868	-1.35252	-0.135063	-1.50503	-0.128312	-1.64252	-0.895481	-0.395483	-0.933119	-1.07399	0.0649763	-1.64867	0.789909	0.711354	-0.720782	-0.475379	1.32177	-1.60004	-1.29946	-1.01075	1.17065	-0.698331	-0.913497	0.998081
4_35	Control	69	Male	No	No									-0.285242	0.882064	0.590405	0.21504	-1.02526	-1.1155	0.857044	0.108203	1.04073	-0.572653	0.971853	0.44667	0.0893024	0.126221	1.22578	1.02017	-1.17559	1.2386	-3.4046	0.495356	-0.567795	-0.0101838	-0.991776	-0.885803	0.040453	-0.0180063
4_36	Control	71	Male	Yes	No									1.6055	1.58812	0.539118	-0.277641	1.10851	-0.82078	0.224731	1.62671	-1.35866	0.907243	-0.0919013	-1.18219	-0.336285	-0.872682	0.198165	-0.571854	-0.634829	1.23681	0.975925	-0.00451931	-0.259858	0.642443	0.402645	0.0332825	0.0603255	1.50842
4_37	Control	67	Female	No	No									-1.0089	0.134791	0.558926	-1.75471	0.243677	-1.43161	-1.45554	-1.78832	-1.35165	-1.66213	-0.674591	-1.72005	-0.675954	-1.54326	1.16322	0.53926	-1.32495	0.460199	0.817221	0.171884	-0.622814	-0.130148	0.886493	0.502185	-0.532074	0.594811
4_38	Control	68	Male	No	No									1.0653	0.350081	0.710864	-0.951657	1.07118	-0.672659	-0.013464	-0.894788	-0.791057	1.46	-0.154264	-0.63122	0.102587	-0.60876	0.0883313	0.56994	-0.210895	0.796696	0.868355	-1.03437	0.584377	-0.499199	0.520348	-0.645283	0.0213101	0.663799
4_39	Control	64	Female	No	No			0.9	0.91	2.12	2.26			-0.0846162	0.739461	1.01855	-0.337813	0.978576	-1.05401	0.136725	0.156864	0.556849	0.403619	0.526654	0.877115	0.516284	-0.124832	-0.120749	0.753831	-2.65356	0.49901	0.343065	-0.276215	0.136376	0.462789	1.05316	0.149127	-0.138025	0.889394
4_40	Control	63	Male	No	No			4.19	0.61	3.46	0.5	12.16	9.18	-0.637538	0.303824	0.654173	0.0113364	0.755455	-0.641063	0.119228	0.279472	-0.191486	-0.653291	1.36765	-0.0678654	0.941013	0.646622	0.911173	1.48337	-1.07531	0.704276	-1.55898	-0.485763	0.351382	-0.573231	-0.857408	1.60718	0.427903	1.32499
4_41	Control	62	Male	No	Yes			3.14	3.15	3.85		9.82	7.22	2.33763	0.817239	0.95807	-0.446613	0.482756	0.448773	-0.502984	-1.11711	-0.844207	0.864463	-0.739071	-0.621254	-0.0404428	-0.917908	0.685491	0.403224	0.423267	0.799256	0.202734	-1.14168	-0.214279	-0.525125	0.775123	-0.617601	0.0840293	0.471994
4_42	Control	68	Female	No	No					3.05	1.93	13.55	7.7	-0.812689	-0.128887	0.619339	-1.00891	0.600806	-1.16544	0.178598	-0.068176	-1.64261	0.526718	0.088706	-1.29836	0.785552	-0.945126	0.831902	0.95669	-2.06004	-0.0349668	0.784249	-0.218433	-1.18027	-1.59652	0.63044	-0.33745	-0.734182	0.658784
4_43	Control	53	Male	No	No			2.06	4.34	1.03	1.84	14.34	9.35	-0.499747	-0.260726	-0.470378	-1.38905	0.212974	-0.897901	-0.964193	-1.93529	-1.78468	-0.0722916	-1.11491	-1.61544	-0.263772	-1.37926	1.3717	1.0108	-0.591208	-0.53125	0.530482	-1.22304	-1.08371	-1.39202	0.136797	-0.485941	-0.858615	-0.409957
4_44	Control	57	Male	Yes	No			3.66	3.67	1.95		19.65		2.02764	0.283532	0.312842	-0.735954	1.24187	-1.12281	0.543147	0.0757757	0.151898	0.706134	-0.580399	-0.866378	0.312716	-0.437351	-0.17176	-0.159384	-0.926073	0.903455	0.989554	-0.487866	0.795379	0.523419	0.862275	0.110083	-0.94763	1.59599
4_45	Control	62	Male	Yes	Yes									1.64379	-0.0269708	0.064414	0.0107709	-0.627388	-0.917634	0.0843218	0.793698	0.232088	-0.214723	0.877769	0.265958	0.460825	0.041642	1.04758	0.979683	-0.131946	0.905902	0.0748572	0.698371	0.285501	1.75623	-0.60952	-0.0908612	0.27704	0.385034
4_46	Control	63	Male	No	No									-1.97036	0.839866	0.679293	-1.7688	-0.210671	-1.60262	-1.1699	-1.33356	-1.846	-0.0346245	-1.29017	-1.90774	-0.616315	-1.53803	1.37457	0.828176	-2.1764	-0.0562369	-0.0849799	0.0234659	-1.59208	-1.18	0.472505	-0.0692863	-1.61632	-0.315324
4_47	Control	67	Female	No	No									-0.445632	0.537903	1.22484	0.0153202	1.36956	0.22801	-0.465255	0.43995	0.170427	0.463529	0.390588	0.204453	1.19249	0.538883	0.169106	0.311057	-0.16039	0.483495	0.0399189	-0.0770424	0.0580312	-0.485625	0.144151	1.84755	0.115803	1.57393
4_48	Control	59	Male	Yes	Yes					2.93	1.6	8.7	1.21	1.6762	-0.438078	-0.347251	0.702754	0.0299669	0.276879	-0.154421	-0.393785	0.355508	1.7347	-0.0847173	-0.285596	1.55738	-0.17189	0.625533	1.06792	-0.18334	0.386066	-0.606046	-1.05306	-0.334787	-0.754536	-1.17717	-0.649185	0.802149	0.923397
4_49	Control	70	Male	Yes	Yes			5.61	5.62		1.59		28.95	-0.328685	0.794894	0.507165	-0.239753	0.860434	-0.0306425	0.0463448	-0.284149	-0.22085	0.757767	0.358153	0.168057	1.4263	0.221143	-0.435192	0.521729	-0.250215	0.659635	0.747458	-0.704195	0.151978	0.344975	0.963309	0.237521	0.712959	1.02944
4_50	Control	52	Male	No	No			3.27		1.74	2.38		1.21	-0.243203	0.5713	0.115298	-0.289662	0.55712	-1.01656	1.49027	-0.0673782	-0.397211	0.00170063	0.800918	-0.12103	1.41786	-0.0932613	1.17196	0.39992	-0.922246	0.780023	0.302539	0.0632522	-0.5698	-0.107671	-0.378058	0.872205	-0.00798378	0.483859
4_51	Control	58	Male	Yes	No			4.87	4.88		0.67	14.8	2.12	1.11003	-0.258205	0.980259	0.877997	-0.1384	0.187307	0.647334	0.117725	0.38061	1.63997	1.33408	0.229319	1.54237	0.431155	-0.0141279	0.733078	0.737455	0.9707	-0.261218	-0.852882	-0.114194	0.217602	-0.273901	1.58918	1.07538	1.10761
4_52	Control	62	Female	Yes	Yes			4.28	4.29	3.17	1.46	10.23	9.99	-0.771776	1.06392	1.55392	-1.04113	1.67965	-1.42375	0.813622	-0.414501	-0.621088	0.619028	0.601662	-0.574116	1.21913	-0.506709	-0.180357	1.05559	-1.44562	-0.0199083	0.222194	-0.843788	0.973527	-0.113976	0.132717	1.02873	-0.66588	-0.255938
4_53	Control	71	Female	No	No			3.43	3.44	1.83	1.68	5.29	6.78	-1.2185	-0.305282	-0.117604	-1.88607	0.911708	-1.46648	-0.393071	-1.63393	-1.25286	-1.01584	-0.992013	-1.28619	1.03639	-1.2212	0.82648	0.900567	-1.35748	0.609784	0.927136	-1.98845	-1.53198	-0.791955	1.02354	0.659734	-0.980867	-0.479077
4_54	Control	62	Male	Yes	Yes			2.63	2.64	2.42	1.88	10.41	10.35	-0.357664	1.04273	1.61809	0.602419	0.48604	-0.151161	0.761416	0.581729	-1.85723	1.71641	0.667667	0.258195	2.75705	0.396377	0.0151322	-0.219478	0.90119	1.07423	-0.165494	-0.455335	0.68916	-0.1603	-0.286515	1.22908	0.744789	1.79975
4_55	Control	67	Female	No	No			16.3	16.31	1.89	0.5		14.57	0.536707	0.741824	0.700531	-1.0518	1.46448	-0.780709	0.752678	-0.430788	-1.29294	-0.9675	0.455595	-1.42778	1.15646	-0.631604	-0.533016	0.296343	-1.42927	-0.591397	1.13858	-0.381904	-0.207252	-0.529418	1.13732	-0.193337	-0.314711	-1.16818
4_56	Control	57	Male	Yes	No					1.59	1.88		11.2	-0.345543	-0.091989	-0.454078	0.113535	-0.721268	-0.568054	0.544026	-0.957991	0.38438	1.79369	-0.229591	-0.205317	0.40431	-0.447459	-0.920174	0.413831	-0.108673	0.509105	0.844629	-1.16557	0.0455977	0.37661	0.953439	-0.584411	-0.506137	1.26823
4_57	Control	65	Female	No	No									2.607	0.639204	0.719535	-0.619363	1.36977	-0.833145	-0.252168	0.527014	-2.32143	-1.62687	0.73017	-0.72023	2.44132	0.299149	0.99204	0.899808	-0.767569	0.228717	-0.67241	-0.0332275	0.315656	-1.15254	-0.815858	1.63553	-0.266775	0.243494
4_59	Control	62	Male	No	No			6.57	6.58	2.58	1.44	7.78	12.3	0.775125	0.827933	0.320834	1.00736	1.53252	0.504817	1.78235	0.696663	1.14111	0.0952279	0.938537	1.14925	1.8517	1.12055	-0.920127	-1.22069	0.713113	1.47004	0.0111689	-1.30486	1.00463	0.0849063	-0.923511	0.946463	1.2161	2.45037
4_60	Control	69	Male	No	No			5.75	5.76	8.1	1.02	18.37	6.37	-0.608691	1.26979	1.3327	-0.557683	-1.03724	-0.967036	0.151109	-1.41408	-0.657457	0.869906	-0.0391541	-0.272411	0.914452	-0.966205	0.570964	1.02508	-0.357957	1.49747	0.47698	0.388499	-0.0207617	-0.250634	0.67125	-0.572057	-0.736914	1.91992
4_61	Control	70	Female	No	No									0.542547	0.26822	1.0743	-0.43379	0.363966	-0.863365	0.593711	-0.382532	0.546214	0.666572	0.183534	0.555609	1.69549	-0.263806	-0.674236	-0.778934	0.20635	1.01852	0.775685	-0.415139	0.509409	0.226187	1.27025	0.730379	0.311432	1.56394
4_62	Control	66	Male	Yes	No			4.53	4.54		5.66	12.14		-0.417794	0.632984	0.49363	-0.79455	0.840959	-1.20539	-0.508641	-0.635884	-3.44136	-1.16399	0.189218	-1.20747	1.52266	-0.931775	1.4259	1.11713	-1.12025	0.278385	-0.846582	-0.863944	-0.931655	-1.24729	-0.884218	-0.266343	-0.702061	-0.352524
4_63	Control	64	Female	No	No									-1.08993	0.00871402	2.69726	-1.54447	0.331978	-1.90465	-1.50552	-0.762655	-0.650057	-0.610069	-1.33088	-2.41408	0.0592642	-1.93976	1.05789	1.5417	-1.58288	-0.259322	0.142566	-0.467228	-1.59018	-0.525244	0.20416	-0.573328	-1.32686	-1.46766
4_64	Control	65	Female	No	No			4.29	4.3	1.07	2.1	5.25	2.7	-0.618569	0.196232	-0.851061	-0.962122	0.428544	-1.32151	-0.96937	-1.24868	0.411338	-1.65717	-0.681994	-0.44309	1.3047	-0.936818	1.24269	1.3974	-0.605828	-0.219593	0.00887892	-1.89943	-1.10631	-1.28297	0.208935	-0.306327	-0.729164	-1.41029
4_65	Control	59	Male	No	No			4.29		2.1	0.63	8.86	11.44	-0.514139	-0.458042	1.59916	-1.42076	1.4836	-1.68515	-0.541035	-0.441161	-0.748806	-0.940245	0.0621213	-0.694925	0.653639	-0.944468	1.25316	0.975583	-1.16742	0.413713	-3.89994	0.0801615	-1.06476	-0.738602	-2.92949	-0.205149	-0.463634	0.132684
4_66	Control	69	Male	No	No			3.78	3.79	4.38	2.65	11.6	1.21	1.49526	1.44757	1.00608	1.98434	0.270964	-1.03474	-0.199027	-0.567896	-0.583977	0.889246	0.261563	0.178404	1.30476	-0.515995	0.862857	0.585742	-0.569099	0.496223	0.168645	-0.00643238	0.0905158	-0.322279	0.109581	-0.224125	0.28826	-1.237
4_67	Control	61	Male	No	No			2.06	2.07	4.55	1.34	6.19	4.99	0.564961	-0.53338	0.428762	-0.162694	1.27652	0.925236	0.269847	-0.654847	-0.709548	0.463851	-1.12662	-0.905364	0.814373	-0.150496	0.941414	0.9595	0.828425	0.503062	-1.81419	-1.13437	-0.479447	-0.17044	-2.30278	0.169516	0.465297	0.558123
4_68	Control	62	Male	Yes	Yes					1.99	0.5	8.68	19.43	-0.456502	2.29513	0.813434	0.452216	0.336095	-0.843725	1.70064	0.441913	0.545853	0.618757	0.362883	-0.625351	0.996818	-0.404905	0.0824442	0.391252	-0.646948	0.685561	0.946407	-0.496698	0.187671	1.17245	0.88411	0.17085	0.984307	0.743766
4_69	Control	64	Female	No	No			1.06	1.07	3.23		5.75		-0.456802	0.970202	0.343966	0.494372	0.308833	-0.896804	-0.223958	-0.407359	0.248792	-0.710744	0.0530734	-0.317162	1.79859	-0.193293	0.811301	0.710203	-0.986023	0.464007	0.614072	0.305978	-1.40037	-0.660469	0.740717	0.134102	-0.48311	0.553341
4_70	Control	70	Female	No	No			3.24	3.25	3.7	1.5	8.83	4.8	-0.3564	-0.37186	0.413819	-0.803338	1.23831	-1.19013	0.772605	-0.717588	0.023556	-2.44455	-0.0683293	-0.191872	1.40123	-0.502149	1.30677	0.73995	-0.226048	0.886739	-0.944661	-0.242768	-0.177622	-0.106525	-0.810476	-0.562506	-0.0947693	0.593341
4_71	Control	59	Male	No	No			4.93	4.94	1.17	0.5		30.65	0.941465	1.23424	1.18356	-1.22471	1.08157	-1.39639	0.129382	-1.37389	-2.25157	0.634296	-0.0911346	-1.59923	1.12115	-1.08487	0.821133	1.38979	-0.842357	0.246884	0.31369	-0.831689	-1.62976	-2.5269	0.0792143	0.365367	-0.785807	0.208421
4_72	Control	63	Male	No	No						2.36		2.83	-0.497231	0.21064	0.564738	0.21544	-0.0201782	-0.847893	-0.2239	0.0523891	-0.389772	0.486906	0.162037	-0.725247	0.636411	-0.464073	0.643312	1.07467	0.0977831	0.644247	0.468389	-1.58494	0.0243392	-0.346569	0.827079	-0.108775	0.795047	0.931817
5_1	Control	58	Male	Yes	Yes			9.19	9.2		1.15	5.54		-1.15734	0.025353	0.0687048	-0.613968	0.738454	-1.08111	-0.714172	0.55715	-1.50254	-0.403898	-0.341597	-0.940983	1.09735	-0.855797	0.950281	1.03501	-1.26994	0.276474	-0.570491	-0.295249	-0.77203	-0.955591	0.861518	-0.135047	-0.184321	0.500973
5_2	Control	59	Male	Yes	No			1.09	1.1		1.27		14.2	1.4113	0.577781	1.06601	0.785736	1.15381	-0.208635	-0.336004	-0.823263	-1.37156	0.790591	0.114773	-0.566706	0.355485	-0.45144	0.477818	0.937169	0.212622	0.494712	0.151232	-0.784996	0.278424	-0.392529	0.433944	-0.693931	0.945333	1.46864
5_3	Control	63	Male	No	Yes						1.03	15.53	9.95	1.94475	0.655418	0.622498	-0.264921	0.387283	-0.540673	1.00582	0.204571	-1.00588	1.21701	0.926922	-0.223107	0.934281	-0.46966	0.646942	0.858157	-0.372758	0.970492	0.712809	-0.567818	-0.865	-0.155186	-0.131289	-0.199851	0.605237	1.28015
5_4	Control	61	Male	Yes	Yes			2.99	3		1.02			-0.865526	1.10912	0.633678	-1.46788	0.280421	-1.39079	-0.641015	-0.834727	-1.94798	0.883867	-0.338349	-0.879867	-0.0268836	-1.2592	0.689717	1.38578	-1.27018	0.555932	0.539356	-0.131122	-0.169438	-0.597932	0.61248	0.342511	-0.476695	0.525725
5_5	Control	63	Male	Yes	Yes						1.76	9.18	8.04	-1.17629	-0.523873	-0.259821	-2.00234	1.3833	-0.970751	-0.0932373	-1.61961	-2.5862	0.0691632	-0.56932	-1.45771	0.494488	-1.3594	0.806186	1.15728	-1.19418	0.311002	0.459236	-1.34104	-1.45085	-1.75771	0.507318	0.682063	-1.02532	0.272461
5_6	Control	70	Female	No	No									1.33174	0.853913	1.8663	0.148074	1.54721	0.762769	0.206917	0.492002	0.492095	-0.301354	0.360672	0.881579	1.58258	0.553954	-0.752659	-0.512394	0.466711	-0.161891	0.187361	-0.474923	1.32168	0.0600849	0.267382	1.10649	0.4668	0.661042
5_7	Control	72	Female	Yes	No			15.1	15.11		1.57			-0.194555	0.290136	1.05138	-0.303405	1.40297	-0.134508	0.231732	-0.447368	0.086498	0.0119498	0.2252	0.18467	0.843748	-0.159314	0.729057	0.563547	0.406872	0.266174	0.319921	-0.245006	0.653439	-0.568229	-0.0663342	0.687748	0.341974	0.0416231
5_8	Control	62	Female	Yes	No			7.52	7.53	3.17	2.97		3.51	-0.500036	0.640309	1.42025	0.824486	1.19557	-1.11345	0.422278	-0.303629	0.396282	-1.54781	0.641479	0.630783	1.47188	-0.0858487	0.647855	-0.139271	-1.11544	0.119177	0.88219	-0.992046	-0.461268	-1.6125	0.595768	0.759031	-0.400403	0.43148
5_9	Control	67	Female	No	No			2.61	2.62	3.41	1.46	13.32		1.15387	1.57247	0.662549	-1.08267	2.04598	-1.24084	-0.809117	-1.2779	-0.620212	-1.16927	0.103257	-0.017737	0.465463	-0.698424	0.236565	-0.0705584	-1.92434	-0.208026	-0.268144	-0.697333	0.147276	-0.992778	-0.390504	1.23142	-0.931453	0.124129
5_10	Control	67	Male	No	No									1.0353	0.878973	2.45392	0.196698	1.30866	-0.379741	1.02365	0.264753	0.369843	0.102052	0.809725	1.40989	1.39869	0.563144	-0.867337	-0.23291	-0.371705	1.05627	0.877709	-0.533483	1.30646	0.37744	0.350499	1.41069	0.63619	0.875169
5_11	Control	64	Female	No	No									1.23369	0.430966	1.58966	-1.5806	1.01543	-1.12034	-2.38995	-0.0959566	-1.28653	0.604638	-0.080254	-0.687188	0.552453	-1.11866	0.498849	1.16998	-2.69112	0.499333	0.681008	-0.253126	-1.02677	-0.293335	0.590165	-0.0175883	-0.702137	-0.197587
5_12	Control	71	Male	No	No									0.666557	0.855674	0.901645	-0.846665	1.12984	-0.638464	-0.238189	-1.37961	-1.85616	0.93283	-1.30653	-0.557291	0.592719	-0.931253	0.670101	1.17547	-2.32638	-0.33253	0.359751	-0.0495851	-0.0230519	-0.747181	0.386419	-0.143588	-0.912054	0.867594
5_13	Control	55	Male	Yes	Yes			3.43	3.44	2.77	1.31	8.78	5.43	1.41978	2.38068	1.22463	0.255515	1.115	-0.895617	0.539221	-0.00735937	-0.195855	-0.715217	0.937688	-0.272126	0.483015	0.197788	0.343213	0.732084	-1.44834	0.588662	0.663216	-1.32609	-0.203053	-1.1499	0.812489	0.348036	0.988985	0.373922
5_14	Control	65	Male	Yes	Yes			1.63	1.64	2.2	1.44	6.33	14.84	-1.49157	-0.530735	-1.23161	-2.28964	1.02356	-1.93995	-0.51637	-2.51413	-1.82603	-0.100095	-1.35795	-2.23967	-0.901702	-2.40327	1.43085	1.25598	-2.49766	-0.299641	-0.642098	-2.56425	-2.95488	-2.07186	-0.356449	-0.637373	-1.89959	-1.24699
5_15	Control	61	Female	No	No									-2.44169	-2.22341	-2.03907	-5.51217	-0.163995	-3.72964	-3.83902	-5.93387	-4.04585	-3.93702	-5.09784	-4.64169	-2.9993	-5.91684	1.80315	1.21525	-2.46665	-2.6948	-1.21291	-2.72477	-4.7611	-4.30302	-1.31594	-2.82676	-5.16535	-3.82381
5_16	Control	69	Female	No	No									-0.730281	1.71255	1.12518	-0.295013	1.55677	-1.28655	-0.387568	-0.406576	0.113193	0.121712	0.32224	-0.381135	1.15244	-0.47947	0.678182	0.709269	-1.89814	0.105563	-1.41171	-0.0584836	-0.877816	-2.32767	0.174551	1.48816	-0.433024	0.00255647
5_17	Control	58	Male	Yes	Yes									-0.0867192	1.5206	0.539114	-0.796739	1.65251	-1.512	0.500014	-1.57556	-1.21251	-0.451299	-0.7668	-1.00663	0.311033	-1.26507	-0.965055	-0.59807	-1.0869	0.377043	0.861026	-1.60485	-1.67212	-1.25722	1.28824	-0.546006	-0.285196	0.753555
5_18	Control	66	Female	No	No									0.178643	1.12784	0.91852	0.0377671	1.48108	-0.635195	0.289591	-0.57545	0.0942128	0.14952	0.642429	0.82189	0.672289	-0.177768	0.0167044	0.418257	0.367102	-0.0266157	0.432057	-1.00679	0.571777	-0.998771	0.793316	-0.907686	-0.172054	0.160354
5_19	Control	67	Female	No	No			7.45	7.46	2.1		9.23	6.48	0.939801	2.11187	1.88202	-0.743818	1.13282	-1.26419	-0.271463	0.569698	-0.357262	-1.69344	0.253213	-0.753997	0.871686	-0.554356	1.1001	0.308351	-2.23776	-0.0632331	0.40811	-0.20021	-0.339179	0.210872	0.0799256	0.483885	-0.0609665	-1.03302
5_20	Control	61	Female	No	No			5.62	5.63	1.78	1.52	11.19	27.05	-1.06606	1.80991	0.800798	-0.710208	1.54022	-1.56094	-0.126767	0.897647	-0.433293	-1.63241	0.00411717	-1.30827	0.0560071	-0.726108	0.890714	1.02464	-2.98461	0.133878	-0.665504	-0.0107779	-0.131359	-0.225021	-0.00490623	0.553627	-0.052205	-0.197148
5_21	Control	67	Male	Yes	Yes			3.73	3.74		1.33	11.55	8.07	1.05204	1.94989	0.768661	-0.50731	0.924201	0.155654	1.12023	-0.757873	-0.43369	0.874444	-2.11844	-0.202644	0.888353	-1.55373	0.945876	0.906527	-0.271476	0.398164	0.37899	-0.860734	-0.28536	0.236022	-0.176485	-0.401308	-0.242531	1.22623
5_22	Control	64	Male	No	No			8.63	8.64	2.59	1.91	15.28	9.01	-0.820002	0.365222	1.00401	-1.102	-0.234619	-1.33839	0.191935	0.0742205	-1.03212	0.631426	-0.0485223	-0.895987	1.89533	-0.783062	0.266054	0.87799	-1.13549	0.746365	0.75226	-0.405123	-0.556893	-0.228531	1.1323	0.337454	-0.254882	0.188755
5_23	Control	55	Male	No	No			6.57	6.58	1.5	0.5	11.24	11.23	3.55372	0.104614	0.849692	0.347764	0.456837	-1.04245	0.00814713	-0.842871	-0.271959	-0.42363	-0.380594	0.13582	-0.90839	-0.7584	0.965795	0.316435	0.555084	0.104971	0.728726	-1.0018	0.409313	-0.748155	0.755159	-0.0566575	0.265079	-1.67193
5_24	Control	71	Female	Yes	No			2.74	2.75	1.31	0.5	10.9	1.99	0.540829	1.13615	0.84616	-0.41967	1.74004	-1.24084	0.470798	-0.304539	0.575829	-0.427623	-0.387526	0.556104	0.826662	-0.838766	0.221728	-0.153229	-0.495932	1.46387	0.342874	-0.594589	-0.228251	-0.418517	0.178524	1.14584	-0.0950029	1.56282
5_25	Control	64	Male	Yes	Yes									-0.244618	2.10289	1.83209	-0.315115	0.918356	-0.884614	0.849009	-0.280033	1.18844	-0.0264969	0.253963	0.197134	0.344959	-0.198449	0.734748	0.862534	-0.948773	0.277006	0.738422	-0.625732	-0.721503	-0.612267	0.0946562	1.43209	-0.247221	0.734504
6_1	Control	61	Male	No	No			6.9	6.15	2.73	2.62	8.9	2.79	-0.49553	0.0839328	0.370414	0.984771	-1.30005	-0.224601	-0.20088	1.55557	0.896552	0.78189	0.481788	0.830123	0.752328	0.359283	0.49091	1.24537	0.172445	0.33237	-0.542864	-0.257533	0.822741	0.839866	0.0164638	1.49675	0.911122	0.0198229
6_2	Control	61	Female	No	No			0.6	0.6	3.25	2.35	4.4		-0.0528251	0.167498	-0.737459	-0.0995117	-1.46942	-1.00968	-0.136783	-0.231661	0.776432	-0.0604789	0.166729	0.355609	-0.341645	-0.132797	-0.199865	-0.222445	-0.457372	-0.291723	0.906337	0.415777	-0.293998	0.533505	1.44836	-0.0389344	0.0134477	0.355385
6_3	Control	59	Male	Yes	No					2.87	1.69			0.638171	0.58389	0.23186	0.394181	-1.17166	-0.56275	0.865859	0.343674	0.910475	0.514031	1.08759	1.11595	0.497209	0.47502	0.719958	0.112674	0.0602022	1.18729	0.449763	-0.0422199	0.222265	0.404948	0.309356	0.560496	1.20444	1.36169
6_4	Control	60	Male	Yes	No			1.4		1.59				1.0121	0.437725	-0.171658	0.756212	-1.66292	-1.36409	-1.28893	-1.28673	0.62092	0.853276	-0.609796	-0.755231	-0.997473	-1.23583	1.03735	0.345457	-1.93113	0.256238	0.188413	-0.782778	-0.384464	-0.863525	0.744916	-1.85802	-0.175448	0.488078
6_5	Control	56	Male	No	No					2.33				2.48512	0.969963	0.786649	1.17841	-1.5571	0.722757	0.231587	0.411484	0.62464	0.815551	-0.0778366	0.819584	0.70803	0.561059	0.547119	0.549913	0.935935	0.858249	-0.799807	0.32747	0.904902	1.14854	-0.154194	1.1433	1.44217	0.923316
6_6	Control	61	Male	Yes	No			1.6	2.83	2.42	1.76	14.5		0.0184128	0.711944	1.00992	1.27666	-1.04055	-0.161517	1.78508	1.59509	0.882207	1.25025	1.71507	1.41834	0.723398	1.55951	-0.311146	0.12213	-0.034016	0.922603	-1.22733	0.884433	1.85902	1.81927	-1.58658	2.15172	1.75772	0.96686
6_7	Control	56	Male	Unknown	Unknown					1.95	0.71			-0.449591	0.158727	0.236109	1.40325	-1.53062	-1.13857	-0.1673	-0.605685	-2.56384	1.62847	-0.576336	-0.377954	0.537252	-0.266009	0.809947	0.551069	-0.192496	0.91337	-0.678573	-0.336729	-0.0452136	-1.14447	0.292134	0.670228	0.624623	0.736658
6_8	Control	63	Female	Unknown	Unknown			12.3		3.35	3.08	35.9	28.49	0.0349925	0.198051	-0.205314	-0.170404	-1.30146	-0.00236917	0.5127	0.159009	0.485696	1.13362	0.16213	0.249156	0.584124	0.199697	-0.421506	0.0516192	0.663831	0.0444168	-0.115828	-0.763776	0.546927	-0.594719	1.30444	0.988371	0.261092	1.13116
6_9	Control	64	Female	Unknown	Unknown									0.610402	0.668849	0.807656	1.5349	-0.974392	0.521981	1.34516	0.810127	2.20154	0.203377	0.999402	1.51036	0.888345	1.04553	-0.433909	0.184072	0.414597	0.523585	-0.168962	-0.85664	1.21573	0.38471	0.586616	1.15886	1.23814	1.83886
6_10	Control	65	Male	Unknown	Unknown					2.49	2.92	5.1	25.3	0.41118	0.473399	1.08648	1.41535	-1.00115	-0.494753	0.621248	0.83091	1.37747	0.814169	1.32901	1.35759	0.0370113	0.761763	0.443606	0.758644	0.613922	0.85552	-0.5587	-0.241034	0.821898	0.455441	0.0781854	0.776189	1.44232	0.605126
6_11	Control	56	Male	Yes	No					1.41	1.16		19.25	-0.0262038	0.617736	2.09585	0.468701	-0.344802	-0.225309	1.16446	0.524671	0.854795	0.566282	0.819042	0.803274	0.98437	0.546716	-0.156908	0.0611112	-0.299371	1.1496	1.20573	-0.378165	0.198301	1.02047	0.367579	0.794169	1.59701	0.741974
6_12	Control	60	Male	No	No					3.03		7.5	8.7	0.254873	0.940445	0.638662	0.758088	0.799818	-0.830359	0.276467	0.134344	-0.31263	1.19701	1.00647	0.590378	0.600151	0.260408	-0.261077	-0.0246879	-0.545723	0.789145	0.890537	-0.244755	0.0749717	1.51982	0.564696	-0.445237	0.726617	0.899395
6_13	Control	68	Male	No	No			3.1	4.7	1.84	0.8	17.6	13.17	0.0488272	0.323594	1.44615	0.17437	-0.169942	-0.69082	0.813091	0.14113	0.303629	1.01362	0.489273	0.171011	0.697978	-0.184371	-0.454058	-0.835343	-0.599323	0.759667	1.40071	-0.104651	-0.738171	2.76936	0.594543	-0.100384	1.49362	0.330781
6_14	Control	59	Male	No	Yes									-0.835054	0.0167984	0.769863	-0.815916	-1.62818	-0.315611	-0.252049	-1.3843	-0.93366	-0.162771	-0.735839	-0.955131	-0.870519	-1.14912	1.52498	0.863313	0.208845	-0.0878175	-0.448392	-0.557208	-1.50625	-0.149117	-0.851726	-0.49762	-0.0602705	-0.287529
6_15	Control	66	Male	Yes	No			1.2	2.98	2.9	2	7.7		0.151696	-0.0622727	0.148193	1.2037	-0.606759	-0.51901	0.266576	-0.0679924	0.25555	0.454796	0.73997	0.802073	0.770171	0.318501	0.379363	1.12779	0.234624	0.469075	1.09548	0.0231579	0.363443	0.558183	0.201678	0.342582	1.07484	-0.55598
6_16	Control	62	Male	No	No					2.78	1.15		5	-0.254348	0.0524322	0.531622	0.0745956	0.417627	-0.317696	0.00281913	-0.252353	0.0795253	0.829092	0.541042	-0.167405	0.804048	-0.067376	0.482483	1.36574	0.115819	0.620327	0.400817	0.0401411	0.227777	0.993028	-0.0100458	1.01025	0.385803	-0.721179
6_17	Control	61	Male	No	No			2.4			2.97		15.58	0.00445866	-0.152034	-0.736928	0.562839	0.135233	-1.38905	-0.183635	-0.715742	-0.364505	0.49248	0.242069	0.488018	-0.224331	-0.572397	0.688456	0.78269	-1.1739	0.466418	0.805938	-0.0703734	-1.18698	1.58369	0.775448	-0.229491	0.885728	0.603858
6_18	Control	56	Male	No	No			0.1	0.47	3.04	2.03	12.9		-0.482454	-1.42934	0.207791	-0.558985	0.114603	-0.832617	-0.0700192	-0.641218	-1.42192	-0.813088	-0.46642	-0.143319	0.2261	-0.313185	1.19436	0.541197	-0.748686	0.416135	1.33541	-0.152848	-1.45217	-0.13667	-0.159592	0.128894	0.00611983	-0.31376
6_19	Control	62	Female	No	No					1.75	2.47			-0.0951953	0.944418	1.31472	0.114663	0.281354	-0.746504	0.477611	0.220481	0.501331	0.609022	0.452519	0.767011	0.235924	0.358736	0.761859	0.68433	-0.149927	0.171541	0.653598	-0.393831	1.52195	0.265519	0.23012	0.342129	0.763321	0.444091
6_20	Control	56	Male	No	No									0.0361525	-0.599492	0.259853	0.662527	-0.0723174	-1.08077	0.200962	-0.2454	0.19295	1.24404	0.81906	-0.0890686	-0.183783	-0.161645	0.432776	0.379444	-0.886088	0.593329	0.537118	-0.561764	-0.650763	1.743	0.662156	0.385554	0.89404	-0.0816268
6_21	Control	60	Female	No	No									-0.257361	-0.689837	1.8652	0.204465	-0.617668	0.143974	0.320314	0.479052	0.733854	0.58802	0.542021	0.616001	0.375511	0.684543	-0.902375	-1.30654	-0.0739537	0.713961	1.31545	-0.499787	0.534624	2.05621	0.729866	0.986293	0.483638	-0.112299
6_22	Control	55	Male	No	No									0.480493	0.124577	0.393702	0.916416	0.068429	-0.7432	0.706878	0.193478	0.976916	0.904505	1.16537	0.517047	0.387312	0.681433	0.535338	-0.284269	-0.527547	1.24132	0.350632	-0.69138	1.01199	0.279956	0.320823	0.401289	1.01503	0.188189
6_23	Control	64	Male	Yes	No				2.03	3.09		8.2		-0.122177	0.420849	0.0744682	0.108531	-1.5918	-1.26191	-0.0638006	-1.43655	-0.825032	1.66035	-0.519332	-0.604933	-0.245457	-1.0048	0.225215	0.661995	-1.16674	0.660007	1.05872	-1.05436	-1.17491	-0.0777913	0.781716	-0.700571	0.510652	0.0419752
6_24	Control	69	Male	No	No			5.01	1.25	1.6	0.94	6.9	14.8	0.189716	0.871771	0.498241	0.755907	0.132885	-0.122813	0.847049	0.436451	1.24776	1.06408	0.510412	0.575726	0.136797	0.665075	-0.507538	0.600311	-0.0841544	0.7561	1.12469	0.876346	0.633788	0.944956	-0.322911	0.327254	0.916516	0.533267
6_25	Control	63	Female	No	No						0.91		8.45	-0.174393	0.469423	-0.163226	1.06003	-1.00345	0.529184	0.286451	1.09286	0.847555	0.456458	1.40847	0.78328	-0.75095	1.30983	-0.534273	0.823534	0.239455	0.943253	1.09284	-0.170178	-0.366833	2.46808	-0.330238	0.211605	1.38853	0.235188
6_26	Control	59	Male	No	No			13.8	1.59	4.03	4.26	7.6	30.53	-0.130169	-0.187952	0.820874	0.387742	-1.2795	0.0447388	0.0791226	0.171033	0.317907	1.21415	0.593865	-0.200407	-0.205996	0.250967	-0.874482	-0.129651	-0.0520111	0.277817	1.17241	-0.316441	-0.312273	0.904195	0.909523	-0.262506	0.467782	-0.955528
6_27	Control	57	Male	No	Yes			7.1	0.1	5.9	2.61	11	10.1	-0.283276	0.637674	1.65978	-0.143145	-1.24796	-0.605391	0.901485	0.391167	-0.0922696	0.386458	0.337701	0.158423	0.782863	0.0197693	-0.419896	-0.692158	-0.392309	1.03548	1.36746	-0.612997	-1.00652	0.404925	1.09286	-1.27198	1.07485	1.17108
6_28	Control	59	Male	No	Yes			1.7		3.54				1.59489	1.20766	0.944251	0.712363	0.493416	-0.202877	0.0642988	0.0401517	1.52996	1.16506	0.312017	0.200818	-0.0654066	0.488966	0.428613	0.402271	0.10568	0.944103	-0.121358	0.108203	-0.492833	0.152256	-0.0653674	1.20308	1.11454	0.311211
6_29	Control	56	Male	Yes	No			1.5	0.32	6.79	0.7	9	3.27	3.29919	0.945265	0.582005	1.41931	-0.458583	-0.638205	0.832368	0.92857	0.353262	1.089	1.39225	1.38095	1.74906	0.980795	-0.358971	-0.134122	-0.436181	0.712186	0.97115	-0.713858	0.430591	-0.11444	0.116729	1.80609	1.1628	0.543285
6_30	Control	68	Male	No	No							5.2	11.15	0.300238	0.558618	-0.0161774	1.30838	-1.22987	0.262008	0.954032	0.905369	0.383975	0.00122073	1.08548	0.786409	0.3212	1.09617	0.788703	0.124389	0.0398659	1.37908	0.549932	-0.139436	0.551243	0.544383	-0.672309	1.48103	1.66092	-0.210512
6_31	Control	61	Female	No	No			0.7	4.3	2.29		4.7	4.7	0.798167	0.550814	0.782912	1.25723	1.30693	-0.475617	0.805834	1.3603	1.71632	-0.913732	1.98893	1.83783	0.60055	1.29777	-0.592083	-1.12959	-0.37803	0.927575	-1.43916	-0.258393	1.79703	2.24768	0.170954	0.594989	2.00271	1.59075
6_32	Control	61	Female	No	No			28	1.55			19.8		0.48653	2.42768	1.31358	1.51819	0.611948	-0.818076	0.98135	0.995679	2.11277	0.111254	1.26941	1.75046	0.841974	1.06288	0.288133	0.0441972	-1.48081	0.016449	-0.0857138	0.0057322	0.397494	1.55332	0.00872943	0.533942	1.26464	-0.547476
6_33	Control	66	Male	No	No			0.4	0.1	2.72	2.82	5.3		2.27029	2.69405	1.79356	-0.0690885	0.484064	-0.34819	1.3519	-1.09666	1.40979	-0.926989	-0.915999	2.93991	-0.334768	-0.604188	0.792509	0.913347	0.996524	0.660679	0.132619	0.652492	1.88685	1.79803	0.135392	-0.0816743	-1.06731	2.03709
6_34	Control	61	Male	No	No			2.9		1.99	0.98	9	8.24	2.18909	0.734793	1.18405	0.729392	-1.2923	-0.655262	-0.304908	0.260188	0.45754	0.245727	0.906688	0.69603	0.649095	0.724395	0.884101	0.816913	-0.593997	1.01066	0.130392	-0.614924	0.368532	1.0315	-0.056313	0.930717	0.859611	1.02461
6_35	Control	60	Male	No	No			2.6	1.29	2.12	0.8	13.7	3.59	-0.488778	1.29623	-0.196174	-0.517083	0.421817	-0.686505	0.0360811	-0.599698	-0.717809	1.45672	-0.15217	-0.525308	-0.127352	-0.568883	0.524484	0.883843	-0.445387	-0.544961	0.91877	-0.844403	-1.62039	0.278235	0.426002	0.271572	0.417481	-0.525431
6_36	Control	62	Male	No	Yes			0.1	9.42	3.25	4.99	23.7		-0.017059	0.251302	0.608345	0.491168	1.01235	-0.893562	0.311728	-0.732555	0.389598	0.850746	0.424704	0.159426	-0.89118	-0.493376	0.398695	0.41375	-0.723506	0.877687	0.986915	-1.14496	-0.240328	1.42448	0.401557	-0.481557	0.760765	-0.331742
6_37	Control	65	Male	No	No									-0.120852	0.676887	1.15833	-0.0470652	1.34986	-0.611803	-0.546485	0.333568	-0.182679	-0.843587	0.361566	0.64555	0.173919	0.358129	-0.187339	-0.314946	-0.789409	0.866223	0.851709	-0.333041	0.791009	2.33239	0.840553	-0.0625667	0.548948	0.130135
6_38	Control	56	Male	Yes	No						1.91		5.44	1.11417	0.278407	0.535301	0.337783	-0.56892	-1.08812	0.855495	-0.180701	0.305982	-0.0874759	-0.0223998	0.714992	0.479598	0.418208	1.03784	0.800764	-0.681399	0.291661	0.809003	-0.443978	0.194775	-0.703641	0.0607733	1.67886	0.654693	0.604201
6_39	Control	55	Male	No	No									1.05623	-0.35179	0.556995	-0.481383	-0.355577	-1.26144	-0.455394	-0.10704	-0.0026641	0.341973	-0.0487103	-1.59	-0.246142	-0.446158	0.770231	0.379906	-1.17447	-0.337806	1.31497	-0.483365	-1.26406	0.366396	0.721175	-0.0371279	0.244677	-0.115747
6_40	Control	64	Female	No	No			1.9	2.75	3.79	2.95	8	12.99	0.397506	0.110998	1.48256	0.606005	0.73339	-0.655853	1.21854	0.157458	0.0484854	0.352835	0.44285	0.99738	1.56349	0.62586	0.272825	0.824941	-0.51788	0.643044	1.05324	-0.252946	0.0585993	0.309434	0.173066	1.25759	0.754773	-0.0803277
6_41	Control	63	Male	No	No			2.1	5.59	2.73	2.86	8.9	10.78	0.796871	0.207793	0.941933	1.13949	-1.34565	0.56538	0.814928	-0.463156	1.22492	1.07158	-0.593227	1.39782	0.716453	-0.119117	-0.390525	-0.0471877	1.50344	0.811909	0.633531	0.679425	0.531967	0.996155	0.533974	-0.129893	0.619221	0.511252
6_42	Control	63	Female	No	No			1.8		6.18			20.28	0.227386	-1.19815	-0.0182645	0.711738	-1.28807	1.60296	-0.587607	0.643661	1.46287	-0.886316	0.13867	1.11151	0.963729	0.790543	-0.493305	-0.0482312	1.341	1.03814	0.654518	0.361611	0.59932	0.916599	-0.0691547	0.192932	0.987787	1.29092
6_43	Control	66	Male	No	Yes			2.1	3.63	1.59	2	11.8	19.77	0.659868	-0.492393	0.850232	-0.180066	-1.47906	0.0790537	0.789776	-0.185592	-0.54106	0.491262	0.345841	0.800748	0.309771	0.165819	-1.2833	-1.0465	0.00721159	0.0470628	1.42693	0.1597	-0.085311	-0.0321343	1.19311	0.541147	0.582583	1.24254
6_44	Control	61	Male	No	No			1.3	4.27	3.63		16.8	3.43	2.35926	0.378867	1.10573	1.16573	-1.09981	1.10028	0.561147	0.58601	0.179847	-0.588604	0.650203	0.782641	0.723284	0.861142	-0.931888	-1.24641	0.778105	1.01755	0.839281	0.673066	0.212382	2.10027	0.52554	0.373147	1.95573	1.38935
6_45	Control	51	Female	No	No			0.6		3.95	1.77		6.74	-0.707504	-0.652808	0.562529	0.524769	-1.16879	-0.0429745	0.774816	0.170572	1.12092	0.724522	0.427376	-0.0444522	0.619987	0.421366	-0.896905	-0.585527	-0.251319	0.36955	1.4097	-0.0739568	-0.568614	0.992951	0.815504	0.98929	1.04631	0.378811
6_46	Control	63	Female	No	No						1.95	16.2	3.24	1.71158	-0.985524	0.0814358	-0.820333	-1.47443	-0.00427884	-1.48975	-1.44586	-0.381293	-2.50283	-0.844873	-0.986843	-0.864594	-1.03817	1.39213	1.17373	0.620555	-1.08159	0.157814	-0.766201	-1.11694	0.800632	0.0929666	-0.954109	-0.716384	-2.41981
6_47	Control	60	Male	Yes	Yes			3.5	3.69	2.31	1.02	14.5	7.09	-0.841708	-1.12166	-0.952056	-0.0765667	-2.06069	-0.138274	-0.95988	-0.810337	-0.798021	0.82149	-0.729373	-1.07705	0.0383251	-0.663896	0.170336	1.02527	-0.387799	0.377519	1.29313	-1.27359	-0.703072	0.276005	0.960185	-1.27259	0.387987	-0.452899
6_48	Control	60	Male	No	No			3.9		3.33	4.05		16.23	0.694904	-0.00906149	-0.662525	0.833847	-0.668552	-0.213748	0.153004	0.752676	0.335996	0.570891	0.536698	0.809993	0.448126	0.683732	0.632252	0.506553	0.160247	0.290432	0.739845	0.226211	0.379543	0.606233	0.244387	0.954264	1.29772	-0.517458
6_49	Control	66	Male	Yes	No									-0.759654	-0.458755	-0.333098	0.166583	-1.45498	0.116289	-1.29516	-0.511906	0.0583158	0.52074	-0.0461681	-0.343766	0.319761	0.000842068	0.986051	0.695047	-0.158769	-0.332119	0.553723	0.296255	0.268845	0.255186	0.215495	0.180681	0.435012	-0.999772
6_50	Control	67	Male	Yes	No					2.79	1.07	10.3	4.72	-0.185762	-0.441478	0.00663086	0.860469	-1.61044	1.38192	0.313493	0.420726	1.10492	-1.29545	-0.716789	0.651487	0.370401	0.191401	-0.304062	0.0721629	1.36817	0.51987	0.931304	-0.369808	-0.101907	1.26659	0.76422	0.415691	0.764704	0.297724
6_51	Control	58	Male	No	No			0.9	0.25	2.32	1.45	9.7	5.52	-0.25029	-0.759254	0.519221	0.393955	0.168783	-1.00597	0.123779	-0.98799	1.04984	0.103078	0.603881	-0.0099356	-0.0579917	-0.227008	-0.0381687	-0.429764	-0.872672	1.11052	0.22532	-0.309636	-0.140743	1.00765	1.39566	-1.66744	0.62088	-0.961229
6_52	Control	69	Male	No	No					2.48	2.72		3.98	0.0702908	0.710156	1.10962	0.240442	0.662507	-0.456906	-0.555095	-0.603106	1.34062	-0.614069	1.13375	0.0921209	-0.664809	0.109564	-1.18478	-0.802184	-0.58499	0.12525	0.711226	0.464646	-0.387516	2.47992	1.27852	-1.25891	0.0971027	0.073128
6_53	Control	60	Male	Yes	No			3.2	3.55	1.64	1.25	17.1	3.08	0.722133	0.37375	0.839495	0.392524	-1.12898	0.695899	0.0455329	-0.317337	-1.38063	1.43024	0.162706	-0.0461408	-0.26697	0.267719	0.21796	-0.107614	0.564564	0.664996	-1.11284	0.159709	-0.0458724	2.6759	0.593828	-0.799137	0.608779	1.14203
6_54	Control	62	Male	Yes	No			10.1		4.16	2.37		19.02	0.0484655	0.580616	1.50333	1.33891	-0.990753	-1.04461	0.85375	-0.4593	0.54761	0.562567	0.774484	0.857372	-0.695412	0.341689	0.454453	0.480109	-1.42656	0.195653	-0.679047	1.17975	0.577267	2.2678	0.453382	-0.328503	0.946023	-0.486805
6_55	Control	64	Male	No	No			0.2	0.96	3	2.04	7.8		-0.611171	0.105173	0.238451	-0.350722	-0.022817	-0.959238	-0.626647	-1.14717	-0.950101	-0.635779	-0.363211	-0.545398	0.0140211	-0.591624	0.863055	0.471796	-0.596417	0.600824	1.39708	-0.360234	-0.557689	-1.31053	0.789608	-0.288605	0.250564	-0.754271
6_56	Control	68	Male	Yes	Yes									-0.126653	0.164526	1.00135	0.469325	-1.4603	0.735096	-0.273108	-0.307713	0.427491	-0.0618607	-0.25112	0.560889	0.0294965	0.113092	0.503511	1.3112	0.873459	0.737296	0.790903	-0.754221	-0.0994682	-0.0997779	0.185176	0.253447	0.885315	-1.09317
6_57	Control	64	Male	No	No									2.12209	-0.693936	0.361149	0.868711	-1.79647	0.227982	-1.08932	-0.400428	0.19875	-0.547266	0.322736	-0.0224555	0.1842	0.123701	1.02899	0.589695	0.584302	-0.349294	0.0935984	-0.276487	-0.348403	-0.799935	0.563653	-0.0135325	0.895618	-0.769366
6_58	Control	68	Male	Yes	No			1.3		2.71		20.5	5.61	1.02066	0.717881	0.13081	0.484257	-0.821276	0.581162	-0.243447	0.536897	0.396411	0.399422	1.20007	0.425863	1.18899	1.02781	0.311694	0.307387	0.457801	0.972357	0.417593	-0.569845	0.664656	0.359681	0.483776	0.664889	0.915281	-0.0907011
6_59	Control	62	Male	Yes	No			1.3	4.48	1.91	2.11	10.2	5.56	1.66836	0.119413	0.41631	0.859898	-0.742776	0.538579	1.3517	-0.530903	2.16746	0.535926	0.251284	1.32717	0.627079	-0.215931	-1.08699	-1.08442	1.04088	1.02085	1.14244	-0.575095	0.801196	-0.0885236	0.736696	0.0167678	0.813359	0.906626
6_60	Control	62	Male	Yes	Yes			3.1	5.53	2.4	2.19	7.6	7.27	0.697001	-0.663023	1.25368	0.642921	-0.765642	-0.915977	-0.544174	-0.590862	0.768815	0.51062	0.718589	0.54498	-0.724149	-0.151322	0.815947	0.779056	0.0393225	0.0936887	0.432033	-0.84504	-0.384905	-0.755636	0.648295	-1.33308	0.638298	-1.63425
6_61	Control	66	Male	No	No			0.6		2.66	2.68	7.7		-0.410382	0.0927555	-0.829286	-0.338383	0.417086	0.451781	0.0154819	-1.22217	-0.133008	-1.02215	-0.611593	-0.244411	-1.20717	-0.73026	1.01121	0.76394	0.772634	1.04162	0.595601	-1.17111	-0.593651	0.53292	0.568537	-1.02969	-0.575201	0.270819
6_62	Control	68	Male	Yes	Yes			1.8	3.4	2.15			28.06	2.19267	-0.0285846	0.865503	-0.286464	0.204866	-0.961531	-0.535149	-0.618052	-0.00314808	-0.306233	-0.518352	-0.116752	-0.601856	-0.758177	1.2902	0.0461911	-0.436802	0.667915	0.37996	-0.899244	1.28339	-0.315435	0.25391	-0.822665	-0.291157	-0.209502
6_63	Control	58	Male	No	Yes									2.20517	0.857657	0.599904	1.56356	-1.59428	-0.619685	0.380804	-0.583464	1.23717	1.08157	-0.460958	0.991227	-1.19765	-0.454872	-0.425972	0.158171	0.480722	1.06888	0.767288	-0.570311	0.454025	1.17231	1.02136	-1.87142	0.0474037	-0.611641
6_64	Control	58	Male	No	Yes			8.4	5.32	2.23	1.5	8.2	10.18	0.854672	0.597118	0.749615	0.871014	0.633837	-0.395783	-0.0139629	0.547983	0.850605	1.17469	0.935117	1.19832	0.909372	0.986437	0.309681	0.1611	0.0259984	0.875426	0.332346	-0.883561	0.603596	0.82668	-0.11048	0.276693	0.819011	0.141462
6_65	Control	63	Female	No	No			4.2	8.7	2.81		23.9	10.02	2.1007	0.0202413	0.629205	0.048698	1.02214	-0.946496	0.124274	-0.430923	0.433945	-0.416108	0.464592	0.404888	0.598227	0.0599394	-0.0201385	0.810842	-0.513054	0.497446	0.57619	-1.27437	0.843406	-0.127545	1.13039	-0.686581	-0.270516	1.1294
6_66	Control	67	Male	Yes	Yes			2.1	0.26	2.43	1.06	9.7	8.37	3.57528	1.95004	0.845356	1.55137	0.73787	-0.383245	0.955847	0.670147	0.815585	0.31853	1.07954	1.91693	0.956787	1.08727	0.00895508	-0.0606242	0.349201	1.16765	-0.871893	-0.758882	1.85296	0.948935	0.484531	0.393885	1.4712	0.198728
6_67	Control	69	Male	Yes	Yes			0.1		1.62		7.2		-0.0157562	0.443887	2.01442	0.816798	0.335816	-0.743764	-0.669245	0.0441261	1.11635	0.638657	0.86948	0.269555	0.515152	0.523844	0.089856	-0.384555	-0.729029	0.666989	0.496806	-0.875603	0.231599	0.168461	0.860776	-0.547399	0.918448	0.560089
6_68	Control	57	Female	No	No			1	2.3	4.37	2.49	25.4	4.31	-0.254717	-0.798397	-0.156216	-1.10485	0.947739	-1.54151	-0.592814	-1.08731	-0.676841	-0.568988	-0.0518862	-1.03959	0.661661	-0.662278	-0.818577	-0.965259	-2.04551	-0.253193	1.10264	-1.2793	-0.01168	-0.936787	1.62244	0.207907	-0.552191	0.029267
6_69	Control	61	Male	No	Yes			1.4		1.84	4.07	13.4		-0.0998372	0.746076	0.878242	0.0446732	1.51801	-1.0454	-0.549588	-0.771083	0.177988	0.777937	0.324773	-0.582702	0.228845	-0.39548	-0.342444	0.412633	-1.48937	0.213582	0.229366	-1.29063	0.129993	0.234167	0.841874	-0.360592	0.400689	0.716621
6_70	Control	51	Male	Yes	Yes					2.79	2.24		12.46	-0.393404	0.597836	-0.313161	-0.276931	0.701685	-0.22326	-0.494458	-0.947795	0.191259	1.53385	-1.12705	-0.0857494	-0.507992	-0.649212	0.0478672	0.132188	0.0604124	-0.132144	0.257042	-1.40659	0.806767	0.31569	1.04031	-0.192513	0.175911	0.104796
