# Supplementary material for: Metabolic signatures for gastric cancer diagnosis and mechanistic insights: a multicenter study
Source: EMBO Mol Med. 2025 Oct 27;17(12):3355–76. doi: 10.1038/s44321-025-00325-0 (PMC12686445; doi:10.1038/s44321-025-00325-0)
Supplement: Supplementary file 3 — Source data Fig. 2 [file 44321_2025_325_MOESM3_ESM.zip › EMM-2025-21992_Figure 2/EMM-2025-21992_Figure 2D/EMM-2025-21992_Figure 2D.xlsx]

## Sheet: Sheet1
Index	COMPOUND Name	Molecular formula	HMDB ID	Super meta pathway	Sub meta pathway
1	N-acetylneuraminate	C11H19NO9	HMDB0000230	Carbohydrate	Aminosugar Metabolism
2	acisoga	C9H16N2O2	HMDB0061384	Amino Acid	Polyamine Metabolism
3	3-hydroxybutyrate (BHBA)	C4H8O3	HMDB0000011	Lipid	Ketone Bodies
4	2-hydroxy-3-methylvalerate	C6H12O3	HMDB0000317	Amino Acid	Leucine, Isoleucine and Valine Metabolism
5	isovalerylcarnitine (C5)	C12H23NO4	HMDB0000688	Amino Acid	Leucine, Isoleucine and Valine Metabolism
6	cysteine s-sulfate	C3H7NO5S2	HMDB0000731	Amino Acid	Methionine, Cysteine, SAM and Taurine Metabolism
7	glycoursodeoxycholate	C26H43NO5	HMDB0000708	Lipid	Secondary Bile Acid Metabolism
8	2,6-dihydroxybenzoic acid	C7H6O4	HMDB0013676	Xenobiotics	Drug - Topical Agents
9	pentose acid**	C5H10O2	HMDB0000892	Partially Characterized Molecules	Partially Characterized Molecules
10	oxindolylalanine	C11H12N2O3		Amino Acid	Tryptophan Metabolism
11	tiglylcarnitine (C5:1-DC)	C12H21NO4	HMDB0002366	Amino Acid	Leucine, Isoleucine and Valine Metabolism
12	linoleoyl-arachidonoyl-glycerol (18:2/20:4) [2]*	C41H68O5	HMDB0007257	Lipid	Diacylglycerol
13	oleoyl-arachidonoyl-glycerol (18:1/20:4) [2]*	C41H70O5	HMDB0007228	Lipid	Diacylglycerol
14	C-glycosyltryptophan	C17H22N2O7	HMDB0240296	Amino Acid	Tryptophan Metabolism
15	N6-succinyladenosine	C14H17N5O8	HMDB0000912	Nucleotide	Purine Metabolism, Adenine containing
16	glycerol	C3H8O3	HMDB0000131	Lipid	Glycerolipid Metabolism
17	acetoacetate	C4H6O3	HMDB0000060	Lipid	Ketone Bodies
18	hexanoylglutamine	C11H20N2O4	HMDB0242182	Lipid	Fatty Acid Metabolism (Acyl Glutamine)
19	maltose	C12H22O11	HMDB0000163	Carbohydrate	Glycogen Metabolism
20	glycochenodeoxycholate	C26H43NO5	HMDB0000637	Lipid	Primary Bile Acid Metabolism
21	1-methylurate	C6H6N4O3	HMDB0003099	Xenobiotics	Xanthine Metabolism
22	2-oxoarginine*	C6H11N3O3	HMDB0004225	Amino Acid	Urea cycle; Arginine and Proline Metabolism
23	androstenediol (3beta,17beta) monosulfate (1)	C19H30O5S	HMDB0240429	Lipid	Androgenic Steroids
24	2,3-dihydroxyisovalerate	C5H10O4	HMDB0012141	Xenobiotics	Food Component/Plant
25	beta-alanine	C3H7NO2	HMDB0000056	Nucleotide	Pyrimidine Metabolism, Uracil containing
26	3-methylhistidine	C7H11N3O2	HMDB0000479	Amino Acid	Histidine Metabolism
