# Supplementary material for: Metabolic signatures for gastric cancer diagnosis and mechanistic insights: a multicenter study
Source: EMBO Mol Med. 2025 Oct 27;17(12):3355–76. doi: 10.1038/s44321-025-00325-0 (PMC12686445; doi:10.1038/s44321-025-00325-0)
Supplement: Supplementary file 3 — Source data Fig. 2 [file 44321_2025_325_MOESM3_ESM.zip › EMM-2025-21992_Figure 2/EMM-2025-21992_Figure 2A/EMM-2025-21992_Figure 2A.csv]

Sample	Comp 1	Comp 2	Comp 3
sample-1	-8.2748	0.96605	0.12297
sample-2	2.2833	-2.8952	-2.2076
sample-3	0.41423	-4.4609	-8.2431
sample-4	6.6043	-19.005	-4.7159
sample-5	-7.4407	-0.83712	-1.6885
sample-6	2.9649	-10.131	-1.946
sample-7	-4.5395	-1.1649	-5.356
sample-8	-7.3394	-2.1531	3.1645
sample-9	-7.2558	-2.2888	-4.8873
sample-10	-0.46724	-2.2813	-9.7648
sample-11	-9.6725	7.5772	1.639
sample-12	-3.9157	-8.5245	-2.4451
sample-13	-8.4021	-4.0471	-5.9727
sample-14	-9.2891	2.0997	4.0328
sample-15	-3.6251	-8.8189	3.4591
sample-16	-0.63693	-9.1518	-5.5114
sample-17	-3.7996	-3.6047	-3.2226
sample-18	-7.7564	10.254	0.16629
sample-19	-12.184	6.7646	-4.5961
sample-20	-8.9725	-6.0916	-0.062139
sample-21	-1.0751	2.7706	-9.7376
sample-22	-2.9257	-8.7879	-6.4121
sample-23	-6.1405	-1.4394	-1.4119
sample-24	-0.49774	-4.8587	-6.8819
sample-25	-8.0496	-3.75	-9.5356
sample-26	-0.16917	-12.777	-0.40392
sample-27	-5.9172	1.6953	0.021098
sample-28	0.082208	-7.6436	-1.8628
sample-29	-10.23	1.9475	1.4371
sample-30	-4.3266	5.1315	-1.7353
sample-31	5.0007	-16.084	-0.63138
sample-32	-5.4542	-3.6643	-4.3406
sample-33	-5.4196	-1.6784	-2.4338
sample-34	-8.8908	0.14294	1.5781
sample-35	-9.2174	-4.6581	-0.6475
sample-36	-8.735	4.9088	1.5207
sample-37	-2.9638	-7.024	-3.4241
sample-38	-7.4119	8.3404	3.2686
sample-39	-5.6824	-0.40878	2.0881
sample-40	-5.7926	0.60294	1.7957
sample-41	-1.4843	1.8402	-3.2566
sample-42	-7.6104	0.62298	3.0947
sample-43	-8.7164	-4.1979	-0.38622
sample-44	-3.7198	-6.0406	2.4729
sample-45	-11.237	3.5657	3.9876
sample-46	-11.434	3.0654	3.1068
sample-47	4.3477	-6.0219	-9.6029
sample-48	-12.882	-2.4165	-3.8059
sample-49	7.7	-4.37	-8.9336
sample-50	-2.8704	-3.1088	-1.0086
sample-51	-3.3985	-2.4754	-0.062591
sample-52	-8.8706	-1.3457	2.4595
sample-53	-9.8927	-2.942	2.5247
sample-54	-9.3253	-4.5578	-3.3311
sample-55	-8.247	-2.1681	3.1025
sample-56	-7.842	-3.1579	0.49424
sample-57	-1.7323	-6.8779	-4.7475
sample-58	-7.0649	6.1095	3.1018
sample-59	-5.627	-0.30865	-6.0545
sample-60	2.8569	-12.667	-1.636
sample-61	-4.1661	-8.8623	-0.55921
sample-62	-10.414	3.3051	2.8084
sample-63	-7.5747	0.13681	2.2587
sample-64	-2.3152	-7.2739	-1.6237
sample-65	-0.086232	-6.4958	-1.33
sample-66	0.36721	-11.737	1.4359
sample-67	-14.144	4.9775	5.953
sample-68	-5.5073	-2.7811	3.7676
sample-69	1.3135	-4.1145	-5.4641
sample-70	7.6341	-8.1105	-5.1262
sample-71	-8.084	-2.7969	-1.7244
sample-72	-5.8149	4.9374	1.382
sample-73	-3.4895	-5.4872	-5.6455
sample-74	-12.986	2.4194	3.9039
sample-75	-9.3344	2.4728	4.0346
sample-76	-10.036	-1.4541	3.3075
sample-77	2.6109	-5.3768	-1.3656
sample-78	-6.9571	-4.9375	2.7086
sample-79	-8.5256	0.58285	-4.9002
sample-80	-0.19655	-15.151	-3.8426
sample-81	2.7623	-9.7965	-2.9506
sample-82	-4.1892	-4.8876	-1.9642
sample-83	2.5582	-18.209	0.8393
sample-84	-10.145	5.8069	-0.09039
sample-85	-12.293	3.3615	1.7975
sample-86	-2.7574	-3.8595	-0.27052
sample-87	-6.9992	-4.8196	4.4147
sample-88	-3.8454	5.8045	0.20896
sample-89	-8.7164	1.7741	7.2188
sample-90	-4.6968	-6.2661	1.2248
sample-91	0.73635	-11.733	4.1278
sample-92	-2.885	-6.3841	-3.4845
sample-93	-6.1647	8.8901	-7.8653
sample-94	-4.2505	-1.4543	-4.5233
sample-95	2.9869	19.944	-0.47865
sample-96	-3.1747	18.363	8.7011
sample-97	11.189	20.602	-0.16432
sample-98	16.945	30.197	-39.443
sample-99	7.0509	6.3787	3.6292
sample-100	6.3636	3.9694	1.0137
sample-101	-0.91197	8.5304	1.9851
sample-102	12.323	-0.95158	3.7249
sample-103	17.174	-1.1345	-4.3059
sample-104	3.8462	17.677	3.971
sample-105	7.9097	9.3032	11.993
sample-106	6.0227	16.157	-0.051338
sample-107	26.961	-11.072	8.6332
sample-108	5.2091	4.0182	1.5672
sample-109	1.2475	12.943	2.7672
sample-110	14.789	-0.41459	0.061243
sample-111	23.541	-6.0014	-10.996
sample-112	15.157	-4.6714	7.3185
sample-113	-1.0793	10.39	3.1782
sample-114	12.216	-0.53363	4.668
sample-115	19.082	-3.8457	0.17372
sample-116	14.068	0.56588	-0.76242
sample-117	30.332	1.974	-0.43829
sample-118	13.098	-1.1343	4.4601
sample-119	7.1772	11.405	-1.7758
sample-120	12.735	2.5543	9.5202
sample-121	-5.4279	12.166	3.2987
sample-122	14.944	-0.42831	0.053409
sample-123	4.1771	3.8284	4.5013
sample-124	14.248	-5.9627	12.58
sample-125	8.6891	2.0446	6.8976
sample-126	-5.5852	6.8616	11.107
sample-127	6.1106	8.4486	4.2577
sample-128	7.8789	-1.8488	9.8502
sample-129	7.4624	4.0915	0.73896
sample-130	12.705	2.7491	-0.76133
sample-131	22.346	-11	6.8959
sample-132	16.785	4.8692	9.245
sample-133	12.122	12.188	-2.7962
sample-134	1.7859	13.27	0.079702
sample-135	3.5811	16.219	-6.6219
sample-136	7.3304	-0.50053	2.1294
sample-137	8.5544	-3.7332	3.1046
sample-138	6.1319	-5.0001	2.1619
sample-139	-0.24478	14.447	3.7764
sample-140	5.4028	-2.2761	6.6405
sample-141	8.4812	1.8968	2.3723
sample-142	-3.0175	13.679	4.3597
sample-143	11.153	0.25421	-0.85323
sample-144	2.8917	8.5249	3.6355
