# Supplementary material for: Metabolic signatures for gastric cancer diagnosis and mechanistic insights: a multicenter study
Source: EMBO Mol Med. 2025 Oct 27;17(12):3355–76. doi: 10.1038/s44321-025-00325-0 (PMC12686445; doi:10.1038/s44321-025-00325-0)
Supplement: Supplementary file 4 — Source data Fig. 3 [file 44321_2025_325_MOESM4_ESM.zip]

Archive with 35 entries (24 files):
- EMM-2025-21992_Figure 3/
- EMM-2025-21992_Figure 3/.DS_Store
- __MACOSX/EMM-2025-21992_Figure 3/._.DS_Store
- EMM-2025-21992_Figure 3/EMM-2025-21992_Figure 3I/
- EMM-2025-21992_Figure 3/EMM-2025-21992_Figure 3G/
- EMM-2025-21992_Figure 3/EMM-2025-21992_Figure 3A/
- EMM-2025-21992_Figure 3/EMM-2025-21992_Figure 3F/
- EMM-2025-21992_Figure 3/EMM-2025-21992_Figure 3H/
- EMM-2025-21992_Figure 3/~$Figure 3H.xlsx
- __MACOSX/EMM-2025-21992_Figure 3/._~$Figure 3H.xlsx
- EMM-2025-21992_Figure 3/EMM-2025-21992_Figure 3J/
- EMM-2025-21992_Figure 3/EMM-2025-21992_Figure 3C/
- EMM-2025-21992_Figure 3/EMM-2025-21992_Figure 3D/
- EMM-2025-21992_Figure 3/EMM-2025-21992_Figure 3E/
- EMM-2025-21992_Figure 3/EMM-2025-21992_Figure 3B/
- EMM-2025-21992_Figure 3/EMM-2025-21992_Figure 3I/EMM-2025-21992_Figure 3I.xlsx
- __MACOSX/EMM-2025-21992_Figure 3/EMM-2025-21992_Figure 3I/._EMM-2025-21992_Figure 3I.xlsx
- EMM-2025-21992_Figure 3/EMM-2025-21992_Figure 3G/EMM-2025-21992_Figure 3G.xlsx
- __MACOSX/EMM-2025-21992_Figure 3/EMM-2025-21992_Figure 3G/._EMM-2025-21992_Figure 3G.xlsx
- EMM-2025-21992_Figure 3/EMM-2025-21992_Figure 3A/EMM-2025-21992_Figure 3A.xlsx
- __MACOSX/EMM-2025-21992_Figure 3/EMM-2025-21992_Figure 3A/._EMM-2025-21992_Figure 3A.xlsx
- EMM-2025-21992_Figure 3/EMM-2025-21992_Figure 3F/EMM-2025-21992_Figure 3F.xlsx
- __MACOSX/EMM-2025-21992_Figure 3/EMM-2025-21992_Figure 3F/._EMM-2025-21992_Figure 3F.xlsx
- EMM-2025-21992_Figure 3/EMM-2025-21992_Figure 3H/EMM-2025-21992_Figure 3H.xlsx
- __MACOSX/EMM-2025-21992_Figure 3/EMM-2025-21992_Figure 3H/._EMM-2025-21992_Figure 3H.xlsx
- EMM-2025-21992_Figure 3/EMM-2025-21992_Figure 3J/EMM-2025-21992_Figure 3J.xlsx
- __MACOSX/EMM-2025-21992_Figure 3/EMM-2025-21992_Figure 3J/._EMM-2025-21992_Figure 3J.xlsx
- EMM-2025-21992_Figure 3/EMM-2025-21992_Figure 3C/EMM-2025-21992_Figure 3C.xlsx
- __MACOSX/EMM-2025-21992_Figure 3/EMM-2025-21992_Figure 3C/._EMM-2025-21992_Figure 3C.xlsx
- EMM-2025-21992_Figure 3/EMM-2025-21992_Figure 3D/EMM-2025-21992_Figure 3D.xlsx
- __MACOSX/EMM-2025-21992_Figure 3/EMM-2025-21992_Figure 3D/._EMM-2025-21992_Figure 3D.xlsx
- EMM-2025-21992_Figure 3/EMM-2025-21992_Figure 3E/EMM-2025-21992_Figure 3E.xlsx
- __MACOSX/EMM-2025-21992_Figure 3/EMM-2025-21992_Figure 3E/._EMM-2025-21992_Figure 3E.xlsx
- EMM-2025-21992_Figure 3/EMM-2025-21992_Figure 3B/EMM-2025-21992_Figure 3B.xlsx
- __MACOSX/EMM-2025-21992_Figure 3/EMM-2025-21992_Figure 3B/._EMM-2025-21992_Figure 3B.xlsx
