# Supplementary material for: Metabolic signatures for gastric cancer diagnosis and mechanistic insights: a multicenter study
Source: EMBO Mol Med. 2025 Oct 27;17(12):3355–76. doi: 10.1038/s44321-025-00325-0 (PMC12686445; doi:10.1038/s44321-025-00325-0)
Supplement: Supplementary file 4 — Source data Fig. 3 [file 44321_2025_325_MOESM4_ESM.zip › EMM-2025-21992_Figure 3/EMM-2025-21992_Figure 3I/EMM-2025-21992_Figure 3I.xlsx]

## Sheet: Training
Sample	Group	Met-NN(6)	MetNN6(GC)	Met-SVM(6)	Met-SVM(6)(GC)	Met-RR(6)	Met-RR(6)(GC)	Met-LR(6)	Met-LR(6)(GC)	Met-NB(6)	Met-NB(6)(GC)	Fold
Control-5	Control	Control	0.0170506	Control	0.0939856	Control	0.0238403	Control	0.0270804	Control	0.436068	1
Control-9	Control	Control	0.0307147	Control	0.0048695	Control	0.0144047	Control	0.0125108	Control	0.0429829	1
Control-15	Control	Control	0.0230729	Control	0.0134674	Control	0.0282501	Control	0.0254461	Control	0.309688	1
Control-16	Control	Control	0.0705268	Control	0.166595	Control	0.112889	Control	0.202909	Control	0.0727344	1
Control-17	Control	Control	0.00889114	Control	0.0128019	Control	0.0146164	Control	0.0186218	Control	0.00840923	1
Control-21	Control	Control	0.0133223	Control	0.0644891	Control	0.00356553	Control	0.00182345	Control	0.0844985	1
Control-26	Control	Control	0.0150731	Control	0.0184499	Control	0.0186053	Control	0.0121251	Control	0.025182	1
Control-31	Control	Control	0.0157352	Control	0.0216778	Control	0.0215523	Control	0.0349265	Control	0.00676528	1
Control-33	Control	Control	0.0128346	Control	0.0846256	Control	0.0128692	Control	0.012759	Control	0.0736159	1
Control-36	Control	Control	0.0410661	Control	0.08433	Control	0.00826077	Control	0.0046622	Control	0.160586	1
Control-39	Control	Control	0.0189153	Control	0.00595182	Control	0.00783453	Control	0.00735538	Control	0.00141143	1
Control-46	Control	Control	0.0164411	Control	0.00929167	Control	0.0109797	Control	0.0100007	Control	0.00425925	1
Control-48	Control	Control	0.0350287	Control	0.00709666	Control	0.00621637	Control	0.00386685	Control	0.00427608	1
Control-49	Control	Control	0.02567	Control	0.164568	Control	0.0302267	Control	0.0127516	Control	0.218042	1
Control-51	Control	Control	0.0391733	Control	0.00731712	Control	0.0114159	Control	0.00892127	Control	0.068716	1
Control-53	Control	Control	0.00107662	Control	0.0533019	Control	0.00122406	Control	0.0010449	Control	0.00991457	1
Control-80	Control	Control	0.0113841	Control	0.00799084	Control	0.00362513	Control	0.00230431	Control	0.00592463	1
Control-83	Control	Control	0.0867441	Control	0.0554005	Control	0.0620187	Control	0.0840692	Early GC	0.614006	1
Control-92	Control	Control	0.481809	Control	0.060084	Control	0.283154	Control	0.332683	Control	0.0953788	1
GC-3	Early GC	Early GC	0.969981	Early GC	0.778708	Early GC	0.986788	Early GC	0.98386	Early GC	0.974123	1
GC-15	Early GC	Control	0.128255	Early GC	0.681009	Control	0.147172	Control	0.096686	Control	0.0802539	1
GC-35	Early GC	Control	0.199641	Control	0.0538426	Control	0.101909	Control	0.0924799	Control	0.0377431	1
GC-50	Early GC	Early GC	0.933365	Early GC	0.928802	Early GC	0.934022	Early GC	0.922527	Early GC	0.862527	1
Control-2	Control	Early GC	0.902517	Control	0.229723	Early GC	0.536947	Early GC	0.6855	Early GC	0.855809	2
Control-6	Control	Control	0.110249	Control	0.0540602	Control	0.118044	Control	0.130834	Control	0.474194	2
Control-12	Control	Control	0.351671	Control	0.121787	Control	0.181561	Control	0.219423	Control	0.283722	2
Control-18	Control	Control	0.0231071	Control	0.0128771	Control	0.0257427	Control	0.0270954	Control	0.0301576	2
Control-24	Control	Control	0.0181201	Control	0.106278	Control	0.0440101	Control	0.0459627	Control	0.310234	2
Control-25	Control	Control	0.00168159	Control	0.0529422	Control	0.00669527	Control	0.0043643	Control	0.067715	2
Control-29	Control	Control	0.000374332	Control	0.0665132	Control	0.000528543	Control	0.000328449	Control	0.00806167	2
Control-38	Control	Control	0.194979	Control	0.0434678	Control	0.0453652	Control	0.0586299	Control	0.0262409	2
Control-41	Control	Control	0.0197909	Control	0.134896	Control	0.0548964	Control	0.0712165	Control	0.0205666	2
Control-42	Control	Control	0.00566289	Control	0.0136923	Control	0.0036113	Control	0.00302389	Control	0.0118352	2
Control-44	Control	Control	0.305416	Control	0.0662487	Control	0.166329	Control	0.198673	Control	0.217083	2
Control-47	Control	Control	0.294157	Control	0.00877147	Control	0.0854713	Control	0.102559	Control	0.400107	2
Control-55	Control	Control	0.000651596	Control	0.0753695	Control	0.00290873	Control	0.00159356	Control	0.0671391	2
Control-73	Control	Control	0.0636917	Control	0.194845	Control	0.0695093	Control	0.0492329	Control	0.209217	2
Control-78	Control	Control	0.0781581	Control	0.053397	Control	0.12104	Control	0.151341	Control	0.215305	2
Control-79	Control	Control	0.0059707	Control	0.0229898	Control	0.0145226	Control	0.0127095	Control	0.136795	2
Control-82	Control	Control	0.0796351	Control	0.0102154	Control	0.0367829	Control	0.0324129	Control	0.0357506	2
Control-84	Control	Control	0.00379638	Control	0.0344707	Control	0.0121548	Control	0.0089862	Control	0.0173034	2
Control-89	Control	Control	0.214062	Control	0.0770179	Control	0.143876	Control	0.151311	Control	0.142245	2
GC-13	Early GC	Early GC	0.999652	Early GC	0.668103	Early GC	0.998594	Early GC	0.999776	Early GC	0.901873	2
GC-14	Early GC	Early GC	0.942581	Early GC	0.863245	Early GC	0.8245	Early GC	0.872138	Early GC	0.898071	2
GC-16	Early GC	Early GC	0.691399	Control	0.0846023	Control	0.318762	Control	0.399231	Control	0.187856	2
GC-46	Early GC	Control	0.0477492	Early GC	0.631955	Control	0.117189	Control	0.0841636	Early GC	0.917256	2
Control-1	Control	Control	0.00761623	Control	0.106137	Control	0.0082926	Control	0.00559144	Control	0.0384468	3
Control-3	Control	Control	0.066161	Control	0.0982889	Control	0.0530858	Control	0.0355289	Control	0.259525	3
Control-7	Control	Control	0.0094881	Control	0.0166312	Control	0.0112516	Control	0.0121717	Control	0.0401388	3
Control-10	Control	Control	0.0729681	Control	0.0428795	Control	0.0553047	Control	0.0481905	Control	0.127862	3
Control-19	Control	Control	0.00801863	Control	0.0255056	Control	0.00473979	Control	0.00489625	Control	0.00769805	3
Control-34	Control	Control	0.00147658	Control	0.0342603	Control	0.0018434	Control	0.00206741	Control	0.00483174	3
Control-35	Control	Control	0.0116769	Control	0.00692883	Control	0.0107175	Control	0.0142865	Control	0.0289985	3
Control-37	Control	Control	0.00775269	Control	0.0423847	Control	0.00358262	Control	0.00243591	Control	0.0323723	3
Control-45	Control	Control	0.00289077	Control	0.0551441	Control	0.00111443	Control	0.000748106	Control	0.00769805	3
Control-50	Control	Control	0.057195	Control	0.00468124	Control	0.0411914	Control	0.043468	Control	0.0720836	3
Control-57	Control	Control	0.0500317	Control	0.0453853	Control	0.122414	Control	0.1227	Control	0.118198	3
Control-59	Control	Control	0.00734287	Control	0.046633	Control	0.0313143	Control	0.0337249	Control	0.0720145	3
Control-60	Control	Control	0.00961599	Control	0.0989361	Control	0.0685191	Control	0.109284	Control	0.42782	3
Control-61	Control	Control	0.0108524	Control	0.0478322	Control	0.0117368	Control	0.00992265	Control	0.0407518	3
Control-63	Control	Control	0.0193289	Control	0.0240405	Control	0.0393074	Control	0.0316007	Control	0.181821	3
Control-68	Control	Control	0.0133963	Control	0.0184807	Control	0.0161447	Control	0.0236026	Control	0.028743	3
Control-70	Control	Control	0.049615	Control	0.0262661	Control	0.0595074	Control	0.062575	Control	0.213769	3
Control-81	Control	Control	0.140448	Control	0.0179542	Control	0.0633899	Control	0.0794017	Control	0.0373894	3
Control-94	Control	Control	0.0928287	Control	0.00524149	Control	0.0563513	Control	0.0576951	Control	0.0609298	3
GC-17	Early GC	Early GC	0.987821	Early GC	0.961684	Early GC	0.959961	Early GC	0.960846	Early GC	0.935543	3
GC-24	Early GC	Early GC	0.997691	Early GC	0.953071	Early GC	0.990999	Early GC	0.993519	Early GC	0.974814	3
GC-37	Early GC	Control	0.0767132	Control	0.636399	Control	0.261644	Control	0.281555	Early GC	0.848663	3
GC-49	Early GC	Early GC	0.966166	Early GC	0.93491	Early GC	0.940984	Early GC	0.976441	Early GC	0.604648	3
Control-4	Control	Control	0.0290842	Control	0.347924	Control	0.0363652	Control	0.0296817	Early GC	0.669994	4
Control-8	Control	Control	0.00917162	Control	0.604718	Control	0.0337296	Control	0.0241327	Early GC	0.797615	4
Control-14	Control	Control	0.0209216	Control	0.0202401	Control	0.0281195	Control	0.0291591	Control	0.0480189	4
Control-20	Control	Control	0.0053254	Control	0.0159119	Control	0.0107509	Control	0.0158	Control	0.0266513	4
Control-22	Control	Control	0.28448	Control	0.0320057	Control	0.206705	Control	0.26968	Control	0.331694	4
Control-27	Control	Control	0.0130793	Control	0.00538576	Control	0.0110993	Control	0.0153843	Control	0.0188115	4
Control-28	Control	Control	0.042713	Control	0.235495	Control	0.0271542	Control	0.0550455	Control	0.476584	4
Control-32	Control	Control	0.0440181	Control	0.00336012	Control	0.0251655	Control	0.0251035	Control	0.0327979	4
Control-52	Control	Control	0.0971713	Control	0.0026048	Control	0.0350926	Control	0.0320437	Control	0.0621383	4
Control-62	Control	Control	0.0403702	Control	0.00679132	Control	0.0285647	Control	0.0274	Control	0.0140776	4
Control-64	Control	Control	0.0491019	Control	0.00252351	Control	0.0381069	Control	0.0370818	Control	0.01566	4
Control-65	Control	Control	0.15669	Control	0.00307461	Control	0.0644373	Control	0.0727194	Control	0.0446437	4
Control-69	Control	Control	0.252652	Control	0.0398553	Control	0.140948	Control	0.109917	Control	0.197132	4
Control-72	Control	Control	0.305377	Control	0.0664142	Control	0.214755	Control	0.221928	Control	0.0273179	4
Control-75	Control	Control	0.145265	Control	0.00374969	Control	0.0866589	Control	0.0993027	Control	0.0461922	4
Control-76	Control	Control	0.0665541	Control	0.00672049	Control	0.0458618	Control	0.0518691	Control	0.0220518	4
Control-86	Control	Control	0.0227846	Control	0.0241122	Control	0.043689	Control	0.0497604	Control	0.00869567	4
Control-90	Control	Control	0.113254	Control	0.0572935	Control	0.140999	Control	0.113124	Early GC	0.814434	4
Control-91	Control	Control	0.0524728	Control	0.0151519	Control	0.091445	Control	0.126045	Control	0.0907384	4
GC-9	Early GC	Early GC	0.998106	Early GC	0.996832	Early GC	0.996412	Early GC	0.998118	Early GC	0.958171	4
GC-25	Early GC	Early GC	0.651361	Early GC	0.823475	Early GC	0.693534	Early GC	0.78105	Early GC	0.563138	4
GC-39	Early GC	Early GC	0.99061	Early GC	0.857986	Early GC	0.936098	Early GC	0.949476	Early GC	0.742494	4
Control-11	Control	Control	0.00730876	Control	0.00960753	Control	0.0110063	Control	0.0108605	Control	0.0169555	5
Control-13	Control	Control	0.185083	Control	0.0115456	Control	0.11635	Control	0.130457	Early GC	0.511043	5
Control-23	Control	Control	0.00326419	Control	0.0250985	Control	0.00164182	Control	0.00208132	Control	0.0047208	5
Control-30	Control	Control	0.00580763	Control	0.473264	Control	0.0727808	Control	0.0497199	Control	0.037434	5
Control-40	Control	Control	0.0212098	Control	0.0137977	Control	0.0332929	Control	0.0656789	Control	0.0659912	5
Control-43	Control	Control	0.0109688	Control	0.00288424	Control	0.00585712	Control	0.00464191	Control	0.0383127	5
Control-54	Control	Control	0.0302934	Control	0.0803901	Control	0.0112573	Control	0.0117603	Control	0.0548293	5
Control-56	Control	Control	0.00457363	Control	0.00456455	Control	0.00346817	Control	0.0031036	Control	0.0061603	5
Control-58	Control	Control	0.0615598	Control	0.00191784	Control	0.0283589	Control	0.0341546	Control	0.0317677	5
Control-66	Control	Control	0.026888	Control	0.00378051	Control	0.00873209	Control	0.00732029	Control	0.053964	5
Control-67	Control	Control	0.011612	Control	0.0117999	Control	0.00809002	Control	0.00821273	Control	0.0508485	5
Control-71	Control	Control	0.00538215	Control	0.0302852	Control	0.00788909	Control	0.00642235	Control	0.0253842	5
Control-74	Control	Control	0.00420819	Control	0.00937864	Control	0.00491183	Control	0.00413783	Control	0.0230734	5
Control-77	Control	Early GC	0.51689	Control	0.0481	Control	0.303421	Control	0.332363	Early GC	0.818103	5
Control-85	Control	Control	0.00236917	Control	0.0107344	Control	0.0019208	Control	0.00202433	Control	0.00126971	5
Control-87	Control	Control	0.0206528	Control	0.00393504	Control	0.0212808	Control	0.0262784	Control	0.00624572	5
Control-88	Control	Early GC	0.526728	Control	0.0571985	Control	0.312166	Control	0.318281	Control	0.263603	5
Control-93	Control	Control	0.296732	Control	0.219023	Control	0.183657	Control	0.183965	Control	0.115792	5
GC-21	Early GC	Early GC	0.960456	Early GC	0.962262	Early GC	0.925803	Early GC	0.927195	Early GC	0.95914	5
GC-31	Early GC	Early GC	0.994691	Early GC	0.94816	Early GC	0.99785	Early GC	0.999604	Early GC	0.766332	5
GC-32	Early GC	Control	0.0787129	Control	0.0694041	Control	0.0275583	Control	0.0339257	Control	0.263738	5
GC-44	Early GC	Early GC	0.692292	Control	0.701847	Early GC	0.693317	Early GC	0.76405	Early GC	0.777686	5

## Sheet: Validation
Sample	Group	Met-NN(6)	MetNN6(GC)	Met-SVM(6)	Met-SVM(6)(GC)	Met-RR(6)	Met-RR(6)(GC)	Met-LR(6)	Met-LR(6)(GC)	Met-NB(6)	Met-NB(6)(GC)
1--2	Early GC	Control	0.0324859	Control	0.0158924	Control	0.0622074	Control	0.0724972	Control	0.0280259
1--9	Early GC	Early GC	0.620274	Control	0.421336	Early GC	0.523611	Early GC	0.632041	Early GC	0.84642
1--11	Early GC	Early GC	0.549401	Control	0.0679356	Control	0.196397	Control	0.213979	Early GC	0.533474
1--14	Early GC	Early GC	0.706434	Control	0.50628	Early GC	0.669008	Early GC	0.748111	Early GC	0.647949
1--15	Early GC	Early GC	0.517361	Control	0.305539	Control	0.341722	Control	0.338132	Early GC	0.532304
1--16	Early GC	Early GC	0.530645	Control	0.489431	Early GC	0.518749	Control	0.499521	Early GC	0.584912
1--17	Early GC	Control	0.143501	Control	0.0548655	Control	0.0600679	Control	0.0351998	Control	0.29713
1--18	Early GC	Early GC	0.58385	Control	0.231469	Control	0.360676	Control	0.363119	Early GC	0.744922
1--20	Early GC	Early GC	0.954801	Early GC	0.981464	Early GC	0.81847	Early GC	0.878051	Early GC	0.905112
1--21	Early GC	Early GC	0.631301	Control	0.300294	Early GC	0.56457	Early GC	0.663317	Control	0.12099
1--23	Early GC	Early GC	0.93661	Early GC	0.989653	Early GC	0.926803	Early GC	0.942696	Early GC	0.932333
1--24	Early GC	Control	0.353607	Control	0.589464	Control	0.38276	Early GC	0.555818	Early GC	0.65933
1--26	Early GC	Control	0.17123	Control	0.0646294	Control	0.130094	Control	0.0875148	Early GC	0.622454
1--27	Early GC	Early GC	0.535411	Control	0.0867678	Control	0.335362	Control	0.325014	Early GC	0.935458
1--29	Early GC	Early GC	0.594677	Control	0.146675	Control	0.408658	Control	0.466516	Early GC	0.597837
1--30	Early GC	Early GC	0.99658	Early GC	0.995461	Early GC	0.974595	Early GC	0.985248	Early GC	0.96207
1--32	Early GC	Early GC	0.99351	Early GC	0.987977	Early GC	0.958176	Early GC	0.978912	Early GC	0.884138
1--33	Early GC	Early GC	0.776207	Control	0.553738	Early GC	0.71638	Early GC	0.726509	Early GC	0.584912
1--35	Early GC	Early GC	0.551405	Control	0.535749	Early GC	0.600656	Early GC	0.706917	Early GC	0.889529
1--36	Early GC	Control	0.0400853	Control	0.0195378	Control	0.101899	Control	0.100385	Control	0.109146
1--37	Early GC	Early GC	0.993578	Early GC	0.980371	Early GC	0.992061	Early GC	0.994443	Early GC	0.932333
1--40	Early GC	Early GC	0.868712	Early GC	0.762491	Early GC	0.587056	Early GC	0.623793	Early GC	0.807215
1--41	Early GC	Early GC	0.922131	Early GC	0.898424	Early GC	0.91847	Early GC	0.939937	Early GC	0.912799
1--45	Early GC	Early GC	0.912483	Control	0.724096	Early GC	0.75588	Early GC	0.830136	Early GC	0.855772
1--46	Early GC	Early GC	0.832858	Control	0.680528	Early GC	0.735965	Early GC	0.803356	Early GC	0.912799
1--47	Early GC	Early GC	0.962066	Early GC	0.983256	Early GC	0.96919	Early GC	0.973681	Early GC	0.991512
1--48	Early GC	Control	0.238541	Control	0.0201132	Control	0.103875	Control	0.10881	Control	0.338889
1--51	Early GC	Early GC	0.927525	Early GC	0.86646	Early GC	0.778194	Early GC	0.812826	Early GC	0.965044
1--52	Early GC	Early GC	0.523779	Control	0.547896	Control	0.290512	Control	0.215852	Early GC	0.793089
1--54	Early GC	Early GC	0.905138	Early GC	0.822247	Early GC	0.816953	Early GC	0.827358	Early GC	0.965044
1--57	Early GC	Control	0.0421882	Control	0.105236	Control	0.121733	Control	0.0834394	Control	0.38316
1--58	Early GC	Early GC	0.888081	Early GC	0.990142	Early GC	0.868663	Early GC	0.87818	Early GC	0.932333
1--59	Early GC	Control	0.481352	Control	0.712929	Early GC	0.604782	Control	0.455341	Control	0.382486
1--61	Early GC	Early GC	0.937715	Early GC	0.918631	Early GC	0.731499	Early GC	0.847307	Early GC	0.506303
1--65	Early GC	Control	0.310055	Control	0.0981828	Control	0.255898	Control	0.378773	Early GC	0.604885
1--67	Early GC	Control	0.422428	Control	0.0732199	Control	0.257835	Control	0.221113	Control	0.395492
1--70	Early GC	Early GC	0.949654	Early GC	0.953201	Early GC	0.987257	Early GC	0.987904	Early GC	0.932333
1--71	Early GC	Early GC	0.972756	Early GC	0.99024	Early GC	0.946534	Early GC	0.952176	Early GC	0.950193
1--72	Early GC	Control	0.169552	Control	0.00277181	Control	0.0667158	Control	0.0610007	Control	0.0788322
2_67	Early GC	Control	0.22243	Control	0.659054	Control	0.347544	Control	0.248774	Control	0.410424
2_69	Early GC	Control	0.00162215	Early GC	0.88699	Control	0.0046802	Control	0.00548307	Control	0.0708994
2_71	Early GC	Early GC	0.779085	Control	0.505373	Early GC	0.65416	Early GC	0.640293	Early GC	0.787973
2--1	Early GC	Early GC	0.557107	Early GC	0.961347	Early GC	0.624169	Early GC	0.670726	Early GC	0.932333
2--2	Early GC	Early GC	0.985752	Early GC	0.922571	Early GC	0.994521	Early GC	0.994665	Early GC	0.936843
2--3	Early GC	Early GC	0.859398	Early GC	0.865819	Early GC	0.860886	Early GC	0.923371	Early GC	0.558227
2--5	Early GC	Early GC	0.970131	Early GC	0.966963	Early GC	0.909923	Early GC	0.930745	Early GC	0.936843
2--7	Early GC	Early GC	0.969907	Early GC	0.951495	Early GC	0.844357	Early GC	0.871836	Early GC	0.916964
2--10	Early GC	Control	0.260028	Control	0.0261758	Control	0.113927	Control	0.120401	Early GC	0.533474
2--13	Early GC	Early GC	0.880104	Control	0.555507	Early GC	0.571312	Early GC	0.67978	Early GC	0.852888
2--14	Early GC	Early GC	0.886202	Control	0.665267	Early GC	0.675933	Early GC	0.794926	Control	0.41171
2--15	Early GC	Early GC	0.954381	Early GC	0.897666	Early GC	0.914414	Early GC	0.936113	Early GC	0.965044
2--16	Early GC	Early GC	0.685744	Control	0.648733	Early GC	0.67031	Early GC	0.627604	Early GC	0.952242
2--18	Early GC	Early GC	0.575993	Control	0.687309	Early GC	0.805801	Early GC	0.775796	Early GC	0.925238
2--19	Early GC	Control	0.176766	Control	0.00754785	Control	0.0776572	Control	0.0765891	Control	0.0999621
2--20	Early GC	Early GC	0.948883	Early GC	0.94392	Early GC	0.919902	Early GC	0.954238	Early GC	0.983347
2--22	Early GC	Early GC	0.551323	Control	0.056013	Control	0.192131	Control	0.220005	Early GC	0.852888
2--23	Early GC	Control	0.00957873	Control	0.153334	Control	0.00535344	Control	0.00184809	Control	0.0294283
2--24	Early GC	Control	0.156815	Control	0.0257829	Control	0.103162	Control	0.0970356	Control	0.408349
2--26	Early GC	Early GC	0.983051	Early GC	0.97612	Early GC	0.9758	Early GC	0.991068	Early GC	0.908683
2--27	Early GC	Control	0.0494351	Control	0.508025	Control	0.188946	Control	0.14794	Control	0.0320857
2--28	Early GC	Early GC	0.978386	Early GC	0.942298	Early GC	0.954029	Early GC	0.983056	Early GC	0.926665
2--30	Early GC	Early GC	0.979049	Early GC	0.986249	Early GC	0.972732	Early GC	0.989613	Early GC	0.932333
2--31	Early GC	Early GC	0.965301	Early GC	0.967008	Early GC	0.966189	Early GC	0.977921	Early GC	0.768685
2--33	Early GC	Early GC	0.842762	Control	0.583543	Early GC	0.883953	Early GC	0.930822	Early GC	0.88233
2--35	Early GC	Early GC	0.704118	Control	0.306425	Early GC	0.563468	Early GC	0.661427	Early GC	0.647949
2--36	Early GC	Early GC	0.670383	Early GC	0.912201	Early GC	0.822438	Early GC	0.889337	Early GC	0.885766
2--37	Early GC	Control	0.197938	Control	0.0902599	Control	0.264257	Control	0.296328	Control	0.45207
2--39	Early GC	Early GC	0.843336	Early GC	0.805069	Early GC	0.80855	Early GC	0.844097	Early GC	0.673483
2--40	Early GC	Early GC	0.940553	Early GC	0.790065	Early GC	0.906051	Early GC	0.93651	Early GC	0.902029
2--41	Early GC	Early GC	0.995477	Early GC	0.952457	Early GC	0.99428	Early GC	0.998065	Early GC	0.944625
2--43	Early GC	Early GC	0.985923	Early GC	0.872333	Early GC	0.99454	Early GC	0.995131	Early GC	0.925238
2--48	Early GC	Control	0.35331	Control	0.250702	Control	0.259455	Control	0.324623	Control	0.0787096
2--49	Early GC	Control	0.248401	Control	0.17425	Control	0.24254	Control	0.232041	Control	0.302445
2--50	Early GC	Control	0.386861	Control	0.183213	Control	0.284417	Control	0.286882	Early GC	0.517752
2--52	Early GC	Early GC	0.539655	Control	0.31416	Control	0.278381	Control	0.35078	Early GC	0.615285
2--53	Early GC	Control	0.467203	Control	0.678806	Early GC	0.753999	Early GC	0.769815	Early GC	0.88233
2--54	Early GC	Control	0.111036	Control	0.0358524	Control	0.0735833	Control	0.103076	Control	0.302837
2--55	Early GC	Control	0.433272	Control	0.199505	Control	0.199475	Control	0.186292	Early GC	0.742777
2--57	Early GC	Early GC	0.99417	Early GC	0.889722	Early GC	0.998838	Early GC	0.999407	Early GC	0.977089
2--58	Early GC	Early GC	0.730815	Control	0.684744	Early GC	0.589449	Early GC	0.58803	Early GC	0.925238
2--59	Early GC	Early GC	0.994056	Early GC	0.868702	Early GC	0.997908	Early GC	0.997409	Early GC	0.965044
2--60	Early GC	Control	0.0821042	Control	0.083206	Control	0.0119212	Control	0.00896405	Control	0.0325915
2--61	Early GC	Early GC	0.624801	Control	0.66789	Control	0.377467	Control	0.494062	Control	0.276075
3_2	Early GC	Control	0.00425602	Early GC	0.859091	Control	0.0124058	Control	0.0101936	Control	0.31345
3_3	Early GC	Early GC	0.60193	Early GC	0.866713	Early GC	0.761329	Early GC	0.674802	Early GC	0.768685
3_5	Early GC	Early GC	0.955719	Early GC	0.982862	Early GC	0.961912	Early GC	0.960768	Early GC	0.932333
3_7	Early GC	Early GC	0.66562	Early GC	0.911288	Control	0.487335	Control	0.365779	Control	0.286082
3_10	Early GC	Control	0.406558	Control	0.0612874	Control	0.269664	Control	0.236982	Control	0.309079
3_11	Early GC	Early GC	0.990065	Early GC	0.990216	Early GC	0.915006	Early GC	0.953753	Early GC	0.705553
7_1	Early GC	Early GC	0.927287	Early GC	0.950036	Early GC	0.817663	Early GC	0.863767	Early GC	0.984328
7_12	Early GC	Early GC	0.995143	Early GC	0.987235	Early GC	0.993727	Early GC	0.996907	Early GC	0.908683
7_15	Early GC	Early GC	0.725263	Early GC	0.749081	Control	0.438862	Control	0.43465	Early GC	0.835537
7_16	Early GC	Early GC	0.687394	Early GC	0.936893	Early GC	0.801624	Early GC	0.848974	Early GC	0.8087
7_17	Early GC	Control	0.0831989	Control	0.450626	Control	0.129922	Control	0.0514149	Control	0.29713
7_21	Early GC	Early GC	0.895397	Early GC	0.885103	Early GC	0.853139	Early GC	0.92315	Early GC	0.673919
7_25	Early GC	Early GC	0.749844	Early GC	0.980561	Early GC	0.837172	Early GC	0.92358	Early GC	0.660662
7_32	Early GC	Early GC	0.829326	Early GC	0.886238	Control	0.29066	Control	0.266224	Early GC	0.732014
7_39	Early GC	Early GC	0.709435	Control	0.585247	Control	0.496631	Early GC	0.537613	Early GC	0.709513
7_41	Early GC	Early GC	0.897061	Early GC	0.916876	Early GC	0.696591	Early GC	0.780647	Early GC	0.884138
7_43	Early GC	Early GC	0.704667	Early GC	0.880185	Early GC	0.620321	Early GC	0.68095	Early GC	0.722336
7_45	Early GC	Control	0.00846153	Control	0.5	Control	0.00423419	Control	0.00497879	Control	0.125279
7_46	Early GC	Early GC	0.703858	Early GC	0.953525	Early GC	0.742609	Early GC	0.723524	Early GC	0.932333
7_47	Early GC	Control	0.0929482	Control	0.226326	Control	0.258347	Control	0.315201	Early GC	0.542055
7_49	Early GC	Early GC	0.802393	Early GC	0.938701	Early GC	0.911615	Early GC	0.836785	Early GC	0.532304
7_51	Early GC	Early GC	0.749344	Early GC	0.801665	Early GC	0.543301	Early GC	0.680152	Early GC	0.88982
7_52	Early GC	Control	0.224533	Control	0.416298	Early GC	0.620201	Early GC	0.623384	Early GC	0.957646
7_56	Early GC	Early GC	0.98328	Early GC	0.99675	Early GC	0.951852	Early GC	0.970878	Early GC	0.979047
7_57	Early GC	Early GC	0.912256	Early GC	0.97568	Early GC	0.825072	Early GC	0.887306	Early GC	0.937873
7_64	Early GC	Early GC	0.775444	Early GC	0.7937	Early GC	0.637176	Early GC	0.655538	Early GC	0.859278
7_65	Early GC	Early GC	0.91006	Early GC	0.955584	Early GC	0.596856	Early GC	0.608001	Early GC	0.767564
7_66	Early GC	Early GC	0.910239	Early GC	0.930454	Early GC	0.821823	Early GC	0.91268	Early GC	0.80914
7_67	Early GC	Early GC	0.804138	Early GC	0.926406	Early GC	0.633045	Early GC	0.751414	Early GC	0.84642
7_68	Early GC	Early GC	0.727632	Early GC	0.818491	Early GC	0.670172	Early GC	0.641992	Early GC	0.898294
7_69	Early GC	Early GC	0.957109	Early GC	0.986026	Early GC	0.949633	Early GC	0.945299	Early GC	0.993672
7_70	Early GC	Control	0.118024	Control	0.0144744	Control	0.049191	Control	0.0316455	Control	0.116996
3_12	Control	Control	0.0187778	Control	0.0191842	Control	0.0106504	Control	0.00647001	Control	0.0659942
3_13	Control	Control	0.00908675	Control	0.00399236	Control	0.00396198	Control	0.00263357	Control	0.00822631
3_14	Control	Control	0.0204212	Control	0.00148969	Control	0.0111351	Control	0.00933077	Control	0.00890466
3_15	Control	Control	0.00241959	Control	0.0441993	Control	0.00196132	Control	0.00136674	Control	0.0059292
3_16	Control	Control	0.0280369	Control	0.00502938	Control	0.0230472	Control	0.0213568	Control	0.0112446
3_17	Control	Control	0.00562375	Control	0.00875042	Control	0.00743418	Control	0.00577741	Control	0.125509
3_18	Control	Control	0.00114691	Control	0.0275678	Control	0.00123948	Control	0.00109337	Control	0.0056208
3_19	Control	Control	0.0194391	Control	0.137122	Control	0.0118506	Control	0.0151814	Control	0.0652326
3_20	Control	Control	0.00670396	Control	0.00667521	Control	0.00805652	Control	0.00807412	Control	0.00478362
3_21	Control	Control	0.000731439	Control	0.0293199	Control	0.000599474	Control	0.000385014	Control	0.00301902
3_22	Control	Control	0.00369822	Control	0.0162612	Control	0.00536274	Control	0.0050033	Control	0.00223806
3_23	Control	Control	0.00317686	Control	0.0387117	Control	0.010737	Control	0.00852882	Control	0.0426927
3_24	Control	Control	0.00359179	Control	0.014206	Control	0.00388778	Control	0.00365494	Control	0.00742146
3_25	Control	Control	0.0069166	Control	0.0606485	Control	0.0124701	Control	0.015975	Control	0.0407905
3_26	Control	Control	0.019824	Control	0.0018899	Control	0.0122494	Control	0.0139109	Control	0.0226317
3_27	Control	Control	0.00184641	Control	0.0687107	Control	0.000779613	Control	0.000371744	Control	0.0447318
3_28	Control	Control	0.000161282	Early GC	0.773496	Control	0.000806307	Control	0.000762017	Control	0.042617
3_29	Control	Control	0.0059054	Control	0.0511751	Control	0.00945001	Control	0.00992019	Control	0.0407905
3_30	Control	Control	0.0186167	Control	0.0486288	Control	0.0268609	Control	0.0260098	Control	0.425914
3_31	Control	Control	0.00452909	Control	0.007978	Control	0.00434099	Control	0.00317579	Control	0.0743088
3_32	Control	Control	0.120937	Control	0.00677766	Control	0.0359848	Control	0.0374374	Control	0.215593
3_33	Control	Control	0.0071737	Control	0.00457697	Control	0.00423206	Control	0.00276555	Control	0.070175
3_34	Control	Control	0.00968242	Control	0.0183781	Control	0.0195451	Control	0.0200928	Control	0.0542921
3_36	Control	Control	1.64e-05	Early GC	0.781585	Control	0.000251607	Control	0.000257943	Control	0.0245069
3_37	Control	Control	0.0027138	Control	0.68336	Control	0.00380125	Control	0.00367275	Control	0.121097
3_38	Control	Control	0.0013581	Control	0.0225274	Control	0.001606	Control	0.00122559	Control	0.00819099
3_39	Control	Control	0.00720709	Control	0.00984798	Control	0.00225505	Control	0.00130762	Control	0.00359661
3_40	Control	Control	0.00166281	Control	0.0414583	Control	0.00104243	Control	0.000680921	Control	0.00406582
3_41	Control	Control	0.00318378	Control	0.0485465	Control	0.00871952	Control	0.0102639	Control	0.0576223
3_42	Control	Control	0.0332959	Control	0.036714	Control	0.0502194	Control	0.0757928	Control	0.354654
3_43	Control	Control	0.0532706	Control	0.00313899	Control	0.0190894	Control	0.0128622	Control	0.0646523
3_44	Control	Control	0.162097	Control	0.029002	Control	0.158459	Control	0.225317	Control	0.102418
3_45	Control	Control	0.00589272	Control	0.0661533	Control	0.018236	Control	0.0293124	Control	0.354654
3_46	Control	Control	0.0372939	Control	0.00456985	Control	0.0103376	Control	0.00731046	Control	0.00668508
3_47	Control	Control	0.00953598	Control	0.038612	Control	0.00385509	Control	0.00228771	Control	0.0260918
3_48	Control	Control	0.00742066	Control	0.0351207	Control	0.00467909	Control	0.00308555	Control	0.0825369
3_49	Control	Control	0.00699933	Control	0.00902144	Control	0.00488165	Control	0.00417484	Control	0.0026101
3_50	Control	Control	0.0259676	Control	0.00182814	Control	0.0126061	Control	0.0104774	Control	0.00644709
3_51	Control	Control	0.00679429	Early GC	0.840286	Control	0.0794633	Control	0.193081	Early GC	0.803243
3_52	Control	Control	0.00586994	Early GC	0.857928	Control	0.00912485	Control	0.00701159	Control	0.188474
3_53	Control	Control	0.000749875	Control	0.0346568	Control	0.00131691	Control	0.00135257	Control	0.00661131
3_54	Control	Control	0.0151433	Control	0.157729	Control	0.0472543	Control	0.0917028	Early GC	0.803243
3_55	Control	Control	0.000457865	Control	0.0514008	Control	0.000883097	Control	0.000605774	Control	0.00729474
3_56	Control	Control	0.00600941	Control	0.00302035	Control	0.00464135	Control	0.00412381	Control	0.0107207
3_57	Control	Control	0.00509913	Control	0.0430301	Control	0.0125929	Control	0.0141979	Control	0.042293
3_58	Control	Control	0.0016633	Control	0.0440196	Control	0.00107745	Control	0.000719007	Control	0.0146907
3_59	Control	Control	0.0123047	Control	0.154262	Control	0.00312472	Control	0.00254032	Control	0.0205062
3_60	Control	Control	0.000630117	Control	0.0405309	Control	0.000490536	Control	0.000337126	Control	0.00689288
3_61	Control	Control	0.0515888	Control	0.0114033	Control	0.0300817	Control	0.0233817	Control	0.0856813
3_62	Control	Control	0.013986	Control	0.032291	Control	0.023411	Control	0.0375508	Control	0.174001
3_63	Control	Control	0.0110522	Control	0.010135	Control	0.00904272	Control	0.00829064	Control	0.00319456
3_64	Control	Control	0.00890028	Control	0.0208404	Control	0.0151705	Control	0.0213015	Control	0.0839073
3_65	Control	Control	0.143672	Control	0.0316883	Control	0.174863	Control	0.30113	Control	0.349949
3_66	Control	Control	0.00105011	Control	0.0276491	Control	0.000839631	Control	0.000479165	Control	0.00301902
3_67	Control	Control	0.00412259	Control	0.00967461	Control	0.00619254	Control	0.0056038	Control	0.0196472
3_68	Control	Control	0.00227286	Control	0.0154695	Control	0.00233571	Control	0.00151304	Control	0.0280092
3_69	Control	Control	0.0252604	Control	0.0269073	Control	0.0236526	Control	0.0298834	Control	0.354654
3_70	Control	Control	0.00244547	Control	0.0360251	Control	0.00566776	Control	0.00614876	Control	0.112833
3_71	Control	Control	0.00524325	Control	0.0059283	Control	0.0053371	Control	0.00540931	Control	0.00359201
3_72	Control	Control	0.00321155	Control	0.032459	Control	0.00219827	Control	0.00208463	Control	0.00251367
4--1	Control	Control	0.00356458	Control	0.0390715	Control	0.0011203	Control	0.00066657	Control	0.0096246
4--2	Control	Control	0.0412713	Control	0.0184067	Control	0.0165778	Control	0.0106004	Control	0.115001
4--3	Control	Control	0.00820243	Control	0.0112454	Control	0.010443	Control	0.0131214	Control	0.0086987
4--4	Control	Control	0.00460828	Control	0.00982908	Control	0.00332452	Control	0.00317537	Control	0.00685531
4--5	Control	Control	0.0211924	Control	0.00487316	Control	0.00844722	Control	0.00708476	Control	0.0417836
4--6	Control	Control	0.0153805	Control	0.00578989	Control	0.0109016	Control	0.0119498	Control	0.0026256
4--7	Control	Control	0.000812751	Control	0.568278	Control	0.00138441	Control	0.00127117	Control	0.0156339
4--8	Control	Control	0.0235994	Control	0.00400218	Control	0.0120306	Control	0.0095273	Control	0.0494099
4--9	Control	Control	0.00384863	Control	0.00544084	Control	0.00205643	Control	0.00154285	Control	0.00689288
4--10	Control	Control	0.0131437	Control	0.0032972	Control	0.00925823	Control	0.0105208	Control	0.00949959
4--11	Control	Control	0.0266207	Control	0.00730366	Control	0.00549013	Control	0.00291754	Control	0.0229578
4--12	Control	Control	0.000104785	Early GC	0.810126	Control	0.000320482	Control	0.000240633	Control	0.00729474
4--13	Control	Control	0.0108123	Control	0.00639824	Control	0.00867016	Control	0.00876048	Control	0.0323806
4--14	Control	Control	0.00895886	Control	0.0169714	Control	0.00761908	Control	0.0076224	Control	0.0278466
4--15	Control	Control	0.0562281	Control	0.00525065	Control	0.0362825	Control	0.0361406	Control	0.100219
4--16	Control	Control	0.0155321	Control	0.0593709	Control	0.00658371	Control	0.00476594	Control	0.03723
4--17	Control	Control	0.0485133	Control	0.0057246	Control	0.0153838	Control	0.0109815	Control	0.0250309
4--18	Control	Control	0.078138	Control	0.0829601	Control	0.0480319	Control	0.0402156	Control	0.100219
4--19	Control	Control	0.00315385	Control	0.0249579	Control	0.00262455	Control	0.00196957	Control	0.0288867
4--20	Control	Control	0.00914851	Control	0.115499	Control	0.00282203	Control	0.00163732	Control	0.0382431
4--21	Control	Control	0.0520663	Control	0.00299796	Control	0.031017	Control	0.0406777	Control	0.015849
4--22	Control	Control	0.0264027	Control	0.0408379	Control	0.00856205	Control	0.00371905	Control	0.118323
4--23	Control	Control	0.00670784	Control	0.0163536	Control	0.0101268	Control	0.0127745	Control	0.116767
4--24	Control	Control	0.0709883	Control	0.00628968	Control	0.0540666	Control	0.0466517	Control	0.199018
4--25	Control	Control	0.0272275	Control	0.00927508	Control	0.0341801	Control	0.0390804	Control	0.160625
4--26	Control	Control	0.000308701	Early GC	0.778155	Control	0.000677023	Control	0.000458884	Control	0.00729474
4--27	Control	Control	0.0955118	Control	0.00934647	Control	0.0833226	Control	0.0787913	Control	0.152146
4--28	Control	Control	0.0376486	Control	0.0491295	Control	0.0519978	Control	0.0739118	Control	0.034845
4--29	Control	Control	0.0205037	Control	0.353375	Control	0.0180873	Control	0.0175482	Control	0.0370748
4--30	Control	Control	0.00121267	Control	0.0629739	Control	0.000823648	Control	0.000639704	Control	0.0278466
4--31	Control	Control	0.0536004	Control	0.00855642	Control	0.0645627	Control	0.0920312	Control	0.0165448
4--32	Control	Control	0.0163711	Control	0.00355289	Control	0.00637357	Control	0.0040429	Control	0.0573813
4--33	Control	Control	0.0652394	Control	0.0640882	Control	0.0410564	Control	0.0541494	Control	0.0823359
4--34	Control	Control	0.0456076	Control	0.0127051	Control	0.0440412	Control	0.0627874	Control	0.067572
4--35	Control	Control	0.00635518	Control	0.0127421	Control	0.0119645	Control	0.0126023	Control	0.0493553
4--36	Control	Control	0.145582	Control	0.0330135	Control	0.0545416	Control	0.045585	Control	0.144357
4--37	Control	Control	0.0132456	Control	0.0201558	Control	0.0194314	Control	0.0224036	Control	0.0440979
4--38	Control	Control	0.00601475	Control	0.0043474	Control	0.00487412	Control	0.00469281	Control	0.00867217
4--39	Control	Control	0.0227872	Control	0.00300295	Control	0.0093993	Control	0.00869916	Control	0.00988429
4--40	Control	Control	0.00198449	Control	0.0129722	Control	0.00282522	Control	0.00308093	Control	0.019445
4--41	Control	Control	0.00786855	Control	0.00400326	Control	0.00500137	Control	0.00401784	Control	0.00776586
4--42	Control	Control	0.0016504	Control	0.0339514	Control	0.00148324	Control	0.00144525	Control	0.00742146
4--43	Control	Control	0.0476718	Control	0.0472016	Control	0.0517873	Control	0.0814508	Control	0.341413
4--44	Control	Control	0.0630007	Control	0.00454409	Control	0.033163	Control	0.0336887	Control	0.0632185
4--45	Control	Control	0.152157	Control	0.165982	Control	0.163463	Control	0.232211	Control	0.22775
4--46	Control	Control	0.00531058	Control	0.0211165	Control	0.00658847	Control	0.00703076	Control	0.042293
4--47	Control	Control	0.00373659	Control	0.00858171	Control	0.00154939	Control	0.00103067	Control	0.00206143
4--48	Control	Control	0.0139137	Control	0.0222724	Control	0.0173262	Control	0.0226282	Control	0.112634
4--49	Control	Control	0.0144755	Control	0.0036091	Control	0.00776379	Control	0.00790802	Control	0.0312151
4--50	Control	Control	0.0122745	Control	0.00391244	Control	0.00869948	Control	0.00957047	Control	0.0351536
4--51	Control	Control	0.0036049	Control	0.0181503	Control	0.00333829	Control	0.00264256	Control	0.038446
4--52	Control	Control	0.00250724	Control	0.0517654	Control	0.000834775	Control	0.000674786	Control	0.00253529
4--53	Control	Control	0.00137923	Control	0.0367977	Control	0.00357643	Control	0.00530977	Control	0.00461943
4--54	Control	Control	0.000432915	Control	0.320474	Control	0.000193704	Control	9.19e-05	Control	0.0265636
4--55	Control	Control	0.0189504	Control	0.0156255	Control	0.00596027	Control	0.00535642	Control	0.0264315
4--56	Control	Control	0.256819	Control	0.0123226	Control	0.175617	Control	0.232311	Control	0.403734
4--57	Control	Control	0.000474041	Control	0.129918	Control	0.000339465	Control	0.000305026	Control	0.00216106
4--59	Control	Control	0.0146217	Control	0.213592	Control	0.00911052	Control	0.00560148	Control	0.127543
4--60	Control	Control	0.00035521	Control	0.0842057	Control	0.000473511	Control	0.00038801	Control	0.00336717
4--61	Control	Control	0.00518369	Control	0.0385446	Control	0.00178751	Control	0.00107154	Control	0.0465915
4--62	Control	Control	0.000992977	Control	0.0385535	Control	0.000995987	Control	0.00105522	Control	0.00334054
4--63	Control	Control	0.000515167	Control	0.546137	Control	0.00017654	Control	0.000107253	Control	0.0148948
4--64	Control	Control	0.0189695	Control	0.0631548	Control	0.0186751	Control	0.0354205	Control	0.243437
4--65	Control	Control	0.000581747	Control	0.0737149	Control	0.000378897	Control	0.000289952	Control	0.00223806
4--66	Control	Control	0.00357364	Control	0.0304504	Control	0.00709417	Control	0.00461763	Control	0.00276892
4--67	Control	Control	0.0148539	Control	0.00217008	Control	0.0100954	Control	0.0112355	Control	0.0209465
4--68	Control	Control	0.0482561	Control	0.0132725	Control	0.027172	Control	0.0246086	Control	0.038446
4--69	Control	Control	0.00502838	Control	0.0132875	Control	0.00391704	Control	0.00371507	Control	0.00817098
4--70	Control	Control	0.0034056	Control	0.00875133	Control	0.00304515	Control	0.00340912	Control	0.0120696
4--71	Control	Control	3.18e-05	Control	0.511312	Control	7.35e-05	Control	5.9e-05	Control	0.0015617
4--72	Control	Control	0.00811064	Control	0.00422824	Control	0.00821677	Control	0.0084913	Control	0.00941917
5_1	Control	Control	0.00594717	Control	0.0070406	Control	0.00549316	Control	0.00684608	Control	0.00989679
5_2	Control	Control	0.00773475	Control	0.0117145	Control	0.00714038	Control	0.00561047	Control	0.0059292
5_3	Control	Control	0.00431041	Control	0.00506188	Control	0.00396607	Control	0.00402853	Control	0.0160283
5_4	Control	Control	0.00266033	Control	0.0206218	Control	0.00403085	Control	0.00507416	Control	0.00345943
5_5	Control	Control	0.000849423	Control	0.111886	Control	0.0031712	Control	0.00491058	Control	0.015849
5_6	Control	Control	0.0113673	Control	0.0706923	Control	0.00154507	Control	0.000686631	Control	0.123563
5_7	Control	Control	0.00605725	Control	0.00482271	Control	0.00263914	Control	0.00205552	Control	0.00224399
5_8	Control	Control	0.00108535	Control	0.217384	Control	0.000595499	Control	0.000271248	Control	0.00771453
5_9	Control	Control	0.0108923	Control	0.00377872	Control	0.00618288	Control	0.00500126	Control	0.0571048
5_10	Control	Control	0.000906111	Control	0.189245	Control	0.000268128	Control	0.000104306	Control	0.03723
5_11	Control	Control	0.000773211	Control	0.0867834	Control	0.000558598	Control	0.000478472	Control	0.00161739
5_12	Control	Control	0.00998986	Control	0.0187018	Control	0.00385414	Control	0.00384114	Control	0.0205062
5_13	Control	Control	0.00158907	Control	0.0217103	Control	0.0014173	Control	0.000967103	Control	0.00633996
5_14	Control	Control	0.0123118	Control	0.482008	Control	0.0811279	Control	0.17291	Early GC	0.803243
5_15	Control	Control	0.00937428	Early GC	0.84468	Control	0.307183	Early GC	0.619099	Early GC	0.803243
5_16	Control	Control	0.000182519	Control	0.285756	Control	0.000249672	Control	0.000162518	Control	0.00224399
5_17	Control	Control	0.00686284	Control	0.00383215	Control	0.00554245	Control	0.00391979	Control	0.0246136
5_18	Control	Control	0.0100052	Control	0.0105181	Control	0.00423303	Control	0.0031214	Control	0.00982755
5_19	Control	Control	0.00899427	Control	0.0401177	Control	0.00155018	Control	0.000935951	Control	0.00500245
5_20	Control	Control	0.020462	Control	0.00454673	Control	0.0109238	Control	0.0114494	Control	0.0018167
5_21	Control	Control	0.0153736	Control	0.00268258	Control	0.00727496	Control	0.00756495	Control	0.00429088
5_22	Control	Control	0.000603812	Control	0.0619133	Control	0.000479041	Control	0.000445834	Control	0.00243412
5_23	Control	Control	0.0767766	Control	0.0378735	Control	0.0376149	Control	0.0288392	Control	0.070525
5_24	Control	Control	0.00213474	Control	0.0299603	Control	0.00177924	Control	0.00128474	Control	0.0100722
5_25	Control	Control	0.00216841	Control	0.0403163	Control	0.000908553	Control	0.000569029	Control	0.00480803
6_1	Control	Control	0.0546268	Control	0.024898	Control	0.0744744	Control	0.0891312	Control	0.0785178
6_2	Control	Early GC	0.855647	Control	0.489507	Early GC	0.694517	Early GC	0.765742	Early GC	0.855772
6_3	Control	Control	0.0475913	Control	0.0093333	Control	0.0372215	Control	0.0367666	Control	0.348602
6_4	Control	Control	0.21599	Control	0.198526	Control	0.212791	Control	0.224972	Control	0.259368
6_5	Control	Control	0.0369755	Control	0.0307044	Control	0.0460043	Control	0.0410271	Control	0.0818893
6_6	Control	Control	0.0668053	Control	0.215035	Control	0.0722855	Control	0.0572436	Control	0.103903
6_7	Control	Control	0.00467923	Control	0.038143	Control	0.0126683	Control	0.0107945	Control	0.117386
6_8	Control	Control	0.113314	Control	0.00331896	Control	0.0521115	Control	0.057067	Control	0.0562036
6_9	Control	Control	0.0249559	Control	0.0106773	Control	0.0300362	Control	0.0217895	Control	0.015234
6_10	Control	Control	0.0126557	Control	0.0244024	Control	0.0273073	Control	0.0211404	Control	0.0605189
6_11	Control	Control	0.00415639	Control	0.0785651	Control	0.00163313	Control	0.000820537	Control	0.0494099
6_12	Control	Control	0.146014	Control	0.0608405	Control	0.0993724	Control	0.089041	Control	0.199018
6_13	Control	Control	0.139711	Early GC	0.830095	Control	0.0821167	Control	0.0543405	Control	0.1774
6_14	Control	Control	0.0879428	Control	0.0299411	Control	0.0409572	Control	0.0433657	Control	0.0312408
6_15	Control	Control	0.0409769	Control	0.0209166	Control	0.082459	Control	0.0990006	Control	0.10553
6_16	Control	Control	0.0286325	Control	0.0136425	Control	0.027771	Control	0.035809	Control	0.039156
6_17	Control	Early GC	0.754844	Control	0.653357	Early GC	0.769383	Early GC	0.863732	Control	0.396616
6_18	Control	Control	0.050256	Control	0.00132251	Control	0.0290538	Control	0.0334637	Control	0.0236182
6_19	Control	Control	0.0349185	Control	0.00780338	Control	0.0107944	Control	0.00832233	Control	0.0298049
6_20	Control	Control	0.446792	Control	0.207998	Control	0.397813	Control	0.439253	Control	0.0812922
6_21	Control	Control	0.0821282	Control	0.379223	Control	0.0316867	Control	0.0147198	Control	0.1774
6_22	Control	Control	0.0480264	Control	0.016545	Control	0.0400453	Control	0.0320685	Control	0.199018
6_23	Control	Control	0.0703289	Control	0.00759644	Control	0.0714718	Control	0.0841326	Control	0.104042
6_24	Control	Control	0.0867725	Control	0.0150263	Control	0.0924781	Control	0.095423	Control	0.121294
6_25	Control	Early GC	0.675697	Early GC	0.862459	Early GC	0.82484	Early GC	0.884326	Early GC	0.700717
6_26	Control	Control	0.221879	Control	0.0139922	Control	0.11303	Control	0.0925517	Control	0.0373227
6_27	Control	Control	0.00838035	Control	0.0255649	Control	0.00227214	Control	0.00112491	Control	0.1774
6_28	Control	Control	0.0204804	Control	0.00722413	Control	0.019424	Control	0.0150965	Control	0.0327128
6_29	Control	Control	0.010516	Control	0.0220523	Control	0.00904371	Control	0.00620262	Control	0.0552449
6_30	Control	Control	0.0621456	Control	0.0752193	Control	0.109901	Control	0.111305	Control	0.348602
6_31	Control	Control	0.277374	Early GC	0.751866	Control	0.25077	Control	0.180804	Control	0.224733
6_32	Control	Control	0.0945934	Control	0.170907	Control	0.0753825	Control	0.0503369	Control	0.0234985
6_33	Control	Control	0.0352425	Control	0.124552	Control	0.02421	Control	0.0197804	Control	0.0441133
6_34	Control	Control	0.0134824	Control	0.0218982	Control	0.0129017	Control	0.010847	Control	0.0818893
6_35	Control	Early GC	0.572383	Control	0.0683174	Control	0.251763	Control	0.341887	Control	0.230223
6_36	Control	Control	0.258605	Control	0.110975	Control	0.261962	Control	0.270413	Early GC	0.520853
6_37	Control	Control	0.152415	Control	0.388969	Control	0.0973931	Control	0.0796435	Control	0.0586474
6_38	Control	Control	0.0153645	Control	0.0055599	Control	0.0113166	Control	0.0106217	Control	0.027793
6_39	Control	Control	0.281557	Control	0.0188294	Control	0.0955555	Control	0.0984561	Control	0.126026
6_40	Control	Control	0.00318715	Control	0.0260742	Control	0.00162078	Control	0.00112398	Control	0.0117598
6_41	Control	Control	0.0478037	Control	0.0180465	Control	0.0365935	Control	0.0264678	Control	0.103903
6_42	Control	Control	0.119926	Control	0.0463913	Control	0.088626	Control	0.0933009	Control	0.193483
6_43	Control	Control	0.0760975	Control	0.00526497	Control	0.0283773	Control	0.0173043	Control	0.0498062
6_44	Control	Control	0.153309	Control	0.610707	Control	0.110213	Control	0.0650378	Control	0.224733
6_45	Control	Control	0.207321	Control	0.0143383	Control	0.0974075	Control	0.0770587	Control	0.223348
6_46	Control	Early GC	0.778167	Control	0.702987	Early GC	0.505672	Early GC	0.62779	Early GC	0.629768
6_47	Control	Control	0.381404	Control	0.0936216	Control	0.366429	Early GC	0.539131	Control	0.422808
6_48	Control	Control	0.470178	Control	0.123292	Control	0.414417	Early GC	0.515576	Early GC	0.586053
6_49	Control	Early GC	0.597821	Control	0.0556965	Control	0.253607	Control	0.328071	Control	0.45967
6_50	Control	Control	0.394485	Control	0.0911587	Control	0.311033	Control	0.335927	Control	0.137391
6_51	Control	Control	0.183487	Control	0.0281595	Control	0.0967643	Control	0.0822225	Control	0.309688
6_52	Control	Early GC	0.557764	Control	0.654885	Control	0.496754	Control	0.420207	Control	0.362184
6_53	Control	Control	0.428501	Early GC	0.746593	Control	0.403426	Control	0.392566	Control	0.0772716
6_54	Control	Control	0.237638	Control	0.514235	Control	0.308351	Control	0.252826	Control	0.190188
6_55	Control	Control	0.00748136	Control	0.00456672	Control	0.00904346	Control	0.00887706	Control	0.0106365
6_56	Control	Control	0.0064479	Control	0.0157798	Control	0.00919704	Control	0.00864465	Control	0.0315394
6_57	Control	Control	0.114651	Control	0.0997201	Control	0.0502769	Control	0.0457778	Control	0.110225
6_58	Control	Control	0.0306918	Control	0.00771028	Control	0.0246599	Control	0.0257874	Control	0.193483
6_59	Control	Control	0.0574773	Control	0.0231346	Control	0.0310396	Control	0.0196711	Control	0.245916
6_60	Control	Control	0.0229203	Control	0.0753177	Control	0.015227	Control	0.0107812	Control	0.070525
6_61	Control	Control	0.455032	Control	0.646207	Early GC	0.542524	Early GC	0.698245	Early GC	0.867389
6_62	Control	Control	0.0409377	Control	0.00568638	Control	0.0192422	Control	0.0150258	Control	0.0547027
6_63	Control	Control	0.18818	Control	0.323328	Control	0.393843	Control	0.361548	Early GC	0.585605
6_64	Control	Control	0.0378275	Control	0.0100788	Control	0.0263241	Control	0.0215005	Control	0.0494099
6_65	Control	Control	0.0187438	Control	0.00212728	Control	0.0111081	Control	0.0109448	Control	0.0217346
6_66	Control	Control	0.0235518	Control	0.0514954	Control	0.0293938	Control	0.0208466	Control	0.0494099
6_67	Control	Control	0.00826574	Control	0.0385728	Control	0.0027264	Control	0.00114139	Control	0.132085
6_68	Control	Control	0.0231212	Control	0.00771573	Control	0.0329363	Control	0.0295103	Control	0.245915
6_69	Control	Control	0.0737284	Control	0.00279974	Control	0.0234501	Control	0.02008	Control	0.0298049
6_70	Control	Early GC	0.650227	Control	0.101416	Control	0.39942	Control	0.46914	Early GC	0.760741
