# Supplementary material for: Metabolic signatures for gastric cancer diagnosis and mechanistic insights: a multicenter study
Source: EMBO Mol Med. 2025 Oct 27;17(12):3355–76. doi: 10.1038/s44321-025-00325-0 (PMC12686445; doi:10.1038/s44321-025-00325-0)
Supplement: Supplementary file 4 — Source data Fig. 3 [file 44321_2025_325_MOESM4_ESM.zip › EMM-2025-21992_Figure 3/EMM-2025-21992_Figure 3G/EMM-2025-21992_Figure 3G.xlsx]

## Sheet: Training
Group	Met-NN(6)	MetNN6(GC)	CA724(WNL: 0-6.9U/ml)	CA724	Quadrant
Control	Control	0.0129946
Control	Control	0.01116
Control	Control	0.0191634
Control	Control	0.0784666
Control	Control	0.00267867
Control	Control	0.0133761
Control	Control	0.0262471
Control	Control	0.00395718
Control	Control	0.0106246
Control	Control	0.042995
Control	Control	0.00506655
Control	Control	0.0124386
Control	Control	0.0195125
Control	Control	0.252358
Control	Control	0.0192436
Control	Control	0.000228531
Control	Control	0.00402429
Control	Control	0.0433321
Control	Control	0.391287
GC	GC	0.999536	4.01	Control	3
GC	GC	0.999987	7.38	GC	1
GC	GC	0.861534	9.37	GC	1
GC	GC	0.939805	1.73	Control	3
GC	GC	0.534265	2.31	Control	3
GC	GC	0.979116	2.01	Control	3
GC	GC	0.768043	8.32	GC	1
GC	GC	0.995016	1.7	Control	3
GC	GC	0.977821	4.75	Control	3
GC	GC	0.965716	7.42	GC	1
Control	GC	0.696835
Control	Control	0.0662861
Control	Control	0.178998
Control	Control	0.00787598
Control	Control	0.0776312
Control	Control	0.00579904
Control	Control	0.000128713
Control	Control	0.0326082
Control	Control	0.00922461
Control	Control	0.00149941
Control	Control	0.266698
Control	Control	0.137715
Control	Control	0.00145984
Control	Control	0.406382
Control	Control	0.0322432
Control	Control	0.00479813
Control	Control	0.0634396
Control	Control	0.00621087
Control	Control	0.214339
GC	GC	0.993127	<1.5	Control	3
GC	GC	0.868545	1.97	Control	3
GC	GC	0.508832	1.01	Control	3
GC	GC	0.711629	0.87	Control	3
GC	GC	0.999919	3.85	Control	3
GC	GC	0.549497	2.96	Control	3
GC	Control	0.0790401	24.37	GC	2
GC	GC	0.998217	1.21	Control	3
GC	GC	0.832986	2.36	Control	3
GC	GC	0.829699	2.94	Control	3
Control	Control	0.0215604
Control	Control	0.299914
Control	Control	0.00563623
Control	Control	0.140584
Control	Control	0.00204062
Control	Control	0.000365547
Control	Control	0.00197551
Control	Control	0.00457328
Control	Control	0.00108934
Control	Control	0.034989
Control	Control	0.200994
Control	Control	0.0266222
Control	Control	0.0328786
Control	Control	0.0150824
Control	Control	0.0656599
Control	Control	0.00389802
Control	Control	0.0442378
Control	Control	0.0538607
Control	Control	0.0659132
GC	Control	0.452929	1.28	Control	4
GC	GC	0.687774	5.31	Control	3
GC	GC	0.558954	14.62	GC	1
GC	GC	0.998768	1	Control	3
GC	GC	0.990391	4.08	Control	3
GC	GC	0.999563	0.8	Control	3
GC	GC	0.999649	1.31	Control	3
GC	GC	0.997133	1.78	Control	3
GC	GC	0.999981	0.73	Control	3
GC	GC	0.997395	<1.5	Control	3
Control	Control	0.0431364
Control	Control	0.033573
Control	Control	0.0179589
Control	Control	0.00121894
Control	Control	0.240386
Control	Control	0.00412952
Control	Control	0.00948193
Control	Control	0.0269817
Control	Control	0.0481973
Control	Control	0.0363561
Control	Control	0.0241834
Control	Control	0.0697621
Control	GC	0.531848
Control	GC	0.620091
Control	Control	0.0658654
Control	Control	0.0326787
Control	Control	0.031482
Control	Control	0.320047
Control	Control	0.0296879
GC	GC	0.842334	3.03	Control	3
GC	GC	0.99257	1.56	Control	3
GC	GC	0.999035	5.4	Control	3
GC	GC	0.996347	15.53	GC	1
GC	GC	0.99784	16.31	GC	1
GC	GC	0.980336	1.72	Control	3
GC	GC	0.896509	143.5	GC	1
GC	GC	0.96132	4.52	Control	3
GC	GC	0.998816	3.17	Control	3
GC	GC	0.702874	1.06	Control	3
Control	Control	0.0122257
Control	Control	0.063856
Control	Control	0.00118677
Control	GC	0.642657
Control	Control	0.0118218
Control	Control	0.00601967
Control	Control	0.102128
Control	Control	0.00138804
Control	Control	0.0236176
Control	Control	0.0177443
Control	Control	0.00217335
Control	Control	0.0141162
Control	Control	0.00266009
Control	GC	0.578225
Control	Control	0.00100839
Control	Control	0.00723615
Control	GC	0.619953
Control	Control	0.292348
GC	GC	0.999281	2.17	Control	3
GC	GC	0.886608	2.23	Control	3
GC	GC	0.998736	2.33	Control	3
GC	GC	0.877635	15.53	GC	1
GC	GC	0.900554	1.06	Control	3
GC	Control	0.287158	3.29	Control	4
GC	GC	0.607124	4.72	Control	3
GC	GC	0.995681	7.08	GC	1
GC	Control	0.157802	<1.5	Control	4
GC	Control	0.428326	7.6	GC	2

## Sheet: Validation
Group	Met-NN(6)	MetNN6(GC)	CA724(WNL: 0-6.9U/ml)	CA724	Quadrant
GC	Control	0.0361309	2.42	Control	4
GC	Control	0.0713328	6.26	Control	4
GC	GC	0.977534	6.15	Control	3
GC	Control	0.343022	1.4	Control	4
GC	GC	0.90076	2.29	Control	3
GC	GC	0.600371	0.78	Control	3
GC	Control	0.408246	3.86	Control	4
GC	GC	0.907703	17.03	GC	1
GC	GC	0.674161	1	Control	3
GC	GC	0.87685	47.26	GC	1
GC	GC	0.571312	0.94	Control	3
GC	GC	0.888504	3.99	Control	3
GC	GC	0.665013	22.97	GC	1
GC	GC	0.874118	5.6	Control	3
GC	GC	0.733451	4.36	Control	3
GC	GC	0.935261	1.82	Control	3
GC	Control	0.385612	6.86	Control	4
GC	GC	0.781787	9.9	GC	1
GC	GC	0.959802	1.29	Control	3
GC	GC	0.97111	1.32	Control	3
GC	GC	0.826201	3.2	Control	3
GC	GC	0.969593	1.25	Control	3
GC	GC	0.990042
GC	Control	0.332319	50.17	GC	2
GC	GC	0.986302	1.17	Control	3
GC	GC	0.637981	4.42	Control	3
GC	GC	0.716629	0.68	Control	3
GC	GC	0.996987	2.62	Control	3
GC	GC	0.755318	2.08	Control	3
GC	GC	0.998511	0.45	Control	3
GC	GC	0.981327	300	GC	1
GC	GC	0.995568	0.87	Control	3
GC	GC	0.955516	1.3	Control	3
GC	GC	0.998131	12.01	GC	1
GC	GC	0.807856	3.28	Control	3
GC	Control	0.229128	0.3	Control	4
GC	GC	0.999273	1.05	Control	3
GC	GC	0.828092	1.1	Control	3
GC	GC	0.859476	2.06	Control	3
GC	GC	0.918472	9.04	GC	1
GC	GC	0.985108	5.76	Control	3
GC	Control	0.496741	39.3	GC	2
GC	GC	0.999931	0.82	Control	3
GC	GC	0.984926	1.29	Control	3
GC	GC	0.927758	7.64	GC	1
GC	GC	0.927372	0.76	Control	3
GC	GC	0.994901	3.93	Control	3
GC	Control	0.307542	1.03	Control	4
GC	GC	0.896428	300	GC	1
GC	GC	0.985665	0.44	Control	3
GC	GC	0.963869	0.64	Control	3
GC	GC	0.869385	0.73	Control	3
GC	GC	0.722804	2.07	Control	3
GC	GC	0.978501	0.86	Control	3
GC	GC	0.944262	5	Control	3
GC	Control	0.338655	9.19	GC	2
GC	Control	0.469773	0.98	Control	4
GC	GC	0.983502	1.37	Control	3
GC	GC	0.961824	1.67	Control	3
GC	GC	0.985153	1.31	Control	3
GC	GC	0.918813	2.21	Control	3
GC	GC	0.999961	52.22	GC	1
GC	GC	0.93548	1	Control	3
GC	Control	0.401071	3.77	Control	4
GC	Control	0.208282	1.97	Control	4
GC	GC	0.850991	4.57	Control	3
GC	GC	0.781929	6.22	Control	3
GC	GC	0.971959	0.89	Control	3
GC	GC	0.904252	3.8	Control	3
GC	GC	0.998404	1.47	Control	3
GC	GC	0.99544	0.92	Control	3
GC	Control	0.141726	2.35	Control	4
GC	GC	0.879861	2.86	Control	3
GC	GC	0.903688	2.16	Control	3
GC	GC	0.975483	1.32	Control	3
GC	GC	0.740787	8.32	GC	1
GC	GC	0.991924
GC	Control	0.000520956	3.61	Control	4
GC	Control	0.113679	0.79	Control	4
GC	GC	0.945348	1.2	Control	3
GC	GC	0.899199	6.19	Control	3
GC	GC	0.848131	4.27	Control	3
GC	GC	0.999377	3.75	Control	3
GC	GC	0.909403	1.13	Control	3
GC	Control	0.417381	2.14	Control	4
GC	GC	0.989233	4.96	Control	3
GC	GC	0.612127	0.8	Control	3
GC	GC	0.986132	72.74	GC	1
GC	Control	0.225119
GC	GC	0.99134	0.78	Control	3
GC	Control	0.329765	1.49	Control	4
GC	GC	0.768438	1.1	Control	3
GC	Control	0.176711	1.61	Control	4
GC	GC	0.860524	5.7	Control	3
GC	GC	0.847699	13.97	GC	1
GC	GC	0.984018	1.99	Control	3
GC	GC	0.946616	0.85	Control	3
GC	GC	0.980725	0.72	Control	3
GC	GC	0.95763	3.05	Control	3
GC	Control	0.153462	0.94	Control	4
GC	GC	0.96816	1.18	Control	3
GC	GC	0.712161	0.92	Control	3
GC	Control	0.429086	2.65	Control	4
GC	Control	0.0550725	2.89	Control	4
GC	Control	0.163235	1.34	Control	4
GC	GC	0.972794	1.73	Control	3
GC	GC	0.985613	3.3	Control	3
GC	GC	0.686988	1.7	Control	3
GC	GC	0.982573	1.24	Control	3
GC	GC	0.934868	1.75	Control	3
GC	GC	0.989994	0.76	Control	3
GC	GC	0.993099	1.39	Control	3
GC	GC	0.51885	0.9	Control	3
GC	GC	0.915676	0.75	Control	3
GC	GC	0.986407	0.67	Control	3
GC	GC	0.766379	1.3	Control	3
GC	GC	0.949218	1.89	Control	3
GC	GC	0.517006	0.94	Control	3
GC	GC	0.992041	1.78	Control	3
GC	GC	0.940847	2.14	Control	3
GC	GC	0.97448	300	GC	1
GC	GC	0.997462	0.93	Control	3
GC	GC	0.514917	3.23	Control	3
GC	GC	0.999333	1.35	Control	3
GC	Control	0.111997	0.63	Control	4
GC	GC	0.51341	1.78	Control	3
GC	GC	0.92719	1.05	Control	3
GC	GC	0.969285	1.66	Control	3
GC	GC	0.530197	13.62	GC	1
GC	GC	0.694447	24.75	GC	1
GC	GC	0.543687	1.08	Control	3
GC	GC	0.998452	1.49	Control	3
GC	Control	0.479074	1.83	Control	4
GC	GC	0.888276	0.83	Control	3
GC	Control	0.0469363	1.04	Control	4
GC	GC	0.546796	2.9	Control	3
GC	GC	0.993295	2.85	Control	3
GC	GC	0.999544	1.63	Control	3
GC	GC	0.93509	4.17	Control	3
GC	GC	0.999918	8.17	GC	1
GC	Control	0.0530938	2.74	Control	4
GC	GC	0.695844	1.2	Control	3
GC	GC	0.87179	1.21	Control	3
GC	GC	0.760262	2.97	Control	3
GC	GC	0.911042	16.21	GC	1
GC	Control	0.00942508	1.79	Control	4
GC	GC	0.975889	2.56	Control	3
GC	GC	0.988295	1.84	Control	3
GC	GC	0.997465	0.65	Control	3
GC	GC	0.994439	0.89	Control	3
GC	GC	0.976108	0.89	Control	3
GC	GC	0.976955	6.3	Control	3
GC	GC	0.970961	0.79	Control	3
GC	GC	0.675594	0.61	Control	3
GC	GC	0.991657	1.85	Control	3
GC	Control	0.00166793	3.24	Control	4
GC	Control	0.00482496
GC	GC	0.965049	0.99	Control	3
GC	GC	0.969213	1.1	Control	3
GC	GC	0.96888	27.42	GC	1
GC	Control	0.0611893	0.6	Control	4
GC	GC	0.997203	2.4	Control	3
GC	GC	0.999835	0.66	Control	3
GC	GC	0.995563	0.76	Control	3
GC	GC	0.982331	0.46	Control	3
GC	GC	0.958327	3.19	Control	3
GC	GC	0.56705
GC	GC	0.877993	43.49	GC	1
GC	GC	0.998834	3.69	Control	3
GC	GC	0.994644	13.75	GC	1
GC	GC	0.986168	4.55	Control	3
GC	GC	0.874707
GC	GC	0.960081	2.31	Control	3
GC	GC	0.760107	3.86	Control	3
GC	GC	0.615787	1.5	Control	3
GC	GC	0.826004	6.54	Control	3
GC	GC	0.962021	300	GC	1
GC	GC	0.887442
GC	Control	0.32093
GC	GC	0.898677
GC	GC	0.891999
GC	GC	0.898042	11.22	GC	1
GC	GC	0.788424
GC	GC	0.985216
GC	GC	0.987945	14.96	GC	1
GC	GC	0.998542
GC	GC	0.99178
GC	GC	0.99062	7.94	GC	1
GC	GC	0.885675	1.12	Control	3
GC	GC	0.964578	1.34	Control	3
GC	GC	0.999946	0.79	Control	3
GC	GC	0.994915	1.99	Control	3
GC	GC	0.713472	1.21	Control	3
GC	GC	0.971334
GC	GC	0.930879
GC	GC	0.832632	1.41	Control	3
GC	GC	0.927768	4.44	Control	3
GC	GC	0.92426	1.77	Control	3
GC	GC	0.878447	13.14	GC	1
GC	GC	0.895838	1.65	Control	3
GC	GC	0.89986	1.92	Control	3
GC	Control	0.00276652	2.7	Control	4
GC	GC	0.96583	2.15	Control	3
GC	Control	0.353223	3.64	Control	4
GC	GC	0.928	10.65	GC	1
GC	GC	0.997835
GC	GC	0.995914	2.92	Control	3
GC	GC	0.77599	1.87	Control	3
GC	GC	0.898595	4.56	Control	3
GC	GC	0.618249	2	Control	3
GC	GC	0.978623	3.41	Control	3
GC	GC	0.965381	1.18	Control	3
GC	GC	0.991775	1.7	Control	3
GC	GC	0.9486	4.71	Control	3
GC	GC	0.967316	1.3	Control	3
GC	Control	0.486083	3.51	Control	4
GC	GC	0.864719	1.14	Control	3
GC	GC	0.975607	2.6	Control	3
GC	GC	0.56372	1.9	Control	3
GC	GC	0.594451	27.5	GC	1
GC	GC	0.90586	1.3	Control	3
GC	GC	0.95695	0.2	Control	3
GC	GC	0.921366	1.7	Control	3
GC	GC	0.859517	1.8	Control	3
GC	GC	0.946486	1.9	Control	3
GC	GC	0.996228	1.6	Control	3
GC	Control	0.208547	0.3	Control	4
Control	Control	0.0231605
Control	Control	0.0052795
Control	Control	0.0081963
Control	Control	0.00289831
Control	Control	0.0137262	1.04	Control	4
Control	Control	0.00425549	1.35	Control	4
Control	Control	0.000292869
Control	Control	0.00829515	17.11	GC	2
Control	Control	0.00367177
Control	Control	0.000288659	13.81	GC	2
Control	Control	0.00279472	1.47	Control	4
Control	Control	0.0126503	2.27	Control	4
Control	Control	0.00174405
Control	Control	0.00333739	2.5	Control	4
Control	Control	0.00499511	12.91	GC	2
Control	Control	0.00260404
Control	Control	6.56e-05	8.24	GC	2
Control	Control	0.00421309	1.11	Control	4
Control	Control	0.0223974	0.62	Control	4
Control	Control	0.00324864	23.11	GC	2
Control	Control	0.0460021	0.62	Control	4
Control	Control	0.0038512
Control	Control	0.00739226	8.4	GC	2
Control	Control	1.85e-05
Control	Control	0.0018565
Control	Control	0.00104653	2.34	Control	4
Control	Control	0.00505545	19.76	GC	2
Control	Control	0.000773049	9.59	GC	2
Control	Control	0.00157421	3.8	Control	4
Control	Control	0.0163837	0.79	Control	4
Control	Control	0.042928	8.38	GC	2
Control	Control	0.0768943	2.61	Control	4
Control	Control	0.00266402
Control	Control	0.022965	0.84	Control	4
Control	Control	0.00957662	0.62	Control	4
Control	Control	0.00494324
Control	Control	0.00336151
Control	Control	0.0109049	2.09	Control	4
Control	Control	0.00820841	4.73	Control	4
Control	Control	0.00569167
Control	Control	0.000274554	1.39	Control	4
Control	Control	0.00702707	38.11	GC	2
Control	Control	0.000295375	3	Control	4
Control	Control	0.00247503	5.81	Control	4
Control	Control	0.00363356
Control	Control	0.00137152	7.45	GC	2
Control	Control	0.00613616	11.31	GC	2
Control	Control	0.000279447	6.19	Control	4
Control	Control	0.0652949
Control	Control	0.00609507	1.17	Control	4
Control	Control	0.00758433	3.4	Control	4
Control	Control	0.00320033	3.51	Control	4
Control	Control	0.056826
Control	Control	0.000745678
Control	Control	0.00485292	6.69	Control	4
Control	Control	0.00280169
Control	Control	0.0115646
Control	Control	0.00161756
Control	Control	0.00147262
Control	Control	0.000903499
Control	Control	0.00275998	4.83	Control	4
Control	Control	0.0541914	1.18	Control	4
Control	Control	0.00249795	3.19	Control	4
Control	Control	0.00214988	14.01	GC	2
Control	Control	0.00974733	8.2	GC	2
Control	Control	0.00519869
Control	Control	0.000172123	6.42	Control	4
Control	Control	0.0201217
Control	Control	0.00170156
Control	Control	0.00484599
Control	Control	0.0220668
Control	Control	3.16e-05
Control	Control	0.00461562
Control	Control	0.00580865
Control	Control	0.0478242	2.37	Control	4
Control	Control	0.0164955	2.25	Control	4
Control	Control	0.0594009
Control	Control	0.140149
Control	Control	0.00282324
Control	Control	0.020173	5.81	Control	4
Control	Control	0.0163767	14.31	GC	2
Control	Control	0.107303	0.97	Control	4
Control	Control	0.00304103
Control	Control	0.127776	2.05	Control	4
Control	Control	0.0191752
Control	Control	0.000187219	6.2	Control	4
Control	Control	0.165024	4.8	Control	4
Control	Control	0.0260861
Control	Control	0.050135	7.96	GC	2
Control	Control	0.000814595	3.35	Control	4
Control	Control	0.0228416	4.06	Control	4
Control	Control	0.0141917	2.83	Control	4
Control	Control	0.0547404	7.41	GC	2
Control	Control	0.0185201
Control	Control	0.00604506
Control	Control	0.126738
Control	Control	0.00662636
Control	Control	0.00171622
Control	Control	0.00956546	0.91	Control	4
Control	Control	0.000935418	0.61	Control	4
Control	Control	0.00351105	3.15	Control	4
Control	Control	0.000481233
Control	Control	0.0202763	4.34	Control	4
Control	Control	0.0241144	3.67	Control	4
Control	Control	0.15877
Control	Control	0.00220247
Control	Control	0.00175837
Control	Control	0.0102788
Control	Control	0.00456198	5.62	Control	4
Control	Control	0.00315084
Control	Control	0.00385668	4.88	Control	4
Control	Control	0.000599845	4.29	Control	4
Control	Control	0.000257984	3.44	Control	4
Control	Control	0.000298996	2.64	Control	4
Control	Control	0.00583377	16.31	GC	2
Control	Control	0.147614
Control	Control	9.81e-05
Control	Control	0.0208549	6.58	Control	4
Control	Control	0.000126397	5.76	Control	4
Control	Control	0.00220322
Control	Control	0.00021844	4.54	Control	4
Control	Control	0.00022163
Control	Control	0.0038902	4.3	Control	4
Control	Control	0.000141924
Control	Control	0.0226473	3.79	Control	4
Control	Control	0.00501186	2.07	Control	4
Control	Control	0.0624552
Control	Control	0.00253637	1.07	Control	4
Control	Control	0.000675953	3.25	Control	4
Control	Control	1.16e-05	4.94	Control	4
Control	Control	0.00480304
Control	Control	0.00138463	9.2	GC	2
Control	Control	0.0119983	1.1	Control	4
Control	Control	0.00144815
Control	Control	0.000677987	3	Control	4
Control	Control	0.000209386
Control	Control	0.0102932
Control	Control	0.00229683	15.11	GC	2
Control	Control	0.00163511	7.53	GC	2
Control	Control	0.00473794	2.62	Control	4
Control	Control	0.0011109
Control	Control	0.000183264
Control	Control	0.00263805
Control	Control	0.00130926	3.44	Control	4
Control	Control	0.00815362	1.64	Control	4
Control	Control	0.0544793
Control	Control	0.000130999
Control	Control	0.00397569
Control	Control	0.00560136
Control	Control	0.00370559	7.46	GC	2
Control	Control	0.00708913	5.63	Control	4
Control	Control	0.00447764	3.74	Control	4
Control	Control	0.000110707	8.64	GC	2
Control	Control	0.128243	6.58	Control	4
Control	Control	0.000808893	2.75	Control	4
Control	Control	0.0012975
Control	Control	0.147087	6.15	Control	4
Control	GC	0.901208	0.6	Control	3
Control	Control	0.0369432
Control	Control	0.427177
Control	Control	0.140562
Control	Control	0.365173	2.83	Control	4
Control	Control	0.0133607
Control	Control	0.0439384
Control	Control	0.111794
Control	Control	0.0833995
Control	Control	0.00742909
Control	Control	0.336103
Control	GC	0.500517	4.7	Control	3
Control	Control	0.053241
Control	Control	0.133099	2.98	Control	4
Control	Control	0.0229912
Control	GC	0.871826
Control	Control	0.0147434	0.47	Control	4
Control	Control	0.0289736
Control	GC	0.749975
Control	Control	0.357908
Control	Control	0.0862855
Control	Control	0.0537891	2.03	Control	4
Control	Control	0.200731	1.25	Control	4
Control	GC	0.944466
Control	Control	0.445379	1.59	Control	4
Control	Control	0.0074976	0.1	Control	4
Control	Control	0.0409203
Control	Control	0.0211326	0.32	Control	4
Control	Control	0.185178
Control	GC	0.8406	4.3	Control	3
Control	GC	0.556703	1.55	Control	3
Control	Control	0.112261	0.1	Control	4
Control	Control	0.028713
Control	Control	0.398539	1.29	Control	4
Control	GC	0.631478	9.42	GC	1
Control	Control	0.399411
Control	Control	0.0106036
Control	Control	0.226268
Control	Control	0.00277717	2.75	Control	4
Control	Control	0.164747	5.59	Control	4
Control	Control	0.139729
Control	Control	0.105807	3.63	Control	4
Control	GC	0.67647	4.27	Control	3
Control	Control	0.352866
Control	GC	0.812677
Control	Control	0.24638	3.69	Control	4
Control	GC	0.607739
Control	Control	0.464092
Control	GC	0.650554
Control	Control	0.306768	0.25	Control	4
Control	GC	0.940312
Control	GC	0.843822	3.55	Control	3
Control	GC	0.889632
Control	Control	0.00349262	0.96	Control	4
Control	Control	0.00934934
Control	Control	0.166659
Control	Control	0.0186011
Control	Control	0.103178	4.48	Control	4
Control	Control	0.053933	5.53	Control	4
Control	Control	0.450722
Control	Control	0.0295934	3.4	Control	4
Control	GC	0.85945
Control	Control	0.0677615	5.32	Control	4
Control	Control	0.00876478	8.7	GC	2
Control	Control	0.122305	0.26	Control	4
Control	Control	0.0220229
Control	Control	0.0221278	2.3	Control	4
Control	Control	0.0474826
Control	GC	0.651523
