# Supplementary material for: Metabolic signatures for gastric cancer diagnosis and mechanistic insights: a multicenter study
Source: EMBO Mol Med. 2025 Oct 27;17(12):3355–76. doi: 10.1038/s44321-025-00325-0 (PMC12686445; doi:10.1038/s44321-025-00325-0)
Supplement: Supplementary file 4 — Source data Fig. 3 [file 44321_2025_325_MOESM4_ESM.zip › EMM-2025-21992_Figure 3/EMM-2025-21992_Figure 3A/EMM-2025-21992_Figure 3A.xlsx]

## Sheet: Training
Group	Neural Network	SVM	Ridge	Lasso	Naive Bayes	Neural Network (Control)	Neural Network (GC)	SVM (Control)	SVM (GC)	Ridge (Control)	Ridge (GC)	Lasso (Control)	Lasso (GC)	Naive Bayes (Control)	Naive Bayes (GC)	Fold
Control	Control	Control	Control	Control	Control	0.977346	0.0226545	0.946188	0.0538122	0.947267	0.0527328	0.972892	0.0271076	0.999915	8.54214e-05	1
Control	Control	Control	Control	Control	Control	0.994069	0.00593058	0.991204	0.00879639	0.992683	0.00731695	0.988496	0.0115043	0.99999	9.74323e-06	1
Control	Control	Control	Control	Control	Control	0.990674	0.0093265	0.992317	0.00768275	0.980669	0.0193307	0.981028	0.0189725	0.911147	0.0888527	1
Control	Control	Control	Control	Control	Control	0.997733	0.00226684	0.969782	0.0302181	0.993497	0.00650268	0.989014	0.0109864	0.993941	0.00605936	1
Control	Control	Control	Control	Control	Control	0.995903	0.00409739	0.998054	0.00194628	0.995851	0.00414887	0.996851	0.00314935	0.997561	0.00243891	1
Control	Control	Control	Control	Control	Control	0.996333	0.00366699	0.930499	0.0695011	0.993189	0.00681096	0.996149	0.00385133	0.889277	0.110723	1
Control	Control	Control	Control	Control	Control	0.897679	0.102321	0.892509	0.107491	0.887394	0.112606	0.902364	0.0976356	0.982841	0.017159	1
Control	Control	Control	Control	Control	GC	0.998599	0.00140149	0.801048	0.198952	0.990848	0.00915221	0.983909	0.0160911	0.00177371	0.998226	1
Control	Control	Control	Control	Control	Control	0.903805	0.096195	0.679959	0.320041	0.91663	0.08337	0.956784	0.043216	0.978228	0.0217721	1
Control	Control	Control	Control	Control	Control	0.872304	0.127696	0.922107	0.0778932	0.863256	0.136744	0.897119	0.102881	0.999944	5.63027e-05	1
Control	Control	Control	Control	Control	Control	0.976356	0.0236439	0.985949	0.0140511	0.961294	0.038706	0.968438	0.0315617	0.999998	2.46223e-06	1
Control	Control	Control	Control	Control	Control	0.984592	0.015408	0.950522	0.0494779	0.974942	0.0250582	0.985481	0.0145192	0.99996	3.97383e-05	1
Control	Control	Control	Control	Control	Control	0.9375	0.0624996	0.973051	0.0269486	0.923942	0.0760581	0.901972	0.0980282	0.999994	6.08238e-06	1
Control	GC	GC	GC	GC	GC	0.190089	0.809911	0.254933	0.745067	0.200832	0.799168	0.101995	0.898005	0.00593874	0.994061	1
Control	Control	Control	Control	Control	Control	0.906106	0.0938937	0.904959	0.0950406	0.964467	0.0355327	0.975369	0.0246309	0.892246	0.107754	1
Control	Control	Control	Control	Control	Control	0.998471	0.00152875	0.995531	0.00446887	0.998056	0.00194442	0.998045	0.00195475	1	4.70551e-07	1
Control	Control	Control	Control	Control	Control	0.997451	0.00254882	0.998004	0.00199629	0.991059	0.00894107	0.990035	0.00996511	0.998562	0.0014376	1
Control	Control	Control	Control	Control	Control	0.992841	0.0071595	0.93271	0.06729	0.974134	0.0258659	0.942959	0.0570408	0.922917	0.0770829	1
Control	Control	Control	Control	Control	GC	0.943741	0.0562591	0.861832	0.138168	0.91431	0.0856899	0.915177	0.0848234	0.00448539	0.995515	1
GC	GC	GC	GC	GC	GC	4.43067e-05	0.999956	0.0328359	0.967164	4.135e-05	0.999959	6.92216e-05	0.999931	1.03189e-08	1	1
GC	GC	GC	GC	GC	GC	0.000221391	0.999779	0.118559	0.881441	5.99979e-05	0.99994	0.000227412	0.999773	0.00020849	0.999792	1
GC	GC	GC	GC	GC	GC	0.0946911	0.905309	0.12813	0.87187	0.0802254	0.919775	0.115342	0.884658	0.000301686	0.999698	1
GC	GC	GC	GC	GC	GC	0.269528	0.730472	0.150639	0.849361	0.132921	0.867079	0.0599337	0.940066	0.0194839	0.980516	1
GC	Control	Control	Control	Control	Control	0.949088	0.0509119	0.898147	0.101853	0.908178	0.0918221	0.844796	0.155204	0.981891	0.0181095	1
GC	GC	GC	GC	GC	GC	0.00562256	0.994377	0.0305694	0.969431	0.00613578	0.993864	0.00422055	0.995779	4.5389e-07	1	1
GC	GC	GC	GC	GC	GC	0.00837146	0.991629	0.0371372	0.962863	0.0499965	0.950003	0.0237027	0.976297	1.54559e-09	1	1
GC	GC	GC	GC	GC	GC	1.93981e-05	0.999981	0.0231605	0.976839	0.000168837	0.999831	0.000643549	0.999356	1.10914e-08	1	1
GC	GC	GC	GC	GC	GC	0.0107174	0.989283	0.0434867	0.956513	0.0290272	0.970973	0.0169842	0.983016	4.22441e-07	1	1
GC	GC	GC	GC	GC	GC	0.00228614	0.997714	0.0207719	0.979228	0.0131618	0.986838	0.00962029	0.99038	7.23357e-09	1	1
Control	GC	GC	GC	GC	GC	0.119259	0.880741	0.224662	0.775338	0.386246	0.613754	0.20626	0.79374	0.000260931	0.999739	2
Control	Control	Control	Control	Control	Control	0.954379	0.0456208	0.977255	0.0227449	0.803721	0.196279	0.78258	0.21742	0.990379	0.00962115	2
Control	Control	Control	Control	Control	Control	0.976221	0.0237792	0.982262	0.0177382	0.961844	0.0381564	0.811989	0.188011	0.996202	0.00379767	2
Control	Control	Control	Control	Control	Control	0.997456	0.00254371	0.998864	0.00113629	0.999136	0.00086383	0.99616	0.00384022	0.999999	1.4816e-06	2
Control	Control	Control	Control	Control	Control	0.999893	0.000107421	0.988551	0.0114494	0.99961	0.000390038	0.998634	0.00136553	0.983956	0.0160436	2
Control	Control	Control	Control	Control	Control	0.995639	0.00436094	0.988893	0.0111071	0.997479	0.00252116	0.996832	0.00316789	0.999997	2.62266e-06	2
Control	Control	Control	Control	Control	Control	0.999791	0.000209407	0.997814	0.00218618	0.999846	0.000153862	0.999595	0.000405297	0.999998	1.80504e-06	2
Control	Control	Control	Control	Control	Control	0.997159	0.00284149	0.975635	0.024365	0.998384	0.00161611	0.994728	0.00527197	1	1.36719e-07	2
Control	Control	Control	Control	Control	Control	0.989218	0.0107821	0.847459	0.152541	0.992966	0.00703356	0.961564	0.0384357	0.999964	3.55958e-05	2
Control	Control	Control	Control	Control	Control	0.995873	0.00412715	0.994341	0.00565863	0.994165	0.00583542	0.999487	0.000513271	0.999981	1.93377e-05	2
Control	Control	Control	Control	Control	Control	0.817418	0.182582	0.78796	0.21204	0.841082	0.158918	0.780122	0.219878	0.998472	0.00152789	2
Control	Control	Control	Control	Control	GC	0.686065	0.313935	0.526213	0.473787	0.734207	0.265793	0.802017	0.197983	0.411779	0.588221	2
Control	Control	Control	Control	Control	Control	0.999693	0.000306825	0.987581	0.0124189	0.998956	0.0010438	0.995628	0.00437226	1	1.3046e-07	2
Control	Control	Control	Control	Control	Control	0.974418	0.0255817	0.960197	0.0398029	0.896548	0.103452	0.907534	0.0924665	0.974877	0.0251228	2
Control	Control	Control	Control	Control	Control	0.998184	0.00181601	0.99712	0.00287963	0.99696	0.00303996	0.989842	0.0101577	0.999991	9.16547e-06	2
Control	Control	Control	Control	Control	Control	0.998416	0.00158437	0.988027	0.011973	0.999177	0.000822699	0.99343	0.00657035	0.999999	9.90038e-07	2
Control	Control	Control	Control	Control	Control	0.965988	0.034012	0.986843	0.0131569	0.937868	0.0621317	0.889452	0.110548	0.999497	0.000503481	2
Control	Control	Control	Control	Control	Control	0.994098	0.00590165	0.986995	0.0130054	0.99918	0.00081968	0.996689	0.00331065	0.999999	1.39642e-06	2
Control	Control	Control	Control	Control	Control	0.996225	0.00377463	0.990738	0.00926186	0.992342	0.00765787	0.950256	0.0497439	1	2.36877e-07	2
GC	GC	GC	GC	GC	GC	0.0552318	0.944768	0.177976	0.822024	0.0382196	0.96178	0.078423	0.921577	0.205863	0.794137	2
GC	Control	Control	Control	Control	Control	0.7763	0.2237	0.693826	0.306174	0.851752	0.148248	0.599673	0.400327	0.995822	0.00417797	2
GC	GC	GC	GC	GC	Control	0.135474	0.864526	0.114422	0.885578	0.284107	0.715893	0.191714	0.808286	0.995194	0.00480622	2
GC	Control	Control	Control	Control	Control	0.855086	0.144914	0.878174	0.121826	0.947309	0.052691	0.882338	0.117662	0.999687	0.000313306	2
GC	GC	GC	GC	GC	GC	8.30039e-05	0.999917	0.00329638	0.996704	8.05126e-05	0.999919	2.47385e-05	0.999975	8.69583e-09	1	2
GC	Control	Control	Control	Control	Control	0.940045	0.0599549	0.891501	0.108499	0.916178	0.0838221	0.67133	0.32867	0.996523	0.00347724	2
GC	Control	Control	Control	Control	Control	0.994389	0.0056113	0.921117	0.0788831	0.998105	0.00189466	0.99775	0.00225037	0.999992	7.96501e-06	2
GC	GC	GC	GC	GC	GC	4.93202e-05	0.999951	0.00812989	0.99187	6.24634e-05	0.999938	0.000130782	0.999869	2.71373e-08	1	2
GC	GC	GC	GC	GC	GC	0.022451	0.977549	0.0187636	0.981236	0.13252	0.86748	0.176964	0.823036	1.64764e-07	1	2
GC	Control	GC	GC	GC	Control	0.595872	0.404128	0.35929	0.64071	0.362845	0.637155	0.377488	0.622512	0.636985	0.363015	2
Control	Control	Control	Control	Control	Control	0.991004	0.0089958	0.992616	0.00738352	0.982852	0.0171478	0.985111	0.0148895	0.999987	1.29385e-05	3
Control	Control	Control	Control	Control	GC	0.959382	0.0406178	0.946633	0.0533666	0.964823	0.0351772	0.946118	0.0538824	0.0673891	0.932611	3
Control	Control	Control	Control	Control	Control	0.998262	0.00173803	0.945025	0.0549753	0.996885	0.00311527	0.994226	0.00577448	0.999911	8.8629e-05	3
Control	Control	Control	Control	Control	Control	0.999869	0.00013103	0.963692	0.0363083	0.99901	0.000989546	0.995257	0.00474322	0.996307	0.00369259	3
Control	Control	Control	Control	Control	Control	0.999085	0.00091472	0.986553	0.0134467	0.997592	0.00240799	0.99867	0.00132988	0.999997	2.91681e-06	3
Control	Control	Control	Control	Control	Control	0.999938	6.2209e-05	0.994585	0.00541535	0.999943	5.65672e-05	0.999816	0.000184167	1	4.83707e-09	3
Control	Control	Control	Control	Control	Control	0.999731	0.000269404	0.988164	0.0118359	0.999785	0.000215104	0.998821	0.0011791	0.999977	2.2987e-05	3
Control	Control	Control	Control	Control	GC	0.99157	0.00843019	0.980705	0.0192951	0.992743	0.00725662	0.997394	0.00260647	0.484176	0.515824	3
Control	Control	Control	Control	Control	Control	0.99788	0.00211968	0.938873	0.0611269	0.997949	0.00205075	0.997762	0.00223822	0.999999	5.91526e-07	3
Control	Control	Control	Control	Control	Control	0.971752	0.0282484	0.993956	0.00604364	0.956137	0.0438634	0.887028	0.112972	0.998562	0.00143842	3
Control	GC	Control	GC	GC	GC	0.371694	0.628306	0.702181	0.297819	0.451401	0.548599	0.44268	0.55732	0.0849991	0.915001	3
Control	Control	Control	Control	Control	Control	0.90824	0.0917598	0.886784	0.113216	0.890879	0.109121	0.9128	0.0872	0.995489	0.0045106	3
Control	Control	Control	Control	Control	GC	0.994051	0.00594938	0.983539	0.0164613	0.983706	0.0162937	0.973684	0.0263164	0.000721396	0.999279	3
Control	Control	Control	Control	Control	Control	0.998131	0.00186876	0.984525	0.0154749	0.996214	0.00378561	0.990385	0.00961453	0.854101	0.145899	3
Control	Control	Control	Control	Control	Control	0.998717	0.00128306	0.985574	0.014426	0.992719	0.00728088	0.962387	0.0376133	0.999952	4.79986e-05	3
Control	Control	Control	Control	Control	Control	0.989779	0.010221	0.91687	0.0831298	0.931525	0.0684749	0.952269	0.0477311	0.99977	0.000229683	3
Control	Control	Control	Control	Control	GC	0.914781	0.085219	0.852583	0.147417	0.930553	0.0694469	0.902864	0.0971364	1.67228e-05	0.999983	3
Control	Control	Control	Control	Control	GC	0.958326	0.0416739	0.989842	0.0101578	0.977201	0.0227988	0.942658	0.0573415	0.0625789	0.937421	3
Control	Control	Control	Control	Control	Control	0.901523	0.0984772	0.962108	0.0378923	0.911346	0.088654	0.880186	0.119814	0.993479	0.00652099	3
GC	Control	Control	Control	Control	Control	0.935293	0.0647074	0.849884	0.150116	0.717563	0.282437	0.502783	0.497217	0.98629	0.0137095	3
GC	Control	GC	Control	Control	GC	0.561884	0.438116	0.392669	0.607331	0.561807	0.438193	0.519618	0.480382	2.93309e-05	0.999971	3
GC	GC	GC	GC	GC	GC	0.0627275	0.937272	0.099313	0.900687	0.18808	0.81192	0.241936	0.758064	1.31848e-06	0.999999	3
GC	GC	GC	GC	GC	GC	0.000260312	0.99974	0.0157952	0.984205	0.00667464	0.993325	0.00342943	0.996571	2.08899e-09	1	3
GC	GC	GC	GC	GC	GC	0.000175009	0.999825	0.00725836	0.992742	0.00120807	0.998792	0.00105373	0.998946	3.6463e-08	1	3
GC	GC	GC	GC	GC	GC	0.000323185	0.999677	0.0174699	0.98253	0.000541284	0.999459	0.000286502	0.999713	7.04978e-07	0.999999	3
GC	GC	GC	GC	GC	GC	0.000299033	0.999701	0.0105656	0.989434	0.00108093	0.998919	0.000516459	0.999484	3.59317e-08	1	3
GC	GC	GC	GC	GC	GC	0.00452591	0.995474	0.0433638	0.956636	0.0206071	0.979393	0.00421742	0.995783	7.6596e-05	0.999923	3
GC	GC	GC	GC	GC	GC	2.62005e-05	0.999974	0.0388071	0.961193	0.000119771	0.99988	0.000119955	0.99988	2.28919e-07	1	3
GC	GC	GC	GC	GC	GC	9.58356e-05	0.999904	0.0111371	0.988863	0.00063778	0.999362	0.000550595	0.999449	4.01579e-07	1	3
Control	Control	Control	Control	Control	GC	0.999908	9.15683e-05	0.711577	0.288423	0.998376	0.00162375	0.994009	0.00599142	0.00120695	0.998793	4
Control	Control	Control	Control	Control	Control	0.999823	0.000176537	0.926331	0.0736692	0.992745	0.00725498	0.958812	0.0411883	0.999993	6.68178e-06	4
Control	Control	Control	Control	Control	Control	0.997335	0.00266477	0.955186	0.0448144	0.953151	0.0468491	0.941924	0.0580758	0.999989	1.0562e-05	4
Control	Control	Control	Control	Control	Control	0.999087	0.000912534	0.996616	0.00338413	0.998	0.00200047	0.997199	0.00280143	0.999999	1.18775e-06	4
Control	Control	Control	Control	Control	Control	0.994345	0.00565509	0.976459	0.0235412	0.984505	0.0154946	0.963826	0.0361738	0.999915	8.52621e-05	4
Control	Control	Control	Control	Control	Control	0.989116	0.010884	0.996563	0.00343673	0.994807	0.00519251	0.993187	0.00681296	0.999982	1.79173e-05	4
Control	Control	Control	Control	Control	GC	0.878994	0.121006	0.870563	0.129437	0.930282	0.0697182	0.978081	0.0219186	0.118002	0.881998	4
Control	Control	Control	Control	Control	Control	0.989841	0.0101587	0.99248	0.00752001	0.984126	0.0158739	0.974698	0.0253022	1	3.39821e-07	4
Control	Control	Control	Control	Control	Control	0.996771	0.00322882	0.983437	0.0165628	0.988049	0.0119508	0.973565	0.0264351	1	7.96333e-08	4
Control	Control	Control	Control	Control	Control	0.954831	0.0451692	0.906888	0.0931116	0.957769	0.0422306	0.92129	0.0787102	0.99714	0.00285975	4
Control	Control	Control	Control	Control	Control	0.989325	0.0106754	0.994204	0.00579622	0.978316	0.0216841	0.977761	0.022239	0.98105	0.0189502	4
Control	Control	Control	Control	Control	GC	0.914028	0.0859717	0.97186	0.0281397	0.958359	0.0416408	0.937779	0.0622214	0.422591	0.577409	4
Control	Control	Control	Control	Control	Control	0.982801	0.0171991	0.910034	0.0899662	0.927955	0.072045	0.874234	0.125766	0.724966	0.275034	4
Control	GC	Control	GC	GC	Control	0.359123	0.640877	0.593896	0.406104	0.3794	0.6206	0.363962	0.636038	0.999928	7.21208e-05	4
Control	Control	Control	Control	Control	Control	0.934292	0.0657079	0.946279	0.0537211	0.81491	0.18509	0.832078	0.167922	0.998745	0.00125454	4
Control	Control	Control	Control	Control	Control	0.989469	0.0105305	0.989987	0.0100127	0.976807	0.0231932	0.962307	0.0376934	0.999999	1.40512e-06	4
Control	Control	Control	Control	Control	Control	0.739189	0.260811	0.789422	0.210578	0.864419	0.135581	0.890303	0.109697	0.999401	0.000598719	4
Control	Control	Control	Control	Control	Control	0.976565	0.0234345	0.955646	0.0443542	0.943175	0.0568253	0.899018	0.100982	0.979753	0.0202475	4
Control	Control	Control	Control	Control	Control	0.996154	0.00384635	0.974235	0.0257653	0.977891	0.0221087	0.974721	0.0252795	0.675188	0.324812	4
GC	GC	GC	GC	GC	GC	0.140615	0.859385	0.155467	0.844533	0.12752	0.87248	0.128858	0.871142	0.0143564	0.985644	4
GC	GC	GC	GC	GC	Control	0.0108534	0.989147	0.189067	0.810933	0.00840013	0.9916	0.00894388	0.991056	0.554315	0.445685	4
GC	GC	GC	GC	GC	GC	0.014629	0.985371	0.0610207	0.938979	0.0143412	0.985659	0.00573987	0.99426	3.76124e-08	1	4
GC	GC	GC	GC	GC	GC	0.00287626	0.997124	0.0154394	0.984561	0.00545258	0.994547	0.00562588	0.994374	3.6896e-07	1	4
GC	GC	GC	GC	GC	GC	6.24996e-05	0.999938	0.0222709	0.977729	0.000322446	0.999678	0.000781961	0.999218	0.000300833	0.999699	4
GC	GC	GC	GC	GC	GC	0.0147801	0.98522	0.0471216	0.952878	0.0449015	0.955099	0.0329939	0.967006	9.22589e-05	0.999908	4
GC	GC	GC	GC	GC	GC	0.488898	0.511102	0.217604	0.782396	0.0536915	0.946308	0.0545853	0.945415	9.11504e-05	0.999909	4
GC	GC	GC	GC	GC	GC	0.0923236	0.907676	0.170509	0.829491	0.0413115	0.958689	0.0249441	0.975056	0.095101	0.904899	4
GC	GC	GC	GC	GC	GC	0.00277405	0.997226	0.00740353	0.992596	0.00274939	0.997251	0.00119707	0.998803	0.000590758	0.999409	4
GC	Control	GC	Control	Control	GC	0.703239	0.296761	0.359089	0.640911	0.745284	0.254716	0.699283	0.300717	3.73335e-05	0.999963	4
Control	Control	Control	Control	Control	Control	0.99798	0.00201988	0.948743	0.0512573	0.96798	0.0320196	0.97943	0.0205703	1	5.93993e-08	5
Control	Control	Control	Control	Control	Control	0.996803	0.00319729	0.983956	0.0160441	0.971572	0.028428	0.952279	0.0477209	0.99999	1.01062e-05	5
Control	Control	Control	Control	Control	Control	0.999261	0.000738958	0.997223	0.00277676	0.999512	0.000488405	0.998641	0.00135895	0.999997	2.83205e-06	5
Control	Control	Control	Control	GC	Control	0.789626	0.210374	0.876252	0.123748	0.67377	0.32623	0.335448	0.664552	0.999973	2.70402e-05	5
Control	Control	Control	Control	Control	Control	0.993002	0.00699848	0.945546	0.0544542	0.981587	0.0184131	0.977733	0.0222671	0.999993	6.74412e-06	5
Control	Control	Control	Control	Control	Control	0.998125	0.00187524	0.870181	0.129819	0.980853	0.0191467	0.988142	0.0118581	1	2.15408e-08	5
Control	Control	Control	Control	Control	Control	0.955052	0.0449483	0.987463	0.0125369	0.964217	0.0357829	0.937778	0.0622222	0.999975	2.45722e-05	5
Control	Control	Control	Control	Control	Control	0.998804	0.00119646	0.999268	0.00073241	0.997275	0.00272488	0.997582	0.00241791	1	1.72881e-08	5
Control	Control	Control	Control	Control	Control	0.992315	0.00768526	0.995514	0.00448601	0.991976	0.00802359	0.981413	0.018587	0.999982	1.78588e-05	5
Control	Control	Control	Control	Control	Control	0.998185	0.00181485	0.992733	0.00726652	0.99474	0.00525974	0.989361	0.0106392	0.99867	0.00132993	5
Control	Control	Control	Control	Control	Control	0.999215	0.000785025	0.982522	0.0174782	0.997562	0.00243836	0.997125	0.00287454	1	3.2679e-07	5
Control	Control	Control	Control	Control	Control	0.983733	0.0162672	0.995273	0.00472726	0.968642	0.0313575	0.986506	0.0134939	0.999987	1.26956e-05	5
Control	Control	Control	Control	Control	Control	0.999403	0.000597228	0.984278	0.0157219	0.996528	0.00347195	0.996438	0.00356204	1	1.59416e-08	5
Control	GC	Control	Control	GC	GC	0.415518	0.584482	0.490345	0.509655	0.5275	0.4725	0.442255	0.557745	0.0460467	0.953953	5
Control	Control	Control	Control	Control	Control	0.999667	0.000333072	0.998833	0.00116658	0.999811	0.000188639	0.999278	0.000722412	1	3.23894e-09	5
Control	Control	Control	Control	Control	Control	0.999376	0.000623932	0.997184	0.00281646	0.997377	0.00262329	0.995524	0.00447629	1	1.95081e-07	5
Control	GC	Control	GC	GC	Control	0.148345	0.851655	0.541751	0.458249	0.300707	0.699293	0.184272	0.815728	0.982182	0.0178181	5
Control	GC	GC	GC	Control	Control	0.0318885	0.968111	0.117222	0.882778	0.10755	0.89245	0.52298	0.47702	0.999517	0.000483055	5
GC	GC	GC	GC	GC	GC	5.84102e-05	0.999942	0.00291821	0.997082	0.00140874	0.998591	0.000664705	0.999335	3.29402e-10	1	5
GC	GC	GC	GC	GC	Control	0.00941323	0.990587	0.110317	0.889683	0.0152899	0.98471	0.0109168	0.989083	0.99797	0.00202984	5
GC	GC	GC	GC	GC	GC	0.0306831	0.969317	0.0254207	0.974579	0.0164444	0.983556	0.00302938	0.996971	7.48903e-08	1	5
GC	GC	GC	GC	GC	GC	0.0266054	0.973395	0.271675	0.728325	0.0823765	0.917623	0.147049	0.852951	0.0227742	0.977226	5
GC	Control	GC	GC	GC	Control	0.584258	0.415742	0.15299	0.84701	0.121522	0.878478	0.0824917	0.917508	0.99965	0.000349938	5
GC	GC	Control	GC	Control	GC	0.382325	0.617675	0.587694	0.412306	0.445533	0.554467	0.684268	0.315732	0.0454575	0.954543	5
GC	GC	GC	GC	GC	GC	0.00446044	0.99554	0.0800604	0.91994	0.0184929	0.981507	0.231504	0.768496	0.262074	0.737926	5
GC	GC	GC	GC	GC	GC	0.0741238	0.925876	0.0936893	0.906311	0.0342723	0.965728	0.0167696	0.98323	0.00513233	0.994868	5
GC	GC	GC	GC	Control	GC	0.0348493	0.965151	0.0366833	0.963317	0.391936	0.608064	0.751181	0.248819	2.05599e-06	0.999998	5
GC	GC	GC	GC	GC	Control	0.314301	0.685699	0.288099	0.711901	0.266857	0.733143	0.469093	0.530907	0.967673	0.0323267	5

## Sheet: Validation
Group	Neural Network	SVM	Ridge	Lasso	Naive Bayes	Neural Network (Control)	Neural Network (GC)	SVM (Control)	SVM (GC)	Ridge (Control)	Ridge (GC)	Lasso (Control)	Lasso (GC)	Naive Bayes (Control)	Naive Bayes (GC)
GC	Control	Control	Control	Control	GC	0.956077	0.0439228	0.670007	0.329993	0.85222	0.14778	0.977566	0.0224338	0.232035	0.767965
GC	Control	Control	Control	Control	Control	0.998824	0.00117587	0.983681	0.0163189	0.996744	0.00325601	0.993659	0.00634098	0.836284	0.163716
GC	Control	Control	Control	GC	GC	0.927463	0.0725374	0.865688	0.134312	0.675962	0.324038	0.215327	0.784673	0.0011359	0.998864
GC	Control	Control	Control	Control	Control	0.913864	0.0861358	0.91188	0.0881205	0.837396	0.162604	0.890293	0.109707	0.852809	0.147191
GC	GC	GC	GC	GC	GC	0.134497	0.865503	0.200272	0.799728	0.132187	0.867813	0.0818396	0.91816	0.00181403	0.998186
GC	Control	Control	Control	GC	GC	0.687759	0.312241	0.5	0.5	0.686371	0.313629	0.267599	0.732401	0.032235	0.967765
GC	Control	Control	Control	Control	GC	0.81537	0.18463	0.650775	0.349225	0.829084	0.170916	0.880073	0.119927	0.490939	0.509061
GC	GC	GC	GC	GC	GC	0.150353	0.849647	0.151423	0.848577	0.280345	0.719655	0.22282	0.77718	0.00327561	0.996724
GC	GC	GC	GC	GC	GC	0.270823	0.729177	0.294819	0.705181	0.191273	0.808727	0.121378	0.878622	0.00253597	0.997464
GC	GC	GC	GC	GC	GC	0.0788476	0.921152	0.108405	0.891595	0.0556392	0.944361	0.0502293	0.949771	1.04271e-05	0.99999
GC	Control	Control	Control	Control	GC	0.938084	0.061916	0.906198	0.0938019	0.963995	0.0360054	0.950358	0.0496416	0.0463908	0.953609
GC	GC	Control	GC	GC	GC	0.107763	0.892237	0.387089	0.612911	0.0536638	0.946336	0.0965626	0.903437	0.0356141	0.964386
GC	Control	Control	Control	Control	GC	0.872169	0.127831	0.841416	0.158584	0.898899	0.101101	0.748361	0.251639	0.156131	0.843869
GC	Control	Control	Control	Control	Control	0.977892	0.0221079	0.876562	0.123438	0.968306	0.0316941	0.890961	0.109039	0.548487	0.451513
GC	Control	Control	Control	GC	Control	0.857146	0.142854	0.902489	0.0975108	0.669388	0.330612	0.396604	0.603396	0.999879	0.00012077
GC	GC	GC	Control	GC	GC	0.206517	0.793483	0.235713	0.764287	0.548805	0.451195	0.387524	0.612476	0.00347301	0.996527
GC	Control	Control	Control	Control	GC	0.740371	0.259629	0.519983	0.480017	0.863025	0.136975	0.883187	0.116813	0.00498745	0.995013
GC	Control	Control	GC	GC	GC	0.506071	0.493929	0.494403	0.505597	0.432065	0.567935	0.394397	0.605603	0.0423252	0.957675
GC	GC	GC	GC	GC	GC	0.484275	0.515725	0.300289	0.699711	0.407092	0.592908	0.130626	0.869374	0.0680844	0.931916
GC	GC	GC	GC	GC	GC	0.205439	0.794561	0.152461	0.847539	0.107648	0.892352	0.0441211	0.955879	0.00043845	0.999562
GC	Control	Control	Control	Control	GC	0.732024	0.267976	0.585284	0.414716	0.840287	0.159713	0.650121	0.349879	0.043475	0.956525
GC	GC	GC	GC	GC	GC	0.129195	0.870805	0.144536	0.855464	0.174314	0.825686	0.0641112	0.935889	0.000323049	0.999677
GC	GC	GC	GC	GC	GC	0.0442079	0.955792	0.0623083	0.937692	0.0280662	0.971934	0.00681132	0.993189	1.14762e-06	0.999999
GC	GC	Control	GC	GC	GC	0.288467	0.711533	0.540625	0.459375	0.248547	0.751453	0.212122	0.787878	0.0847933	0.915207
GC	GC	GC	GC	GC	GC	0.15306	0.84694	0.209926	0.790074	0.140868	0.859132	0.083646	0.916354	1.30443e-05	0.999987
GC	Control	Control	Control	Control	GC	0.74231	0.25769	0.447264	0.552736	0.91625	0.0837499	0.803776	0.196224	0.00058472	0.999415
GC	Control	Control	Control	Control	GC	0.945924	0.054076	0.931191	0.0688092	0.956654	0.0433456	0.8649	0.1351	0.0217485	0.978251
GC	GC	GC	GC	GC	GC	0.000747089	0.999253	0.0162154	0.983785	0.000419323	0.999581	0.000274167	0.999726	2.0474e-05	0.99998
GC	Control	Control	Control	Control	GC	0.839904	0.160096	0.846751	0.153249	0.897039	0.102961	0.820906	0.179094	0.0093373	0.990663
GC	GC	GC	GC	GC	GC	0.0040914	0.995909	0.0178977	0.982102	0.00181057	0.998189	0.000923303	0.999077	9.71022e-07	0.999999
GC	GC	GC	GC	GC	GC	0.00113922	0.998861	0.0636112	0.936389	0.0151861	0.984814	0.0154216	0.984578	3.49158e-05	0.999965
GC	GC	GC	GC	GC	GC	0.178735	0.821265	0.0951632	0.904837	0.175067	0.824933	0.0264802	0.97352	0.000472609	0.999527
GC	GC	GC	GC	GC	GC	0.125007	0.874993	0.123565	0.876435	0.241982	0.758018	0.129202	0.870798	0.00192717	0.998073
GC	GC	GC	GC	GC	GC	0.0045325	0.995468	0.00521707	0.994783	0.00269428	0.997306	0.000566401	0.999434	1.25537e-06	0.999999
GC	Control	Control	Control	Control	GC	0.685913	0.314087	0.582048	0.417952	0.732481	0.267519	0.574946	0.425054	0.186787	0.813213
GC	Control	GC	Control	Control	GC	0.707331	0.292669	0.343621	0.656379	0.927587	0.0724129	0.957757	0.0422434	0.221663	0.778337
GC	GC	GC	GC	GC	GC	0.000382857	0.999617	0.0346604	0.96534	0.000309646	0.99969	0.000180623	0.999819	3.90112e-06	0.999996
GC	GC	GC	GC	GC	GC	0.132701	0.867299	0.100109	0.899891	0.292945	0.707055	0.17497	0.82503	3.68383e-05	0.999963
GC	Control	Control	Control	Control	GC	0.880119	0.119881	0.91561	0.0843904	0.91759	0.0824104	0.685141	0.314859	0.0121613	0.987839
GC	GC	GC	GC	GC	GC	0.162116	0.837884	0.273401	0.726599	0.173134	0.826866	0.149726	0.850274	0.00314949	0.996851
GC	GC	Control	GC	GC	Control	0.183924	0.816076	0.433153	0.566847	0.498519	0.501481	0.180053	0.819947	0.733823	0.266177
GC	Control	Control	Control	Control	GC	0.641459	0.358541	0.588659	0.411341	0.873665	0.126335	0.857431	0.142569	0.0194148	0.980585
GC	GC	GC	GC	GC	GC	7.07344e-05	0.999929	0.0287374	0.971263	2.61148e-05	0.999974	4.99825e-06	0.999995	2.87933e-07	1
GC	GC	GC	GC	GC	GC	0.0434698	0.95653	0.0350054	0.964995	0.0372929	0.962707	0.0172312	0.982769	0.000573593	0.999426
GC	GC	GC	GC	GC	GC	0.154819	0.845181	0.251099	0.748901	0.136371	0.863629	0.0740343	0.925966	0.0323453	0.967655
GC	GC	GC	GC	GC	GC	0.198953	0.801047	0.169204	0.830796	0.434785	0.565215	0.102212	0.897788	0.00231535	0.997685
GC	GC	GC	GC	GC	GC	0.201065	0.798935	0.0814642	0.918536	0.0776301	0.92237	0.0184972	0.981503	0.00220793	0.997792
GC	Control	GC	Control	Control	GC	0.909861	0.0901392	0.311577	0.688423	0.966537	0.0334628	0.958819	0.0411809	0.226117	0.773883
GC	GC	GC	GC	GC	GC	0.443973	0.556027	0.112539	0.887461	0.318672	0.681328	0.053406	0.946594	0.000454722	0.999545
GC	GC	GC	GC	GC	GC	0.0403604	0.95964	0.0197112	0.980289	0.0407852	0.959215	0.00868614	0.991314	1.44895e-07	1
GC	Control	Control	Control	GC	GC	0.692677	0.307323	0.642174	0.357826	0.580133	0.419867	0.326809	0.673191	4.4068e-05	0.999956
GC	Control	GC	Control	Control	GC	0.704373	0.295627	0.321278	0.678722	0.656458	0.343542	0.534027	0.465973	0.00388766	0.996112
GC	GC	GC	GC	GC	GC	0.0977787	0.902221	0.150687	0.849313	0.472171	0.527829	0.239135	0.760865	3.98449e-05	0.99996
GC	GC	GC	GC	GC	GC	0.345369	0.654631	0.189109	0.810891	0.467938	0.532062	0.264201	0.735799	6.06154e-05	0.999939
GC	GC	Control	GC	GC	GC	0.280774	0.719226	0.492425	0.507575	0.358492	0.641508	0.119841	0.880159	0.00125251	0.998747
GC	Control	Control	Control	Control	GC	0.621074	0.378926	0.402246	0.597754	0.850489	0.149511	0.911993	0.0880069	0.0185855	0.981415
GC	Control	GC	Control	Control	GC	0.857115	0.142885	0.3271	0.6729	0.97284	0.0271596	0.947542	0.0524578	0.105672	0.894328
GC	GC	GC	GC	GC	GC	0.0745417	0.925458	0.0607901	0.93921	0.0833513	0.916649	0.00710854	0.992891	1.38374e-06	0.999999
GC	GC	GC	GC	GC	GC	0.30044	0.69956	0.0784381	0.921562	0.100823	0.899177	0.104031	0.895969	0.0126399	0.98736
GC	GC	GC	GC	GC	GC	0.00411576	0.995884	0.0801447	0.919855	0.0163453	0.983655	0.00415871	0.995841	0.0107355	0.989264
GC	GC	Control	Control	GC	GC	0.305862	0.694138	0.653984	0.346016	0.630344	0.369656	0.301767	0.698233	0.0365141	0.963486
GC	GC	GC	GC	GC	GC	0.00152499	0.998475	0.0225255	0.977475	0.000774732	0.999225	0.000303613	0.999696	3.49896e-05	0.999965
GC	GC	Control	Control	GC	GC	0.353519	0.646481	0.447109	0.552891	0.553381	0.446619	0.387115	0.612885	0.0409315	0.959068
GC	GC	GC	Control	Control	GC	0.247217	0.752783	0.130101	0.869899	0.771333	0.228667	0.868539	0.131461	0.00218573	0.997814
GC	Control	Control	Control	Control	Control	0.698926	0.301074	0.881916	0.118084	0.701467	0.298533	0.550016	0.449984	0.844005	0.155995
GC	Control	Control	Control	Control	GC	0.89876	0.10124	0.533725	0.466275	0.961369	0.0386305	0.784572	0.215428	0.00481394	0.995186
GC	Control	Control	Control	Control	Control	0.644579	0.355421	0.435246	0.564754	0.886387	0.113613	0.651579	0.348421	0.917535	0.082465
GC	GC	GC	Control	GC	GC	0.369181	0.630819	0.315882	0.684118	0.521255	0.478745	0.201061	0.798939	0.000151003	0.999849
GC	GC	GC	GC	GC	GC	0.220148	0.779852	0.313969	0.686031	0.122188	0.877812	0.0763466	0.923653	0.0163174	0.983683
GC	GC	GC	GC	GC	GC	0.00057362	0.999426	0.0106122	0.989388	0.000332611	0.999667	0.000106087	0.999894	1.27865e-06	0.999999
GC	GC	GC	GC	GC	GC	0.00144361	0.998556	0.00743809	0.992562	0.000753226	0.999247	0.00044664	0.999553	1.19605e-05	0.999988
GC	Control	Control	Control	Control	Control	0.871693	0.128307	0.834999	0.165001	0.835596	0.164404	0.923843	0.0761567	0.998813	0.00118686
GC	Control	Control	Control	Control	GC	0.753207	0.246793	0.654094	0.345906	0.877993	0.122007	0.681879	0.318121	0.104168	0.895832
GC	GC	GC	GC	GC	GC	0.0142457	0.985754	0.0268763	0.973124	0.0340567	0.965943	0.0253341	0.974666	1.55926e-05	0.999984
GC	GC	GC	GC	GC	GC	0.00194294	0.998057	0.0183991	0.981601	0.00449396	0.995506	0.00331155	0.996688	0.000178055	0.999822
GC	Control	Control	Control	Control	GC	0.921743	0.0782575	0.580609	0.419391	0.812909	0.187091	0.663784	0.336216	0.112345	0.887655
GC	GC	GC	GC	GC	GC	0.00171496	0.998285	0.0120604	0.98794	0.00231784	0.997682	0.00117989	0.99882	1.81789e-07	1
GC	Control	Control	Control	Control	Control	0.999051	0.000949497	0.971303	0.0286969	0.999247	0.000752546	0.999395	0.000604523	0.999686	0.000313598
GC	Control	Control	Control	Control	Control	0.992279	0.00772149	0.949097	0.0509031	0.988912	0.011088	0.991379	0.00862135	0.726288	0.273712
GC	GC	GC	GC	GC	GC	0.247389	0.752611	0.0970686	0.902931	0.368232	0.631768	0.293476	0.706524	4.99736e-06	0.999995
GC	GC	Control	GC	GC	Control	0.0813559	0.918644	0.390026	0.609974	0.232779	0.767221	0.11173	0.88827	0.760527	0.239473
GC	GC	GC	GC	GC	GC	0.0209476	0.979052	0.0325126	0.967487	0.0135187	0.986481	0.0167841	0.983216	2.50796e-06	0.999997
GC	GC	GC	GC	GC	GC	0.000732613	0.999267	0.0283727	0.971627	0.00177527	0.998225	0.000516616	0.999483	4.80209e-05	0.999952
GC	GC	GC	GC	GC	GC	0.0342098	0.96579	0.0320107	0.967989	0.0199179	0.980082	0.00979218	0.990208	0.00371295	0.996287
GC	Control	Control	Control	Control	Control	0.749572	0.250428	0.418506	0.581494	0.522044	0.477956	0.804971	0.195029	0.998709	0.00129131
GC	GC	GC	GC	GC	GC	0.0215582	0.978442	0.00744707	0.992553	0.0123383	0.987662	0.00474413	0.995256	0.000218696	0.999781
GC	GC	GC	Control	Control	GC	0.436878	0.563122	0.123944	0.876056	0.723975	0.276025	0.736935	0.263065	0.235955	0.764045
GC	GC	GC	GC	GC	GC	0.00609553	0.993904	0.0299435	0.970057	0.0189393	0.981061	0.0133666	0.986633	0.000179815	0.99982
GC	Control	GC	Control	Control	GC	0.793141	0.206859	0.349282	0.650718	0.891886	0.108114	0.689116	0.310884	0.000609369	0.999391
GC	GC	GC	GC	GC	GC	0.00698028	0.99302	0.0131172	0.986883	0.0100932	0.989907	0.00283709	0.997163	3.87444e-06	0.999996
GC	Control	Control	Control	Control	GC	0.992654	0.00734623	0.985653	0.0143466	0.991222	0.00877805	0.967948	0.0320524	0.45011	0.54989
GC	GC	GC	GC	GC	GC	0.134645	0.865355	0.0256775	0.974323	0.0878742	0.912126	0.0498053	0.950195	4.71151e-05	0.999953
GC	Control	Control	Control	Control	Control	0.764723	0.235277	0.936437	0.0635635	0.902304	0.0976961	0.875375	0.124625	0.943739	0.0562609
GC	GC	GC	GC	GC	GC	0.162423	0.837577	0.14752	0.85248	0.280643	0.719357	0.244808	0.755192	0.0001504	0.99985
GC	GC	GC	GC	GC	GC	0.0610371	0.938963	0.0650628	0.934937	0.22698	0.77302	0.0683579	0.931642	7.01204e-06	0.999993
GC	GC	GC	GC	GC	GC	0.0184979	0.981502	0.0157736	0.984226	0.0139903	0.98601	0.00784541	0.992155	1.51493e-06	0.999998
GC	Control	Control	GC	GC	Control	0.733065	0.266935	0.715153	0.284847	0.458152	0.541848	0.230725	0.769275	0.628837	0.371163
GC	GC	GC	GC	GC	GC	0.00443279	0.995567	0.0679413	0.932059	0.0630998	0.9369	0.0232469	0.976753	0.0191494	0.980851
GC	GC	GC	GC	GC	Control	0.176452	0.823548	0.243318	0.756682	0.0559899	0.94401	0.0511243	0.948876	0.576955	0.423045
GC	Control	Control	Control	Control	Control	0.944628	0.0553717	0.97383	0.0261699	0.942744	0.0572561	0.956671	0.043329	0.970593	0.0294074
GC	GC	GC	GC	GC	GC	0.0295666	0.970433	0.0332057	0.966794	0.0198356	0.980164	0.00751663	0.992483	0.0151895	0.98481
GC	Control	Control	Control	GC	GC	0.765921	0.234079	0.864037	0.135963	0.656702	0.343298	0.295159	0.704841	0.00925108	0.990749
GC	Control	Control	Control	Control	GC	0.895817	0.104183	0.951904	0.0480963	0.92113	0.0788703	0.809056	0.190944	0.213486	0.786514
GC	Control	Control	Control	Control	Control	0.974723	0.0252765	0.438238	0.561762	0.98651	0.0134905	0.993746	0.00625429	0.726456	0.273544
GC	Control	Control	Control	Control	GC	0.979028	0.0209723	0.935793	0.0642074	0.981367	0.0186334	0.940478	0.0595217	0.186342	0.813658
GC	GC	GC	GC	GC	GC	0.0965091	0.903491	0.0957715	0.904229	0.0643968	0.935603	0.057206	0.942794	7.09686e-07	0.999999
GC	GC	GC	GC	GC	GC	0.00535011	0.99465	0.0181598	0.98184	0.00531436	0.994686	0.00271626	0.997284	4.05852e-05	0.999959
GC	GC	GC	Control	Control	GC	0.141579	0.858421	0.100082	0.899918	0.832348	0.167652	0.833239	0.166761	0.0395567	0.960443
GC	GC	GC	GC	GC	GC	0.0409867	0.959013	0.0728447	0.927155	0.0260856	0.973914	0.00731434	0.992686	0.00100719	0.998993
GC	GC	GC	GC	GC	GC	0.039917	0.960083	0.0848938	0.915106	0.0073486	0.992651	0.00403575	0.995964	0.000107556	0.999892
GC	GC	GC	GC	GC	GC	0.00168179	0.998318	0.036417	0.963583	0.000322148	0.999678	0.000259164	0.999741	4.2961e-05	0.999957
GC	GC	GC	GC	GC	GC	0.0479161	0.952084	0.131218	0.868782	0.0321937	0.967806	0.00992016	0.99008	0.0148351	0.985165
GC	Control	Control	Control	Control	Control	0.895607	0.104393	0.618875	0.381125	0.970477	0.0295233	0.953171	0.0468288	0.927413	0.0725867
GC	GC	GC	GC	GC	GC	0.0478227	0.952177	0.0346571	0.965343	0.0598282	0.940172	0.0232906	0.976709	0.0010756	0.998924
GC	GC	GC	GC	GC	GC	0.0206372	0.979363	0.00534259	0.994657	0.00917757	0.990822	0.00533275	0.994667	3.94258e-06	0.999996
GC	Control	Control	Control	GC	GC	0.676856	0.323144	0.425171	0.574829	0.815465	0.184535	0.384199	0.615801	0.00205122	0.997949
GC	GC	GC	GC	GC	GC	0.0633906	0.936609	0.0208463	0.979154	0.0530882	0.946912	0.0102607	0.989739	0.00843295	0.991567
GC	Control	Control	Control	Control	GC	0.762173	0.237827	0.621178	0.378822	0.845213	0.154787	0.591738	0.408262	0.000400535	0.999599
GC	GC	GC	GC	GC	GC	0.0456942	0.954306	0.172953	0.827047	0.121845	0.878155	0.0241784	0.975822	5.19491e-05	0.999948
GC	GC	GC	GC	GC	Control	0.0566413	0.943359	0.187781	0.812219	0.026337	0.973663	0.0441953	0.955805	0.712917	0.287083
GC	GC	GC	GC	GC	GC	0.0437649	0.956235	0.264254	0.735746	0.0202649	0.979735	0.00890972	0.99109	0.00966759	0.990332
GC	GC	GC	GC	GC	GC	0.00381742	0.996183	0.0324507	0.967549	0.00139925	0.998601	0.000276059	0.999724	7.27008e-07	0.999999
GC	Control	Control	Control	Control	GC	0.819773	0.180227	0.770891	0.229109	0.817535	0.182465	0.76203	0.23797	0.00114005	0.99886
GC	GC	GC	GC	GC	GC	0.00200398	0.997996	0.0188233	0.981177	0.00499855	0.995001	0.00172476	0.998275	1.61413e-05	0.999984
GC	Control	GC	Control	GC	GC	0.519551	0.480449	0.150581	0.849419	0.54551	0.45449	0.482264	0.517736	0.00242097	0.997579
GC	GC	Control	Control	GC	GC	0.359802	0.640198	0.5	0.5	0.614576	0.385424	0.412492	0.587508	0.0363473	0.963653
GC	GC	GC	GC	GC	GC	0.0489309	0.951069	0.0896674	0.910333	0.25223	0.74777	0.150562	0.849438	0.000203633	0.999796
GC	GC	GC	GC	GC	GC	0.0214952	0.978505	0.0243302	0.97567	0.0360373	0.963963	0.00820471	0.991795	0.000313391	0.999687
GC	GC	GC	Control	GC	GC	0.384567	0.615433	0.331867	0.668133	0.503291	0.496709	0.449014	0.550986	0.0560025	0.943997
GC	GC	GC	GC	GC	GC	0.135235	0.864765	0.284284	0.715716	0.0964265	0.903573	0.108377	0.891623	0.0405934	0.959407
GC	Control	Control	Control	Control	GC	0.903961	0.0960392	0.777965	0.222035	0.880998	0.119002	0.635354	0.364646	0.0412314	0.958769
GC	GC	GC	GC	GC	GC	0.000866429	0.999134	0.0163682	0.983632	0.00164339	0.998357	0.00100992	0.99899	4.56508e-07	1
GC	Control	Control	Control	Control	GC	0.851243	0.148757	0.804033	0.195967	0.909988	0.0900117	0.736325	0.263675	0.021511	0.978489
GC	GC	GC	GC	GC	GC	0.0260447	0.973955	0.0262992	0.973701	0.0689296	0.93107	0.0647668	0.935233	5.83628e-07	0.999999
GC	Control	GC	Control	Control	GC	0.690919	0.309081	0.33274	0.66726	0.835542	0.164458	0.777333	0.222667	0.0156693	0.984331
GC	Control	Control	Control	Control	GC	0.811661	0.188339	0.886839	0.113161	0.784189	0.215811	0.770725	0.229275	0.0582179	0.941782
GC	GC	GC	GC	GC	GC	0.0111342	0.988866	0.0114709	0.988529	0.0108021	0.989198	0.00428958	0.99571	0.000542143	0.999458
GC	GC	GC	GC	GC	GC	0.000274299	0.999726	0.0245055	0.975495	0.000242481	0.999758	4.99619e-05	0.99995	4.06954e-06	0.999996
GC	GC	GC	GC	GC	GC	0.038364	0.961636	0.133517	0.866483	0.0226778	0.977322	0.0347856	0.965214	2.73619e-05	0.999973
GC	GC	GC	GC	GC	GC	0.00145922	0.998541	0.0213813	0.978619	0.0025868	0.997413	0.0005706	0.999429	0.00682807	0.993172
GC	Control	Control	Control	Control	Control	0.823369	0.176631	0.861482	0.138518	0.658137	0.341863	0.925482	0.074518	0.999484	0.00051625
GC	GC	Control	GC	GC	Control	0.290935	0.709065	0.596543	0.403457	0.433678	0.566322	0.488115	0.511885	0.727868	0.272132
GC	GC	GC	GC	GC	GC	0.00954267	0.990457	0.0809892	0.919011	0.00413631	0.995864	0.00888013	0.99112	0.000339931	0.99966
GC	Control	GC	Control	Control	GC	0.926413	0.0735875	0.325463	0.674537	0.865546	0.134454	0.799238	0.200762	0.34397	0.65603
GC	GC	GC	GC	GC	GC	0.0367306	0.963269	0.0329878	0.967012	0.00797656	0.992023	0.00579352	0.994206	2.95059e-05	0.99997
GC	Control	Control	Control	Control	Control	0.964477	0.0355229	0.771679	0.228321	0.968544	0.0314564	0.970179	0.0298209	0.60751	0.39249
GC	GC	GC	GC	GC	GC	0.037758	0.962242	0.0835577	0.916442	0.00987704	0.990123	0.0123903	0.98761	0.0280936	0.971906
GC	GC	GC	GC	GC	GC	0.0704004	0.9296	0.112748	0.887252	0.0748113	0.925189	0.0116454	0.988355	3.27835e-05	0.999967
GC	GC	GC	GC	GC	GC	0.000725773	0.999274	0.00957709	0.990423	0.000713243	0.999287	0.000479282	0.999521	9.90711e-07	0.999999
GC	GC	GC	GC	GC	GC	0.00167283	0.998327	0.0124904	0.98751	0.00194198	0.998058	0.000732913	0.999267	7.81077e-06	0.999992
GC	GC	GC	GC	GC	GC	0.0431242	0.956876	0.0353755	0.964624	0.119078	0.880922	0.0587542	0.941246	0.0449373	0.955063
GC	GC	GC	GC	GC	GC	0.039331	0.960669	0.0453728	0.954627	0.00395934	0.996041	0.00105305	0.998947	3.32842e-05	0.999967
GC	GC	GC	GC	GC	GC	0.0127082	0.987292	0.0419495	0.95805	0.00398777	0.996012	0.00673468	0.993265	0.030658	0.969342
GC	Control	Control	Control	Control	Control	0.903832	0.0961679	0.672351	0.327649	0.831645	0.168355	0.640148	0.359852	0.904369	0.0956313
GC	GC	GC	GC	GC	GC	0.0304105	0.969589	0.0287313	0.971269	0.0483055	0.951694	0.0127777	0.987222	3.42611e-06	0.999997
GC	Control	Control	Control	Control	Control	0.987141	0.0128594	0.543754	0.456246	0.872821	0.127179	0.967696	0.0323042	0.998751	0.00124854
GC	Control	Control	Control	Control	Control	0.996004	0.00399638	0.45642	0.54358	0.983449	0.0165508	0.987272	0.0127277	0.995653	0.00434727
GC	GC	GC	GC	GC	GC	0.0359407	0.964059	0.0919272	0.908073	0.0456403	0.95436	0.0248827	0.975117	0.00044356	0.999556
GC	GC	GC	GC	GC	GC	0.0356986	0.964301	0.0285378	0.971462	0.0293468	0.970653	0.0159461	0.984054	0.000211872	0.999788
GC	GC	GC	GC	GC	GC	0.0318544	0.968146	0.0237799	0.97622	0.134232	0.865768	0.0646401	0.93536	2.68173e-06	0.999997
GC	Control	Control	Control	Control	Control	0.962211	0.0377895	0.990561	0.00943876	0.958116	0.0418836	0.965208	0.0347916	0.996518	0.00348178
GC	GC	GC	GC	GC	GC	0.00108898	0.998911	0.0468381	0.953162	0.000275916	0.999724	8.11867e-05	0.999919	4.77623e-05	0.999952
GC	GC	GC	GC	GC	GC	0.000910602	0.999089	0.00312131	0.996879	0.000377069	0.999623	3.57471e-05	0.999964	5.74622e-05	0.999943
GC	GC	GC	GC	GC	GC	0.0181103	0.98189	0.0111751	0.988825	0.00822792	0.991772	0.00139588	0.998604	0.000363559	0.999636
GC	GC	GC	GC	GC	GC	0.0817461	0.918254	0.15139	0.84861	0.103203	0.896797	0.0152926	0.984707	0.00179683	0.998203
GC	GC	Control	GC	GC	Control	0.432439	0.567561	0.692924	0.307076	0.195703	0.804297	0.0894947	0.910505	0.959815	0.0401848
GC	GC	Control	Control	GC	GC	0.456151	0.543849	0.662426	0.337574	0.532573	0.467427	0.254391	0.745609	0.0915051	0.908495
GC	GC	GC	Control	GC	GC	0.247592	0.752408	0.326	0.674	0.805847	0.194153	0.441503	0.558497	0.000475654	0.999524
GC	GC	GC	GC	GC	GC	0.00247927	0.997521	0.0123675	0.987632	0.00184245	0.998158	0.000214914	0.999785	2.83928e-07	1
GC	GC	GC	GC	GC	GC	0.0333238	0.966676	0.0289442	0.971056	0.0395802	0.96042	0.00593843	0.994062	3.53947e-05	0.999965
GC	GC	GC	GC	GC	GC	0.0147527	0.985247	0.016064	0.983936	0.0108214	0.989179	0.00473111	0.995269	5.50983e-05	0.999945
GC	GC	GC	GC	GC	GC	0.113245	0.886755	0.156045	0.843955	0.049789	0.950211	0.0378561	0.962144	0.011307	0.988693
GC	GC	GC	GC	GC	Control	0.0450204	0.95498	0.15633	0.84367	0.038784	0.961216	0.0102081	0.989792	0.548271	0.451729
GC	GC	GC	GC	GC	GC	0.0525685	0.947431	0.0803875	0.919613	0.0773549	0.922645	0.250719	0.749281	0.342722	0.657278
GC	GC	GC	GC	GC	GC	0.294738	0.705262	0.0489864	0.951014	0.0908259	0.909174	0.036401	0.963599	9.28282e-05	0.999907
GC	Control	GC	GC	GC	GC	0.802093	0.197907	0.168449	0.831551	0.42887	0.57113	0.0663167	0.933683	0.00053359	0.999466
GC	GC	GC	GC	GC	Control	0.0613645	0.938636	0.0656105	0.934389	0.103912	0.896088	0.0321732	0.967827	0.570024	0.429976
GC	GC	GC	GC	GC	GC	0.114182	0.885818	0.0504715	0.949528	0.0566132	0.943387	0.0167241	0.983276	0.00377419	0.996226
GC	GC	GC	GC	GC	GC	0.1038	0.8962	0.0765272	0.923473	0.167699	0.832301	0.14704	0.85296	0.00122086	0.998779
GC	GC	GC	GC	GC	GC	0.119533	0.880467	0.0959445	0.904056	0.0195738	0.980426	0.0108586	0.989141	0.0663422	0.933658
GC	GC	GC	GC	GC	GC	0.0308181	0.969182	0.0103694	0.989631	0.00786662	0.992133	0.00859393	0.991406	0.0040277	0.995972
GC	GC	GC	GC	GC	GC	0.0715192	0.928481	0.0335036	0.966496	0.0462972	0.953703	0.00568201	0.994318	0.233362	0.766638
GC	GC	GC	GC	GC	GC	0.0485449	0.951455	0.0277986	0.972201	0.0521996	0.9478	0.0291064	0.970894	0.0002725	0.999728
GC	GC	GC	GC	GC	GC	0.0739415	0.926059	0.0651809	0.934819	0.360088	0.639912	0.0412514	0.958749	0.000319156	0.999681
GC	GC	GC	GC	GC	GC	0.0094141	0.990586	0.00388632	0.996114	0.00984044	0.99016	0.00500008	0.995	3.04477e-06	0.999997
GC	GC	GC	GC	GC	GC	0.00308881	0.996911	0.00414286	0.995857	0.000762614	0.999237	0.000106914	0.999893	2.05039e-07	1
GC	GC	GC	GC	GC	GC	0.014091	0.985909	0.0159928	0.984007	0.0162025	0.983798	0.00604383	0.993956	0.00489629	0.995104
GC	GC	GC	GC	GC	GC	0.0376634	0.962337	0.0592157	0.940784	0.0112079	0.988792	0.00875993	0.99124	0.0234865	0.976514
GC	GC	Control	GC	GC	Control	0.240241	0.759759	0.452386	0.547614	0.264405	0.735595	0.15125	0.84875	0.81364	0.18636
GC	GC	GC	GC	GC	GC	0.083328	0.916672	0.118508	0.881492	0.213244	0.786756	0.0367169	0.963283	0.0732649	0.926735
GC	GC	GC	GC	GC	GC	0.00358334	0.996417	0.028247	0.971753	0.000509802	0.99949	6.53563e-05	0.999935	6.9467e-05	0.999931
GC	GC	GC	GC	GC	GC	0.00466684	0.995333	0.022082	0.977918	0.00546265	0.994537	0.00372483	0.996275	0.00280215	0.997198
GC	Control	GC	Control	Control	GC	0.505853	0.494147	0.245762	0.754238	0.642663	0.357337	0.535151	0.464849	0.00253427	0.997466
GC	GC	GC	GC	GC	GC	0.0954457	0.904554	0.161264	0.838736	0.122483	0.877517	0.0668222	0.933178	0.0114073	0.988593
GC	GC	GC	Control	GC	GC	0.240044	0.759956	0.34285	0.65715	0.597925	0.402075	0.288468	0.711532	0.00104543	0.998955
GC	GC	GC	GC	GC	GC	0.221617	0.778383	0.277634	0.722366	0.0922668	0.907733	0.0517229	0.948277	0.331381	0.668619
GC	GC	GC	GC	GC	GC	0.0877595	0.91224	0.0542248	0.945775	0.197006	0.802994	0.220161	0.779839	0.264676	0.735324
GC	GC	GC	GC	GC	GC	0.0441794	0.955821	0.0195684	0.980432	0.0132925	0.986707	0.0106146	0.989385	0.000284104	0.999716
GC	GC	Control	GC	GC	Control	0.485104	0.514896	0.440242	0.559758	0.276291	0.723709	0.0914616	0.908538	0.542883	0.457117
GC	GC	GC	GC	GC	GC	0.163513	0.836487	0.198661	0.801339	0.141399	0.858601	0.0764704	0.92353	0.0172168	0.982783
GC	Control	Control	Control	GC	GC	0.57656	0.42344	0.466589	0.533411	0.504894	0.495106	0.211658	0.788342	0.34703	0.65297
GC	Control	GC	Control	Control	GC	0.923635	0.0763651	0.19519	0.80481	0.987529	0.0124707	0.992212	0.00778804	0.00162234	0.998378
GC	GC	GC	GC	GC	GC	0.0102641	0.989736	0.0131877	0.986812	0.0118726	0.988127	0.00834788	0.991652	5.48992e-05	0.999945
GC	GC	Control	GC	GC	GC	0.201935	0.798065	0.594474	0.405526	0.444695	0.555305	0.411395	0.588605	0.493154	0.506846
GC	GC	Control	GC	GC	GC	0.42767	0.57233	0.464811	0.535189	0.22011	0.77989	0.100876	0.899124	0.289054	0.710946
GC	GC	GC	GC	GC	Control	0.0105011	0.989499	0.0221706	0.977829	0.000645658	0.999354	0.00029422	0.999706	0.946676	0.0533241
GC	GC	GC	GC	GC	GC	0.132957	0.867043	0.123623	0.876377	0.0625924	0.937408	0.0286369	0.971363	0.00109412	0.998906
GC	GC	Control	GC	GC	Control	0.367351	0.632649	0.900695	0.0993047	0.438907	0.561093	0.267956	0.732044	0.832028	0.167972
GC	GC	Control	GC	GC	Control	0.142357	0.857643	0.43309	0.56691	0.165653	0.834347	0.0957849	0.904215	0.6561	0.3439
GC	GC	GC	Control	GC	GC	0.147899	0.852101	0.219633	0.780367	0.54011	0.45989	0.464145	0.535855	0.00325963	0.99674
GC	GC	GC	GC	GC	GC	0.0518356	0.948164	0.0265317	0.973468	0.0184752	0.981525	0.00441526	0.995585	0.0835571	0.916443
GC	GC	GC	GC	GC	GC	0.0432131	0.956787	0.12359	0.87641	0.086364	0.913636	0.02412	0.97588	0.000403945	0.999596
GC	GC	GC	GC	GC	GC	0.0234117	0.976588	0.0216406	0.978359	0.0028143	0.997186	0.000631445	0.999369	0.0180185	0.981981
GC	GC	GC	GC	GC	GC	0.20327	0.79673	0.165241	0.834759	0.226628	0.773372	0.0301625	0.969837	0.194131	0.805869
GC	GC	GC	GC	GC	GC	0.0933904	0.90661	0.149659	0.850341	0.0646027	0.935397	0.0926302	0.90737	1.2216e-05	0.999988
GC	GC	GC	GC	GC	Control	0.0464895	0.95351	0.147027	0.852973	0.0732509	0.926749	0.104364	0.895636	0.627158	0.372842
GC	GC	GC	GC	GC	Control	0.0155966	0.984403	0.0379972	0.962003	0.0338244	0.966176	0.0289627	0.971037	0.743673	0.256327
GC	GC	GC	GC	GC	Control	0.121227	0.878773	0.0888053	0.911195	0.0242438	0.975756	0.0228124	0.977188	0.990313	0.00968714
GC	Control	Control	Control	Control	GC	0.950834	0.0491659	0.952498	0.0475015	0.901352	0.0986477	0.738993	0.261007	0.302767	0.697233
GC	Control	Control	Control	GC	Control	0.636376	0.363624	0.62069	0.37931	0.613662	0.386338	0.296695	0.703305	0.723484	0.276516
GC	GC	Control	GC	GC	GC	0.471691	0.528309	0.736968	0.263032	0.44745	0.55255	0.230748	0.769252	0.0697623	0.930238
GC	GC	GC	GC	GC	GC	0.0134917	0.986508	0.020853	0.979147	0.0338867	0.966113	0.0410265	0.958974	3.94372e-06	0.999996
GC	GC	GC	GC	GC	GC	0.0589716	0.941028	0.0369025	0.963097	0.023643	0.976357	0.00962407	0.990376	2.23069e-05	0.999978
GC	GC	GC	GC	GC	GC	0.0303685	0.969631	0.0639291	0.936071	0.0547479	0.945252	0.0278472	0.972153	0.300382	0.699618
GC	GC	Control	GC	GC	Control	0.385459	0.614541	0.541121	0.458879	0.278357	0.721643	0.112327	0.887673	0.693534	0.306466
GC	GC	GC	GC	GC	GC	0.0252717	0.974728	0.0121737	0.987826	0.0270404	0.97296	0.00431517	0.995685	0.000151534	0.999848
GC	Control	Control	Control	Control	Control	0.964979	0.0350208	0.983496	0.0165038	0.937966	0.0620336	0.910984	0.089016	0.999995	4.7595e-06
Control	Control	Control	Control	Control	GC	0.944496	0.0555036	0.773081	0.226919	0.836876	0.163124	0.874816	0.125184	0.0614255	0.938574
Control	Control	Control	Control	Control	Control	0.988571	0.0114293	0.991982	0.00801848	0.958799	0.0412014	0.987656	0.0123437	0.999816	0.000184351
Control	Control	Control	Control	Control	Control	0.986823	0.0131768	0.994433	0.00556697	0.958695	0.0413051	0.9506	0.0493999	1	4.99956e-07
Control	Control	Control	Control	Control	Control	0.985791	0.0142094	0.976058	0.023942	0.993619	0.00638136	0.996604	0.0033956	0.999992	7.92397e-06
Control	Control	Control	Control	Control	Control	0.985332	0.0146678	0.923686	0.0763141	0.883699	0.116301	0.922339	0.0776612	0.999999	1.33057e-06
Control	Control	Control	Control	Control	Control	0.998726	0.00127405	0.806407	0.193593	0.966633	0.0333668	0.959956	0.0400437	0.999996	3.9625e-06
Control	Control	Control	Control	Control	Control	0.998351	0.00164851	0.99387	0.00612989	0.98926	0.0107395	0.996536	0.00346442	0.99999	1.04555e-05
Control	Control	Control	Control	Control	Control	0.982787	0.0172134	0.665614	0.334386	0.776519	0.223481	0.876252	0.123748	0.764491	0.235509
Control	Control	GC	Control	Control	Control	0.991317	0.0086826	0.147567	0.852433	0.977618	0.0223818	0.972679	0.0273208	0.999987	1.30506e-05
Control	Control	Control	Control	Control	Control	0.999812	0.000188077	0.99745	0.00254961	0.998682	0.00131806	0.999478	0.00052218	1	3.64147e-07
Control	Control	Control	Control	Control	Control	0.99279	0.00720995	0.842915	0.157085	0.932578	0.0674224	0.947442	0.0525577	0.999765	0.000235314
Control	Control	Control	Control	Control	Control	0.89477	0.10523	0.919797	0.0802028	0.92243	0.0775698	0.939464	0.0605357	0.999738	0.000262186
Control	Control	Control	Control	Control	Control	0.997	0.0029995	0.996145	0.0038549	0.995052	0.00494756	0.996785	0.00321486	0.999998	2.23922e-06
Control	Control	GC	Control	Control	Control	0.948725	0.0512748	0.342618	0.657382	0.751541	0.248459	0.823115	0.176885	0.993471	0.00652933
Control	Control	Control	Control	Control	Control	0.992048	0.00795186	0.994201	0.00579909	0.990782	0.00921813	0.995984	0.00401565	0.911841	0.0881585
Control	Control	Control	Control	Control	Control	0.998608	0.00139206	0.940391	0.0596092	0.999311	0.000689053	0.999563	0.000437076	0.970268	0.0297316
Control	Control	Control	Control	Control	Control	0.999587	0.000412613	0.518008	0.481992	0.988643	0.0113567	0.998721	0.00127872	0.859551	0.140449
Control	Control	Control	Control	Control	Control	0.998534	0.00146553	0.56587	0.43413	0.962896	0.037104	0.942633	0.0573671	0.999865	0.000134558
Control	Control	GC	GC	Control	Control	0.94185	0.0581496	0.281941	0.718059	0.383397	0.616603	0.585542	0.414458	0.795838	0.204162
Control	Control	Control	Control	Control	Control	0.999782	0.000217654	0.992439	0.00756128	0.999092	0.000907839	0.997859	0.00214136	0.999999	6.94424e-07
Control	Control	Control	Control	Control	Control	0.876349	0.123651	0.756681	0.243319	0.867903	0.132097	0.873203	0.126797	0.958071	0.0419288
Control	Control	Control	Control	Control	Control	0.995662	0.00433819	0.991785	0.00821519	0.991987	0.00801314	0.992858	0.00714207	0.999967	3.32563e-05
Control	Control	Control	Control	Control	Control	0.997026	0.00297353	0.780103	0.219897	0.951053	0.0489475	0.971193	0.0288071	0.999667	0.000333136
Control	Control	Control	Control	Control	Control	0.999891	0.000108936	0.960408	0.0395917	0.999337	0.000662792	0.999774	0.000226484	0.999958	4.20763e-05
Control	Control	GC	Control	Control	Control	0.999341	0.000659371	0.102196	0.897804	0.990265	0.00973472	0.99734	0.00266025	0.986066	0.0139341
Control	Control	Control	Control	Control	Control	0.999244	0.000756427	0.999159	0.000841325	0.999148	0.000851749	0.999372	0.000627503	0.999996	3.79209e-06
Control	Control	Control	Control	Control	Control	0.998412	0.0015877	0.996224	0.0037764	0.998104	0.00189632	0.998852	0.00114807	0.999999	1.09949e-06
Control	Control	Control	Control	Control	Control	0.998111	0.00188895	0.982867	0.0171329	0.991497	0.00850316	0.998273	0.00172667	0.999999	9.91115e-07
Control	Control	Control	Control	Control	Control	0.999832	0.000168184	0.900465	0.0995354	0.995264	0.00473617	0.990209	0.00979077	0.996392	0.00360799
Control	Control	Control	Control	Control	Control	0.99086	0.00914038	0.62706	0.37294	0.795234	0.204766	0.873088	0.126912	0.896755	0.103245
Control	Control	Control	Control	Control	Control	0.996337	0.00366313	0.989824	0.0101759	0.986011	0.013989	0.973182	0.0268185	0.999622	0.000377512
Control	Control	Control	Control	Control	Control	0.979873	0.0201271	0.979036	0.0209643	0.923383	0.0766173	0.844558	0.155442	0.999492	0.000508284
Control	Control	Control	Control	Control	Control	0.977433	0.0225666	0.616119	0.383881	0.767537	0.232463	0.919375	0.0806252	0.994311	0.00568949
Control	Control	Control	Control	Control	Control	0.993627	0.00637331	0.988104	0.0118961	0.978844	0.021156	0.978284	0.0217162	0.999956	4.3956e-05
Control	Control	Control	Control	Control	Control	0.893207	0.106793	0.695873	0.304127	0.896618	0.103382	0.942883	0.0571174	0.870235	0.129765
Control	Control	Control	Control	Control	Control	0.992619	0.00738087	0.983876	0.0161241	0.991034	0.00896587	0.990081	0.00991895	0.935674	0.0643256
Control	Control	Control	Control	Control	Control	0.989688	0.0103123	0.954633	0.0453673	0.947329	0.0526714	0.982633	0.0173673	0.999976	2.41507e-05
Control	Control	Control	Control	Control	Control	0.978787	0.0212131	0.987301	0.0126993	0.901822	0.0981775	0.918315	0.0816849	1	3.96334e-07
Control	Control	GC	GC	GC	GC	0.970068	0.0299321	0.0831374	0.916863	0.428568	0.571432	0.464416	0.535584	0.000820529	0.999179
Control	Control	Control	Control	Control	Control	0.999553	0.000447052	0.979334	0.0206655	0.996798	0.00320163	0.995779	0.00422066	0.999216	0.000783852
Control	Control	Control	Control	Control	Control	0.999878	0.000121807	0.995618	0.00438164	0.999795	0.000205135	0.999776	0.000223978	0.999999	9.45637e-07
Control	Control	Control	Control	Control	Control	0.973262	0.0267382	0.56813	0.43187	0.782492	0.217508	0.763052	0.236948	0.790457	0.209543
Control	Control	Control	Control	Control	Control	0.999721	0.00027881	0.940137	0.0598628	0.994671	0.00532925	0.996982	0.00301753	0.999999	8.85376e-07
Control	Control	Control	Control	Control	Control	0.991032	0.00896839	0.986132	0.0138682	0.978541	0.0214591	0.995314	0.00468573	0.999924	7.56192e-05
Control	Control	Control	Control	Control	Control	0.999089	0.000910902	0.737227	0.262773	0.985799	0.0142005	0.984067	0.0159332	0.999402	0.00059837
Control	Control	Control	Control	Control	Control	0.998162	0.00183803	0.996018	0.00398195	0.999386	0.000613763	0.999651	0.000349301	0.99799	0.00200956
Control	Control	Control	Control	Control	GC	0.977382	0.022618	0.786958	0.213042	0.993692	0.00630842	0.993977	0.00602274	0.451376	0.548624
Control	Control	Control	Control	Control	Control	0.998749	0.00125081	0.997277	0.00272339	0.999046	0.000954132	0.999788	0.000211852	0.999997	2.63799e-06
Control	Control	Control	Control	Control	GC	0.921858	0.078142	0.690023	0.309977	0.899384	0.100616	0.944261	0.0557389	0.0861185	0.913881
Control	Control	Control	Control	Control	Control	0.998092	0.0019081	0.998177	0.00182346	0.991476	0.00852435	0.988285	0.0117149	0.999992	7.619e-06
Control	Control	Control	Control	Control	Control	0.996214	0.00378629	0.993285	0.00671535	0.998829	0.00117063	0.995154	0.00484558	0.995408	0.00459235
Control	Control	GC	Control	Control	Control	0.999077	0.000922801	0.342877	0.657123	0.926951	0.0730486	0.950352	0.0496476	0.885278	0.114722
Control	Control	Control	Control	Control	Control	0.910827	0.0891729	0.773289	0.226711	0.615193	0.384807	0.681815	0.318185	0.940833	0.0591667
Control	Control	Control	Control	Control	Control	0.995928	0.00407158	0.990491	0.00950851	0.989499	0.0105015	0.9938	0.00619979	0.99982	0.000179936
Control	Control	Control	Control	Control	Control	0.986828	0.0131721	0.996415	0.00358548	0.993962	0.00603784	0.99713	0.00287	0.999142	0.000857765
Control	Control	Control	Control	Control	Control	0.987214	0.0127858	0.955385	0.0446148	0.989892	0.010108	0.994396	0.00560416	0.999898	0.000101651
Control	Control	Control	Control	Control	Control	0.998955	0.00104478	0.874202	0.125798	0.99401	0.00599037	0.966584	0.0334163	0.998329	0.00167143
Control	Control	Control	Control	Control	Control	0.978019	0.0219813	0.937988	0.0620122	0.947873	0.052127	0.972788	0.0272119	0.998396	0.00160405
Control	Control	Control	Control	Control	Control	0.988941	0.0110593	0.925718	0.074282	0.968636	0.0313641	0.979249	0.0207506	0.999984	1.60163e-05
Control	Control	Control	Control	Control	Control	0.999586	0.000414463	0.929224	0.0707759	0.994416	0.00558361	0.996014	0.00398601	0.9998	0.000199646
Control	Control	Control	Control	Control	Control	0.998993	0.00100651	0.933775	0.0662247	0.999388	0.000612084	0.999787	0.000212784	0.996806	0.00319425
Control	Control	Control	Control	Control	Control	0.999075	0.0009251	0.924396	0.0756043	0.994586	0.00541356	0.996368	0.00363216	0.980316	0.019684
Control	Control	Control	Control	Control	Control	0.995433	0.00456682	0.82539	0.17461	0.949927	0.0500733	0.984054	0.0159462	0.999451	0.000548553
Control	Control	Control	Control	Control	Control	0.998394	0.0016058	0.996415	0.00358507	0.997277	0.00272294	0.998375	0.00162508	0.999853	0.000147121
Control	Control	Control	Control	Control	Control	0.993119	0.00688082	0.704819	0.295181	0.93548	0.0645197	0.990769	0.00923124	0.998622	0.00137797
Control	Control	Control	Control	Control	Control	0.999237	0.000763429	0.988884	0.0111163	0.997879	0.00212095	0.99668	0.00332012	1	5.23879e-08
Control	Control	Control	Control	Control	Control	0.9976	0.00239972	0.95663	0.0433703	0.997549	0.00245091	0.99937	0.00063044	0.995084	0.00491564
Control	Control	Control	Control	Control	Control	0.991485	0.00851474	0.875005	0.124995	0.992009	0.00799075	0.995782	0.00421785	0.991306	0.00869404
Control	Control	Control	Control	Control	Control	0.999283	0.000717498	0.976254	0.0237455	0.99894	0.00106	0.999258	0.00074218	0.999973	2.68136e-05
Control	Control	Control	Control	Control	Control	0.999698	0.000302389	0.995141	0.00485934	0.999036	0.000964442	0.999421	0.000578833	0.999994	5.54453e-06
Control	Control	Control	Control	Control	Control	0.99908	0.000920078	0.991749	0.00825115	0.998449	0.00155082	0.998619	0.00138115	0.999154	0.000846091
Control	Control	Control	Control	Control	Control	0.99998	1.95888e-05	0.802241	0.197759	0.999536	0.000464043	0.999849	0.000150691	0.999898	0.000102073
Control	Control	Control	Control	Control	Control	0.998999	0.00100076	0.993997	0.00600268	0.997765	0.00223488	0.998789	0.00121101	0.99963	0.000369568
Control	Control	Control	Control	Control	Control	0.999501	0.000499475	0.974917	0.0250832	0.999118	0.000881601	0.999149	0.000851296	0.999993	6.99185e-06
Control	Control	Control	Control	Control	Control	0.997354	0.00264564	0.946466	0.0535335	0.994594	0.00540566	0.99495	0.00505017	0.958117	0.0418827
Control	Control	Control	Control	Control	Control	0.94976	0.0502401	0.727224	0.272776	0.926036	0.0739637	0.991128	0.00887164	0.999126	0.000874456
Control	Control	Control	Control	Control	Control	0.987188	0.0128122	0.959832	0.040168	0.982289	0.0177111	0.991305	0.00869544	0.982006	0.0179937
Control	Control	GC	Control	Control	Control	0.979975	0.0200249	0.145426	0.854574	0.995	0.00500018	0.993228	0.00677201	0.931217	0.0687832
Control	Control	Control	Control	Control	Control	0.998376	0.00162391	0.859423	0.140577	0.996932	0.00306761	0.998934	0.0010664	0.999766	0.000234297
Control	Control	Control	Control	Control	Control	0.993451	0.00654927	0.85748	0.14252	0.99516	0.00484038	0.998176	0.00182402	0.999727	0.000272963
Control	Control	Control	Control	Control	GC	0.973063	0.0269369	0.964407	0.0355933	0.961234	0.038766	0.967289	0.0327105	0.403997	0.596003
Control	Control	Control	Control	Control	Control	0.998042	0.00195831	0.902213	0.097787	0.99662	0.00338001	0.996701	0.00329922	0.716595	0.283405
Control	Control	Control	Control	Control	Control	0.99741	0.00258975	0.975093	0.0249073	0.993552	0.00644803	0.998226	0.0017744	0.982241	0.0177587
Control	Control	Control	Control	Control	Control	0.991213	0.00878687	0.448365	0.551635	0.976549	0.0234508	0.973346	0.0266544	0.999654	0.00034586
Control	Control	Control	Control	Control	Control	0.996454	0.00354558	0.766353	0.233647	0.973696	0.0263036	0.939774	0.0602255	0.996587	0.00341291
Control	Control	Control	Control	Control	Control	0.999944	5.58393e-05	0.98675	0.0132501	0.999941	5.91708e-05	0.999931	6.89142e-05	0.997827	0.00217306
Control	Control	Control	Control	Control	Control	0.99756	0.00243987	0.892746	0.107254	0.941114	0.0588864	0.884335	0.115665	0.99996	4.04306e-05
Control	Control	Control	Control	Control	Control	0.949214	0.0507856	0.976357	0.0236431	0.925101	0.074899	0.966571	0.0334291	0.999958	4.21201e-05
Control	Control	GC	Control	Control	Control	0.841345	0.158655	0.178883	0.821117	0.976266	0.0237338	0.992017	0.00798339	0.977201	0.0227988
Control	Control	Control	Control	Control	Control	0.998701	0.00129944	0.972127	0.027873	0.999501	0.000499117	0.999873	0.000127467	0.982607	0.0173933
Control	Control	Control	Control	Control	Control	0.972087	0.0279134	0.969412	0.0305885	0.912293	0.0877073	0.873846	0.126154	0.999833	0.000166521
Control	Control	Control	Control	Control	Control	0.999746	0.000254346	0.991416	0.0085842	0.998351	0.00164947	0.997466	0.00253388	0.999993	6.54758e-06
Control	Control	Control	Control	Control	Control	0.854365	0.145635	0.910493	0.0895067	0.934366	0.0656337	0.950382	0.0496178	0.973674	0.0263262
Control	Control	Control	Control	Control	Control	0.975896	0.0241037	0.836044	0.163956	0.874345	0.125655	0.906862	0.093138	0.997426	0.00257358
Control	Control	Control	Control	Control	Control	0.530134	0.469866	0.41839	0.58161	0.618346	0.381654	0.89455	0.10545	0.58696	0.41304
Control	Control	Control	Control	Control	Control	0.997809	0.0021907	0.964909	0.0350905	0.982058	0.0179418	0.956067	0.0439335	0.999999	1.40606e-06
Control	Control	Control	Control	Control	Control	0.985886	0.0141135	0.852774	0.147226	0.925116	0.0748837	0.963282	0.036718	0.999971	2.85039e-05
Control	Control	Control	Control	Control	Control	0.999506	0.000494197	0.998259	0.00174088	0.998644	0.00135557	0.997784	0.00221566	1	2.60982e-07
Control	Control	Control	Control	Control	Control	0.972874	0.027126	0.9737	0.0263004	0.920466	0.0795343	0.984938	0.0150624	0.99998	1.99824e-05
Control	Control	Control	Control	Control	Control	0.999223	0.000776782	0.994736	0.00526352	0.998313	0.00168708	0.999453	0.00054666	0.999996	3.6953e-06
Control	Control	Control	Control	Control	Control	0.999343	0.000656727	0.995539	0.00446128	0.99859	0.00141002	0.996333	0.00366721	0.999963	3.73295e-05
Control	Control	Control	Control	Control	Control	0.99938	0.000619771	0.987576	0.0124237	0.994679	0.00532068	0.998267	0.001733	0.999994	5.60619e-06
Control	Control	Control	Control	Control	Control	0.988828	0.0111721	0.835366	0.164634	0.945625	0.0543752	0.923241	0.0767588	0.969893	0.0301072
Control	Control	Control	Control	Control	Control	0.9977	0.00230045	0.978561	0.021439	0.960362	0.0396378	0.966814	0.033186	0.999898	0.000102313
Control	Control	Control	Control	Control	Control	0.775031	0.224969	0.925454	0.0745457	0.89959	0.10041	0.835814	0.164186	0.98451	0.0154897
Control	Control	Control	Control	Control	Control	0.988001	0.0119985	0.628168	0.371832	0.869066	0.130934	0.975555	0.0244453	0.999473	0.000526706
Control	Control	Control	Control	Control	Control	0.998863	0.00113733	0.997942	0.00205831	0.998814	0.00118581	0.999587	0.000413473	0.999988	1.23196e-05
Control	Control	Control	Control	Control	Control	0.996997	0.00300343	0.986768	0.013232	0.996664	0.00333585	0.986711	0.0132888	0.999888	0.000112091
Control	Control	Control	Control	Control	Control	0.998042	0.00195809	0.999472	0.000528436	0.998355	0.00164482	0.998652	0.00134771	1	4.64991e-07
Control	Control	Control	Control	Control	Control	0.993915	0.00608528	0.998594	0.00140618	0.989995	0.0100051	0.995178	0.00482231	0.999983	1.70024e-05
Control	Control	Control	Control	Control	Control	0.999813	0.000186807	0.995349	0.00465137	0.999905	9.52981e-05	0.999821	0.000178787	0.999513	0.0004866
Control	Control	Control	Control	Control	Control	0.999695	0.000304586	0.991942	0.00805775	0.999474	0.000525814	0.99988	0.000120465	0.999997	3.42239e-06
Control	Control	Control	Control	Control	Control	0.999407	0.000593425	0.907897	0.0921031	0.997921	0.00207904	0.999342	0.000658397	0.999989	1.05682e-05
Control	Control	Control	Control	Control	Control	0.999991	8.86261e-06	0.979057	0.0209428	0.999986	1.4002e-05	0.999995	5.20306e-06	0.997426	0.00257363
Control	Control	Control	Control	Control	Control	0.996867	0.00313316	0.983398	0.0166016	0.995642	0.00435815	0.996114	0.00388637	0.999999	1.3139e-06
Control	Control	Control	Control	Control	Control	0.975246	0.024754	0.973101	0.0268989	0.904529	0.0954713	0.888889	0.111111	0.999054	0.000945904
Control	Control	Control	Control	Control	Control	0.999983	1.66373e-05	0.964252	0.0357477	0.999971	2.92914e-05	0.999982	1.80481e-05	1	3.08734e-07
Control	Control	Control	Control	Control	Control	0.999036	0.000963807	0.72601	0.27399	0.997664	0.00233633	0.997361	0.00263932	0.884864	0.115136
Control	Control	Control	Control	Control	Control	0.999422	0.000577971	0.991691	0.0083087	0.998585	0.00141529	0.999719	0.000281121	0.999992	8.35968e-06
Control	Control	Control	Control	Control	Control	0.998937	0.00106299	0.997378	0.00262187	0.997984	0.00201645	0.999313	0.000686874	0.999991	9.38597e-06
Control	Control	Control	Control	Control	Control	0.999937	6.30601e-05	0.943858	0.0561421	0.999575	0.000424848	0.999825	0.000174597	0.999995	5.13543e-06
Control	Control	Control	Control	Control	Control	0.998712	0.00128784	0.604415	0.395585	0.995724	0.00427634	0.999235	0.000765253	0.997403	0.00259749
Control	Control	Control	Control	Control	Control	0.971951	0.0280488	0.87994	0.12006	0.941709	0.0582905	0.967743	0.0322575	0.988909	0.0110913
Control	Control	Control	Control	Control	Control	0.999529	0.000470723	0.716962	0.283038	0.996526	0.00347351	0.999242	0.000757909	0.999979	2.07878e-05
Control	Control	Control	Control	Control	Control	0.993345	0.00665465	0.994065	0.00593468	0.984716	0.0152842	0.98564	0.0143601	0.999997	2.50562e-06
Control	Control	Control	Control	Control	Control	0.99942	0.000579758	0.977053	0.0229473	0.999158	0.000842222	0.997144	0.00285567	0.999889	0.0001108
Control	Control	Control	Control	Control	Control	0.991668	0.00833172	0.979756	0.0202443	0.974704	0.0252963	0.975842	0.0241579	0.999998	1.94862e-06
Control	Control	Control	Control	Control	Control	0.975774	0.0242261	0.996022	0.0039782	0.963269	0.0367314	0.990689	0.00931116	0.99998	1.97407e-05
Control	Control	Control	Control	Control	Control	0.991335	0.0086649	0.974893	0.0251073	0.977713	0.0222869	0.993138	0.0068619	0.999944	5.61121e-05
Control	Control	Control	Control	Control	Control	0.999996	4.23107e-06	0.972937	0.027063	0.999984	1.56421e-05	0.999989	1.09651e-05	1	2.4839e-08
Control	Control	Control	Control	Control	Control	0.998859	0.00114062	0.999285	0.000714588	0.99669	0.00330951	0.996498	0.00350174	0.999995	5.37901e-06
Control	Control	Control	Control	Control	Control	0.996987	0.00301316	0.9902	0.00979952	0.98688	0.0131196	0.995755	0.00424503	0.999978	2.16467e-05
Control	Control	Control	Control	Control	Control	0.999443	0.000557491	0.996991	0.00300911	0.998432	0.00156777	0.995903	0.00409656	0.999984	1.58276e-05
Control	Control	Control	Control	Control	Control	0.999694	0.000306155	0.998354	0.0016463	0.999691	0.000308751	0.999183	0.000817433	1	1.09494e-08
Control	Control	Control	Control	Control	Control	0.999471	0.000529242	0.993317	0.00668285	0.998193	0.00180664	0.999038	0.000961994	0.999999	6.00186e-07
Control	Control	Control	Control	Control	Control	0.999927	7.34167e-05	0.915695	0.084305	0.99955	0.000450197	0.99971	0.000290246	0.999951	4.85842e-05
Control	Control	Control	Control	Control	Control	0.998993	0.00100663	0.983316	0.0166838	0.998714	0.0012859	0.999273	0.000726802	0.999143	0.000856865
Control	Control	Control	Control	Control	Control	0.994081	0.00591914	0.999106	0.000893841	0.997118	0.00288161	0.997939	0.00206091	0.999866	0.000134313
Control	Control	Control	Control	Control	Control	0.990157	0.0098429	0.977124	0.0228762	0.976545	0.0234546	0.997609	0.0023914	0.999997	2.66242e-06
Control	Control	Control	Control	Control	Control	0.995195	0.00480489	0.968604	0.0313962	0.981628	0.0183724	0.993136	0.00686354	0.99992	7.99362e-05
Control	Control	Control	Control	Control	Control	0.999789	0.000210561	0.973999	0.0260011	0.999813	0.000186571	0.99995	4.99706e-05	0.999997	2.52259e-06
Control	Control	Control	Control	Control	Control	0.999768	0.000231871	0.95575	0.0442501	0.999372	0.000627567	0.999737	0.000263172	1	4.28861e-07
Control	Control	Control	Control	Control	Control	0.998421	0.00157909	0.977618	0.0223819	0.989981	0.0100195	0.996152	0.00384809	0.999978	2.15458e-05
Control	Control	Control	Control	Control	Control	0.999531	0.000469047	0.995479	0.00452149	0.998485	0.00151475	0.998729	0.00127143	1	7.53661e-08
Control	Control	GC	Control	Control	Control	0.998713	0.00128718	0.183175	0.816825	0.845408	0.154592	0.861198	0.138802	0.833934	0.166066
Control	Control	GC	GC	GC	GC	0.969676	0.0303239	0.081513	0.918487	0.0155266	0.984473	0.0209947	0.979005	0.000820529	0.999179
Control	Control	Control	Control	Control	Control	0.999207	0.000792869	0.979966	0.0200339	0.997101	0.00289936	0.999634	0.000365915	0.999999	6.60988e-07
Control	Control	Control	Control	Control	Control	0.998717	0.00128292	0.928541	0.0714592	0.990321	0.00967873	0.993213	0.00678677	0.999999	6.89814e-07
Control	Control	Control	Control	Control	Control	0.989399	0.0106005	0.990794	0.0092062	0.983547	0.0164533	0.991431	0.00856893	0.988586	0.0114136
Control	Control	Control	Control	Control	Control	0.992907	0.00709338	0.972543	0.0274573	0.982829	0.0171709	0.995069	0.00493144	0.999982	1.75965e-05
Control	Control	Control	Control	Control	Control	0.988418	0.0115821	0.940122	0.0598784	0.869602	0.130398	0.963202	0.036798	0.999967	3.26757e-05
Control	Control	Control	Control	Control	Control	0.998124	0.00187588	0.976256	0.0237445	0.994701	0.0052986	0.993078	0.00692236	0.999999	5.80811e-07
Control	Control	Control	Control	Control	Control	0.999731	0.000268602	0.998758	0.00124195	0.999673	0.000326828	0.999924	7.56116e-05	1	9.85924e-09
Control	Control	Control	Control	Control	Control	0.991205	0.00879514	0.93059	0.0694096	0.958423	0.0415766	0.86606	0.13394	0.998598	0.00140215
Control	Control	Control	Control	Control	Control	0.998232	0.00176832	0.994321	0.00567872	0.996465	0.00353488	0.998658	0.00134194	0.999998	1.64424e-06
Control	Control	Control	Control	Control	Control	0.993982	0.00601765	0.992632	0.00736805	0.994511	0.00548934	0.99859	0.00140992	1	7.34766e-08
Control	Control	Control	Control	Control	Control	0.917181	0.0828185	0.924856	0.0751441	0.965447	0.0345525	0.972031	0.0279692	0.867932	0.132068
Control	GC	Control	GC	GC	Control	0.100809	0.899191	0.613641	0.386359	0.0541587	0.945841	0.057193	0.942807	0.988316	0.0116845
Control	Control	Control	Control	Control	Control	0.919774	0.0802255	0.976572	0.0234284	0.950397	0.0496031	0.955053	0.0449466	0.999592	0.00040817
Control	GC	Control	GC	GC	Control	0.495008	0.504992	0.44391	0.55609	0.0495622	0.950438	0.0486771	0.951323	0.904692	0.095308
Control	Control	Control	Control	Control	Control	0.965321	0.0346793	0.88432	0.11568	0.991409	0.00859102	0.979115	0.0208851	0.615958	0.384042
Control	Control	GC	Control	Control	GC	0.832989	0.167011	0.177828	0.822172	0.979698	0.0203018	0.982491	0.0175094	0.131088	0.868912
Control	Control	Control	Control	Control	Control	0.999044	0.00095618	0.981616	0.0183845	0.994765	0.00523452	0.996517	0.00348259	0.999736	0.000263504
Control	Control	Control	Control	Control	Control	0.993005	0.00699526	0.996834	0.00316597	0.973992	0.0260076	0.978086	0.0219137	0.987159	0.012841
Control	Control	Control	Control	Control	Control	0.975956	0.0240441	0.748188	0.251812	0.953264	0.046736	0.96995	0.0300502	0.944641	0.0553589
Control	Control	Control	Control	Control	Control	0.866548	0.133452	0.806493	0.193507	0.962127	0.0378734	0.966455	0.0335449	0.897831	0.102169
Control	Control	Control	Control	Control	Control	0.99626	0.00374022	0.981751	0.0182493	0.998391	0.00160897	0.999125	0.000875143	0.999942	5.83518e-05
Control	Control	Control	Control	Control	Control	0.941183	0.0588174	0.957386	0.0426139	0.928116	0.0718841	0.921714	0.0782863	0.999898	0.000101768
Control	Control	Control	Control	Control	Control	0.870946	0.129054	0.691521	0.308479	0.926381	0.0736195	0.905695	0.0943045	0.99988	0.000120175
Control	Control	Control	Control	Control	Control	0.942913	0.0570867	0.872683	0.127317	0.904966	0.0950335	0.875843	0.124157	0.990683	0.0093171
Control	Control	Control	Control	Control	Control	0.923687	0.0763128	0.991973	0.00802662	0.969172	0.0308275	0.944832	0.0551683	0.999591	0.000409045
Control	Control	Control	Control	Control	Control	0.987502	0.0124975	0.998573	0.00142651	0.996606	0.00339376	0.995005	0.00499481	0.999995	4.78624e-06
Control	Control	Control	GC	GC	Control	0.510165	0.489835	0.837402	0.162598	0.27504	0.72496	0.145995	0.854005	0.999771	0.000228592
Control	Control	Control	Control	Control	Control	0.981118	0.0188819	0.977461	0.0225385	0.956419	0.0435813	0.964058	0.0359417	0.999636	0.000364392
Control	Control	Control	Control	Control	Control	0.971512	0.0284882	0.986319	0.0136806	0.96277	0.0372303	0.981027	0.0189726	0.999883	0.000116731
Control	Control	Control	Control	Control	Control	0.773182	0.226818	0.906371	0.0936295	0.727546	0.272454	0.603927	0.396073	0.999934	6.55928e-05
Control	Control	Control	Control	Control	Control	0.961121	0.0388789	0.768975	0.231025	0.943025	0.0569749	0.974917	0.0250828	0.807471	0.192529
Control	Control	Control	Control	Control	Control	0.942072	0.0579282	0.959633	0.0403671	0.906196	0.0938043	0.925786	0.0742142	0.999648	0.000351888
Control	Control	Control	Control	Control	Control	0.980824	0.0191761	0.963511	0.0364895	0.945902	0.0540985	0.913255	0.0867454	0.99884	0.00116004
Control	Control	Control	Control	Control	Control	0.798905	0.201095	0.909365	0.0906352	0.930265	0.069735	0.86846	0.13154	0.994607	0.00539286
Control	GC	Control	Control	GC	GC	0.402487	0.597513	0.405649	0.594351	0.714205	0.285795	0.311535	0.688465	0.037953	0.962047
Control	Control	Control	Control	Control	Control	0.866738	0.133262	0.936966	0.0630342	0.907209	0.092791	0.856217	0.143783	0.995875	0.00412469
Control	Control	Control	Control	Control	Control	0.992317	0.00768331	0.973011	0.0269892	0.987354	0.0126456	0.994426	0.0055744	0.999038	0.000962448
Control	Control	Control	Control	Control	Control	0.958225	0.0417747	0.980676	0.0193241	0.98589	0.0141097	0.970294	0.0297058	0.999795	0.000204656
Control	Control	Control	Control	Control	Control	0.998974	0.00102614	0.923273	0.0767266	0.999179	0.000821127	0.998646	0.00135369	0.999986	1.44498e-05
Control	Control	Control	Control	Control	GC	0.914439	0.0855606	0.932498	0.0675017	0.967855	0.0321451	0.937942	0.0620575	0.0386854	0.961315
Control	GC	GC	GC	Control	Control	0.234773	0.765227	0.0581156	0.941884	0.410236	0.589764	0.547942	0.452058	0.855304	0.144696
Control	GC	GC	GC	Control	Control	0.265603	0.734397	0.181162	0.818838	0.352866	0.647134	0.595349	0.404651	0.998345	0.00165507
Control	Control	GC	Control	Control	Control	0.837945	0.162055	0.193827	0.806173	0.700296	0.299704	0.897729	0.102271	0.841011	0.158989
Control	Control	Control	Control	Control	Control	0.992857	0.00714278	0.981664	0.0183357	0.992481	0.00751896	0.993943	0.0060567	0.999081	0.000919372
Control	Control	Control	Control	Control	Control	0.924377	0.0756228	0.985875	0.0141254	0.934304	0.0656962	0.822631	0.177369	0.999991	8.99224e-06
Control	Control	Control	Control	Control	Control	0.807334	0.192666	0.848772	0.151228	0.719436	0.280564	0.547139	0.452861	0.99996	3.96727e-05
Control	Control	Control	Control	Control	Control	0.840446	0.159554	0.780424	0.219576	0.800891	0.199109	0.89168	0.10832	0.9996	0.000400002
Control	Control	Control	Control	Control	Control	0.986353	0.0136465	0.997508	0.00249159	0.983504	0.016496	0.989356	0.0106437	1	4.43346e-07
Control	Control	Control	Control	Control	Control	0.956969	0.0430315	0.982272	0.0177282	0.816977	0.183023	0.703593	0.296407	0.999724	0.000275682
Control	Control	Control	Control	Control	Control	0.996918	0.00308237	0.9975	0.00250046	0.999077	0.000923114	0.999591	0.000409367	0.999998	2.06229e-06
Control	Control	Control	Control	Control	Control	0.916027	0.0839731	0.797744	0.202256	0.941213	0.0587868	0.927867	0.0721331	0.71944	0.28056
Control	Control	Control	Control	Control	GC	0.769768	0.230232	0.692458	0.307542	0.944907	0.0550927	0.907635	0.0923651	0.00168674	0.998313
Control	Control	Control	Control	Control	Control	0.984516	0.015484	0.98384	0.0161598	0.974814	0.0251864	0.977705	0.022295	0.99995	5.04564e-05
Control	Control	Control	Control	Control	GC	0.947614	0.0523864	0.647329	0.352671	0.969498	0.0305024	0.906902	0.0930978	0.168772	0.831228
Control	Control	Control	Control	Control	Control	0.931508	0.0684924	0.943214	0.0567863	0.90265	0.0973497	0.892864	0.107136	0.976726	0.0232745
Control	Control	GC	GC	GC	GC	0.559795	0.440205	0.199656	0.800344	0.355608	0.644392	0.130293	0.869707	7.71039e-05	0.999923
Control	Control	Control	Control	Control	Control	0.868545	0.131455	0.670665	0.329335	0.858467	0.141533	0.667425	0.332575	0.916901	0.0830986
Control	Control	Control	Control	Control	Control	0.683902	0.316098	0.969853	0.0301468	0.824509	0.175491	0.623528	0.376472	0.873909	0.126091
Control	GC	Control	Control	Control	GC	0.48224	0.51776	0.873995	0.126005	0.62355	0.37645	0.53645	0.46355	0.0897225	0.910278
Control	Control	Control	Control	Control	GC	0.692779	0.307221	0.62456	0.37544	0.76765	0.23235	0.63398	0.36602	0.0383997	0.9616
Control	GC	GC	GC	GC	Control	0.383766	0.616234	0.352816	0.647184	0.296382	0.703618	0.402978	0.597022	0.97099	0.0290102
Control	GC	GC	GC	GC	Control	0.102227	0.897773	0.0766844	0.923316	0.0576832	0.942317	0.0633525	0.936647	0.937415	0.0625847
Control	Control	Control	Control	Control	Control	0.750738	0.249262	0.45605	0.54395	0.812398	0.187602	0.720556	0.279444	0.98122	0.0187797
Control	GC	GC	GC	GC	GC	0.0463722	0.953628	0.0917051	0.908295	0.075423	0.924577	0.154631	0.845369	0.383055	0.616945
Control	Control	Control	Control	Control	Control	0.979633	0.0203667	0.991035	0.0089652	0.971878	0.0281216	0.977346	0.0226541	0.999959	4.07302e-05
Control	Control	Control	Control	Control	Control	0.980966	0.0190336	0.988474	0.011526	0.996241	0.00375889	0.994029	0.00597119	0.987406	0.012594
Control	Control	Control	Control	Control	GC	0.881403	0.118597	0.957906	0.0420937	0.925165	0.0748353	0.824386	0.175614	0.123737	0.876263
Control	Control	Control	Control	Control	Control	0.993425	0.00657532	0.997675	0.00232523	0.995705	0.00429507	0.993723	0.00627694	0.982624	0.0173764
Control	Control	Control	Control	Control	Control	0.972899	0.0271013	0.862701	0.137299	0.954236	0.0457636	0.915133	0.0848673	0.994328	0.00567183
Control	Control	Control	Control	Control	Control	0.851512	0.148488	0.753354	0.246646	0.837142	0.162858	0.82453	0.17547	0.947847	0.0521527
Control	Control	Control	GC	GC	GC	0.596909	0.403091	0.59842	0.40158	0.479359	0.520641	0.270211	0.729789	0.047894	0.952106
Control	Control	Control	Control	Control	Control	0.983367	0.0166331	0.94323	0.0567705	0.838294	0.161706	0.85322	0.14678	0.998597	0.00140261
Control	Control	GC	GC	GC	Control	0.573009	0.426991	0.320476	0.679524	0.216759	0.783241	0.105418	0.894582	0.554761	0.445239
Control	Control	Control	Control	Control	Control	0.964896	0.0351037	0.965258	0.0347425	0.977799	0.0222006	0.980368	0.0196323	0.996676	0.00332421
Control	Control	Control	Control	Control	Control	0.996936	0.00306359	0.991657	0.00834343	0.98007	0.0199298	0.986638	0.0133622	0.999974	2.6357e-05
Control	Control	Control	Control	Control	Control	0.985201	0.0147986	0.515058	0.484942	0.986567	0.0134329	0.981714	0.018286	0.989874	0.0101259
Control	Control	Control	Control	Control	Control	0.978996	0.0210039	0.967165	0.0328352	0.944468	0.0555321	0.98282	0.0171802	0.999809	0.000191291
Control	Control	Control	Control	Control	Control	0.988278	0.0117217	0.902694	0.0973058	0.863581	0.136419	0.945187	0.0548126	0.999218	0.000782161
Control	Control	Control	Control	Control	Control	0.991969	0.00803115	0.988923	0.0110773	0.955447	0.0445531	0.965706	0.0342937	0.999997	2.86593e-06
Control	Control	Control	Control	GC	Control	0.886284	0.113716	0.909831	0.0901692	0.586169	0.413831	0.452054	0.547946	0.993141	0.00685947
