# Supplementary material for: Metabolic signatures for gastric cancer diagnosis and mechanistic insights: a multicenter study
Source: EMBO Mol Med. 2025 Oct 27;17(12):3355–76. doi: 10.1038/s44321-025-00325-0 (PMC12686445; doi:10.1038/s44321-025-00325-0)
Supplement: Supplementary file 4 — Source data Fig. 3 [file 44321_2025_325_MOESM4_ESM.zip › EMM-2025-21992_Figure 3/EMM-2025-21992_Figure 3F/EMM-2025-21992_Figure 3F.xlsx]

## Sheet: Sheet1
	Discovery dataset			Validation dataset
	Sensitivity	95% CI		Sensitivity	95% CI
Met-NN(6)	0.94	0.825-0.984		0.925	0.881-0.954
CA724	0.24	0.131-0.382		0.148	0.103-0.203
CA199	0.18	0.086-0.314		0.126	0.085-0.177
CA242	0.16	0.072-0.291		0.094	0.058-0.141
CEA	0.08	0.022-0.192		0.072	0.042-0.114
CA125	0.02	0.001-0.106		0.079	0.046-0.125
AFP	0.02	0.001-0.106		0.031	0.013-0.064
