# Supplementary material for: Metabolic signatures for gastric cancer diagnosis and mechanistic insights: a multicenter study
Source: EMBO Mol Med. 2025 Oct 27;17(12):3355–76. doi: 10.1038/s44321-025-00325-0 (PMC12686445; doi:10.1038/s44321-025-00325-0)
Supplement: Supplementary file 4 — Source data Fig. 3 [file 44321_2025_325_MOESM4_ESM.zip › EMM-2025-21992_Figure 3/EMM-2025-21992_Figure 3H/EMM-2025-21992_Figure 3H.xlsx]

## Sheet: Sheet1
Subgroup		Sensitivity	95% CI
Gender
	Male	0.909	0.856-0.945
	Female	0.922	0.841-0.965
Age
	<55	0.942	0.851-0.981
	55-64	0.882	0.790-0.939
	≥65	0.919	0.852-0.958
Tumor stage
	I	0.821	0.704-0.900
	II	0.94	0.847-0.981
	III	0.954	0.898-0.981
	IV	1	0.679-1.000
