# Supplementary material for: Metabolic signatures for gastric cancer diagnosis and mechanistic insights: a multicenter study
Source: EMBO Mol Med. 2025 Oct 27;17(12):3355–76. doi: 10.1038/s44321-025-00325-0 (PMC12686445; doi:10.1038/s44321-025-00325-0)
Supplement: Supplementary file 4 — Source data Fig. 3 [file 44321_2025_325_MOESM4_ESM.zip › EMM-2025-21992_Figure 3/EMM-2025-21992_Figure 3J/EMM-2025-21992_Figure 3J.xlsx]

## Sheet: Training
Sample	Group	Gender	Age	Smoking	Drinking	Adjusted-NN6	Adjusted-NN6(GC)	Adjusted-SVM6	Adjusted-SVM6(GC)	Adjusted-RR6	Adjusted-RR6(GC)	Adjusted-LR6	Adjusted-LR6(GC)	Adjusted-NB6	Adjusted-NB6(GC)	Fold
Control-5	Control	Male	68	No	Yes	Control	0.0130299	Control	0.0567836	Control	0.0251312	Control	0.0135453	Control	0.0870188	1
Control-9	Control	Male	67	No	Yes	Control	0.014488	Control	0.0166953	Control	0.0253906	Control	0.0120597	Control	0.029157	1
Control-15	Control	Female	67	No	No	Control	0.0432481	Control	0.0389555	Control	0.0553895	Control	0.0543736	Control	0.433774	1
Control-16	Control	Male	59	Yes	Yes	Control	0.0128551	Control	0.0718699	Control	0.0440736	Control	0.0391691	Control	0.0288147	1
Control-17	Control	Male	70	No	Yes	Control	0.00440338	Control	0.02421	Control	0.00739517	Control	0.003048	Control	0.0451308	1
Control-21	Control	Male	62	Yes	No	Control	0.00924344	Control	0.120246	Control	0.0312188	Control	0.0214093	Control	0.21468	1
Control-26	Control	Female	70	No	No	Control	0.0642018	Control	0.106196	Control	0.0665813	Control	0.0588998	Control	0.212278	1
Control-31	Control	Male	61	Yes	No	Control	0.0032791	Control	0.0155067	Control	0.0130698	Control	0.00972762	Control	0.0683524	1
Control-33	Control	Female	70	No	No	Control	0.0212281	Control	0.26392	Control	0.0280476	Control	0.0232941	Control	0.18982	1
Control-36	Control	Female	62	No	Yes	Control	0.0221273	Control	0.079971	Control	0.0262443	Control	0.0241123	Control	0.211973	1
Control-39	Control	Male	55	Yes	Yes	Control	0.0025223	Control	0.00583241	Control	0.00662138	Control	0.00580321	Control	0.00280303	1
Control-46	Control	Female	61	No	No	Control	0.0621221	Control	0.0398582	Control	0.0402663	Control	0.0352565	Control	0.0244047	1
Control-48	Control	Male	64	Yes	No	Control	0.0227005	Control	0.0312169	Control	0.0541729	Control	0.0452041	Control	0.10229	1
Control-49	Control	Male	63	Yes	Yes	Control	0.0960998	Control	0.167209	Control	0.169271	Control	0.178388	Control	0.185726	1
Control-51	Control	Male	66	Yes	Yes	Control	0.0132708	Control	0.0171557	Control	0.018867	Control	0.0190854	Control	0.00225275	1
Control-53	Control	Female	62	No	No	Control	0.00144265	Control	0.00836295	Control	0.00130981	Control	0.000909025	Control	0.150588	1
Control-80	Control	Male	72	No	Yes	Control	0.00506035	Control	0.0216042	Control	0.00923718	Control	0.00354801	Control	0.0188417	1
Control-83	Control	Male	54	No	Yes	Control	0.0237121	Control	0.0608154	Control	0.0593245	Control	0.0395701	GC	0.516507	1
Control-92	Control	Female	58	No	No	GC	0.643465	Control	0.298032	GC	0.526073	GC	0.582687	Control	0.465726	1
GC-3	GC	Male	71	No	Yes	GC	0.999735	GC	0.988494	GC	0.99911	GC	0.999127	GC	0.989381	1
GC-4	GC	Male	59	Yes	Yes	GC	0.99997	GC	0.881661	GC	0.999973	GC	0.999994	GC	0.901905	1
GC-5	GC	Female	69	No	No	GC	0.690846	Control	0.403448	GC	0.796341	GC	0.850599	GC	0.922848	1
GC-14	GC	Female	69	No	No	GC	0.757581	GC	0.684389	GC	0.918829	GC	0.948439	GC	0.869626	1
GC-27	GC	Male	69	Yes	Yes	Control	0.456038	Control	0.241843	Control	0.288485	Control	0.328654	Control	0.211383	1
GC-36	GC	Male	72	No	No	GC	0.998282	GC	0.992131	GC	0.992547	GC	0.990262	GC	0.996169	1
GC-37	GC	Male	47	No	No	GC	0.854532	GC	0.915793	GC	0.900731	GC	0.889555	GC	0.996669	1
GC-39	GC	Female	69	No	No	GC	0.993549	GC	0.946553	GC	0.995969	GC	0.998138	GC	0.976433	1
GC-47	GC	Male	74	No	No	GC	0.998101	GC	0.987952	GC	0.988742	GC	0.985408	GC	0.989183	1
GC-49	GC	Female	65	No	No	GC	0.901599	GC	0.835557	GC	0.948837	GC	0.970797	GC	0.955675	1
Control-2	Control	Male	64	Yes	Yes	Control	0.479697	Control	0.293662	GC	0.572983	GC	0.743687	Control	0.0654486	2
Control-6	Control	Male	65	Yes	No	Control	0.180862	Control	0.235895	Control	0.225729	Control	0.213292	Control	0.0220023	2
Control-12	Control	Male	53	No	Yes	Control	0.13932	Control	0.0798559	Control	0.340585	Control	0.463281	Control	0.338237	2
Control-18	Control	Male	52	No	No	Control	0.087209	Control	0.12959	Control	0.0336672	Control	0.00961147	Control	0.205323	2
Control-24	Control	Male	62	Yes	Yes	Control	0.0329529	Control	0.0565695	Control	0.0478686	Control	0.0218694	Control	0.0129244	2
Control-25	Control	Male	69	Yes	Yes	Control	0.00484982	Control	0.0339338	Control	0.00654179	Control	0.00408005	Control	0.0535629	2
Control-29	Control	Male	59	Yes	Yes	Control	0.000176041	Control	0.00329956	Control	0.000223512	Control	4.88e-05	Control	0.000545269	2
Control-38	Control	Male	71	Yes	Yes	Control	0.019198	Control	0.0493191	Control	0.0253143	Control	0.0202659	Control	0.14178	2
Control-41	Control	Female	61	Yes	Yes	Control	0.00253537	Control	0.140524	Control	0.00472641	Control	0.00629461	Control	0.0104444	2
Control-42	Control	Female	69	No	No	Control	0.001199	Control	0.0165223	Control	0.000884462	Control	0.000172645	Control	0.0397127	2
Control-44	Control	Female	66	No	Yes	Control	0.0150616	Control	0.0558306	Control	0.122372	Control	0.216169	Control	0.236366	2
Control-47	Control	Male	55	Yes		Control	0.111489	Control	0.0319321	Control	0.185066	Control	0.122211	Control	0.0644346	2
Control-55	Control	Male	47	Yes	Yes	Control	0.00314599	Control	0.0543672	Control	0.00483654	Control	0.00188045	Control	0.0142377	2
Control-73	Control	Male	63	Yes	Yes	Control	0.321457	Control	0.22514	Control	0.277295	Control	0.263673	Control	0.253061	2
Control-78	Control	Male	52	Yes	Yes	Control	0.0169078	Control	0.0444008	Control	0.0585341	Control	0.0601157	Control	0.0222394	2
Control-79	Control	Male	68	Yes	Yes	Control	0.00412524	Control	0.0171632	Control	0.00658312	Control	0.00445798	Control	0.00508744	2
Control-82	Control	Male	68	Yes	No	Control	0.172427	Control	0.144417	Control	0.156772	Control	0.0949125	Control	0.0125306	2
Control-84	Control	Male	70	Yes	Yes	Control	0.00851068	Control	0.0248981	Control	0.0102615	Control	0.00828503	Control	0.026274	2
Control-89	Control	Female	62	No	No	Control	0.15984	Control	0.353235	Control	0.212929	Control	0.213321	Control	0.248558	2
GC-1	GC	Male	63	Yes	No	GC	0.991184	GC	0.973262	GC	0.997578	GC	0.997607	GC	0.735811	2
GC-2	GC	Female	59	No	No	GC	0.719142	Control	0.688105	GC	0.834986	GC	0.842972	GC	0.640705	2
GC-12	GC	Female	58	No	No	GC	0.510364	Control	0.698555	GC	0.567233	GC	0.532923	GC	0.773804	2
GC-15	GC	Male	68	No	No	GC	0.935393	GC	0.98036	GC	0.821246	GC	0.76949	Control	0.0751929	2
GC-18	GC	Female	70	No	No	GC	0.9995	GC	0.996908	GC	0.999874	GC	0.999991	GC	0.995657	2
GC-19	GC	Male	66	No	No	GC	0.886261	GC	0.818456	GC	0.68953	GC	0.58627	GC	0.771609	2
GC-32	GC	Female	71	No	No	Control	0.0501308	Control	0.354341	Control	0.0351025	Control	0.0234404	GC	0.694446	2
GC-34	GC	Female	52	No	No	GC	0.996166	GC	0.985019	GC	0.998836	GC	0.999488	GC	0.996938	2
GC-44	GC	Male	68	Yes	Yes	GC	0.672852	Control	0.704193	GC	0.694631	GC	0.81199	Control	0.33451	2
GC-45	GC	Male	58	No	Yes	GC	0.933086	GC	0.936461	GC	0.84773	GC	0.793355	GC	0.81731	2
Control-1	Control	Male	53	No	No	Control	0.0627339	Control	0.0655963	Control	0.14922	Control	0.0806085	Control	0.242678	3
Control-3	Control	Male	67	No	Yes	GC	0.527519	Control	0.334072	Control	0.341477	Control	0.22506	Control	0.224761	3
Control-7	Control	Male	67	Yes	Yes	Control	0.00152279	Control	0.0033533	Control	0.00485882	Control	0.00336216	Control	0.000902101	3
Control-10	Control	Male	62	Yes	Yes	Control	0.155935	Control	0.0501788	Control	0.116079	Control	0.125766	Control	0.0143224	3
Control-19	Control	Female	62	No	No	Control	0.00430554	Control	0.0114424	Control	0.00557003	Control	0.00399195	Control	0.00548011	3
Control-34	Control	Male	59	Yes	Yes	Control	0.00042562	Control	0.00143769	Control	0.000658016	Control	0.000462077	Control	0.000178243	3
Control-35	Control	Male	63	Yes	Yes	Control	0.00132726	Control	0.000825639	Control	0.0025702	Control	0.00189977	Control	0.0101035	3
Control-37	Control	Male	67	No	No	Control	0.037268	Control	0.091953	Control	0.0310319	Control	0.0105443	Control	0.0752663	3
Control-45	Control	Female	67	No	No	Control	0.00280319	Control	0.0138205	Control	0.00313485	Control	0.00172247	Control	0.0198017	3
Control-50	Control	Male	70	Yes	Yes	Control	0.0170375	Control	0.00490194	Control	0.032825	Control	0.0273476	Control	0.103923	3
Control-57	Control	Male	47	Yes	No	Control	0.12997	Control	0.399233	Control	0.41503	Control	0.454743	Control	0.422462	3
Control-59	Control	Male	66	Yes	Yes	Control	0.0223086	Control	0.0226876	Control	0.0288384	Control	0.0264274	Control	0.0121748	3
Control-60	Control	Female	67	No	No	Control	0.11488	Control	0.194487	Control	0.0580421	Control	0.0542478	GC	0.866058	3
Control-61	Control	Male	72	Yes	No	Control	0.0549524	Control	0.0821405	Control	0.0643141	Control	0.0472214	Control	0.11409	3
Control-63	Control	Male	59	Yes	Yes	Control	0.0559623	Control	0.0358714	Control	0.0675467	Control	0.0647547	Control	0.0514179	3
Control-68	Control	Female	62	No	Yes	Control	0.00107218	Control	0.0037334	Control	0.00368242	Control	0.00348974	Control	0.00152971	3
Control-70	Control	Male	65	Yes	Yes	Control	0.0198804	Control	0.0108982	Control	0.0364225	Control	0.0313289	Control	0.0747442	3
Control-81	Control	Male	64	No	Yes	Control	0.114247	Control	0.0268996	Control	0.0781996	Control	0.0431328	Control	0.0973002	3
Control-94	Control	Male	67	Yes	Yes	Control	0.0396867	Control	0.00715018	Control	0.0569209	Control	0.0538587	Control	0.0190252	3
GC-7	GC	Male	65	No	Yes	GC	0.578499	Control	0.424407	Control	0.490965	Control	0.378098	Control	0.248199	3
GC-8	GC	Female	40	No	No	Control	0.324902	GC	0.807172	GC	0.599889	GC	0.719603	GC	0.964037	3
GC-16	GC	Male	71	Yes	Yes	Control	0.302262	Control	0.0827626	Control	0.332409	Control	0.354049	GC	0.733873	3
GC-17	GC	Male	80	No	Yes	GC	0.999611	GC	0.977059	GC	0.998379	GC	0.998405	GC	0.985202	3
GC-21	GC	Male	54	Yes	No	GC	0.986211	GC	0.981416	GC	0.992334	GC	0.996008	GC	0.992299	3
GC-23	GC	Female	67	No	No	GC	0.99931	GC	0.997378	GC	0.998585	GC	0.99942	GC	0.972146	3
GC-24	GC	Male	66	No	Yes	GC	0.99979	GC	0.99308	GC	0.999337	GC	0.999522	GC	0.976771	3
GC-31	GC	Female	62	No	No	GC	0.983492	GC	0.991589	GC	0.992031	GC	0.997121	Control	0.447352	3
GC-38	GC	Female	69	No	No	GC	0.999988	GC	0.979661	GC	0.999847	GC	0.99995	GC	0.98041	3
GC-50	GC	Male	53	No	No	GC	0.999378	GC	0.999989	GC	0.998955	GC	0.999136	GC	0.98305	3
Control-4	Control	Male	53	Yes	Yes	Control	0.0218066	Control	0.242071	Control	0.0337524	Control	0.0382704	Control	0.433651	4
Control-8	Control	Male	71	Yes	Yes	Control	0.0417095	Control	0.494611	Control	0.0357749	Control	0.0299794	Control	0.43932	4
Control-14	Control	Male	63	No	Yes	Control	0.0170903	Control	0.0224849	Control	0.0501	Control	0.0336428	Control	0.0617971	4
Control-20	Control	Female	71	No	Yes	Control	0.000472393	Control	0.0107891	Control	0.00154133	Control	0.00123371	Control	0.0676191	4
Control-22	Control	Male	57	Yes	Yes	Control	0.0546335	Control	0.046316	Control	0.126993	Control	0.125465	Control	0.0554566	4
Control-27	Control	Male	66	Yes	No	Control	0.00699744	Control	0.0147406	Control	0.0120445	Control	0.00695448	Control	0.0010568	4
Control-28	Control	Female	65	No	Yes	Control	0.00222502	Control	0.0863639	Control	0.00221378	Control	0.00156248	Control	0.0453528	4
Control-32	Control	Male	62	Yes	Yes	Control	0.0125671	Control	0.00888801	Control	0.0211953	Control	0.016954	Control	0.000802762	4
Control-52	Control	Male	54	No	Yes	Control	0.0386286	Control	0.0739078	Control	0.0643853	Control	0.0427751	Control	0.0242285	4
Control-62	Control	Male	50	No	No	Control	0.152548	Control	0.0631574	Control	0.186836	Control	0.110581	Control	0.193688	4
Control-64	Control	Male	50	Yes	Yes	Control	0.0142581	Control	0.0362437	Control	0.023983	Control	0.025059	Control	0.0717388	4
Control-65	Control	Female	63	No	No	Control	0.163697	Control	0.0999664	Control	0.144552	Control	0.138422	Control	0.112174	4
Control-69	Control	Male	73	Yes	Yes	Control	0.476775	Control	0.271381	Control	0.390298	Control	0.390951	Control	0.339151	4
Control-72	Control	Female	62	Yes	Yes	Control	0.111595	Control	0.170149	Control	0.260447	GC	0.517569	Control	0.0127213	4
Control-75	Control	Female	68	No	No	Control	0.116982	Control	0.0807521	Control	0.165078	Control	0.167358	Control	0.34702	4
Control-76	Control	Female	62	Yes	Yes	Control	0.00992137	Control	0.0293031	Control	0.0210524	Control	0.0477751	Control	0.00345155	4
Control-86	Control	Male	70	Yes	Yes	Control	0.0570312	Control	0.0858274	Control	0.0478008	Control	0.0471215	Control	0.00382497	4
Control-90	Control	Female	68	No	Yes	Control	0.0139577	Control	0.0602967	Control	0.208735	Control	0.294384	Control	0.124675	4
Control-91	Control	Male	59	Yes	Yes	Control	0.0154642	Control	0.0206565	Control	0.0232922	Control	0.021642	Control	0.0276824	4
GC-6	GC	Male	73	Yes	Yes	GC	0.742639	Control	0.453175	GC	0.685088	GC	0.715855	GC	0.901949	4
GC-10	GC	Male	66	No	No	GC	0.997861	GC	0.980526	GC	0.993588	GC	0.992814	GC	0.966125	4
GC-13	GC	Female	53	No	No	GC	0.997671	GC	0.974933	GC	0.995883	GC	0.997742	GC	0.995004	4
GC-20	GC	Male	64	Yes	Yes	GC	0.989109	GC	0.96609	GC	0.994481	GC	0.996724	GC	0.949849	4
GC-26	GC	Male	57	No	No	GC	0.99912	GC	0.980836	GC	0.996208	GC	0.995265	GC	0.897564	4
GC-28	GC	Male	74	No	No	GC	0.997351	GC	0.982555	GC	0.989879	GC	0.984765	GC	0.964683	4
GC-30	GC	Female	62	No	No	GC	0.880348	GC	0.922992	GC	0.922749	GC	0.943059	GC	0.910307	4
GC-33	GC	Male	65	Yes	No	GC	0.937633	GC	0.873188	GC	0.969892	GC	0.979572	GC	0.812075	4
GC-40	GC	Male	70	Yes	No	GC	0.999055	GC	0.992692	GC	0.999546	GC	0.999739	GC	0.993699	4
GC-42	GC	Male	54	No	Yes	GC	0.682578	Control	0.464095	GC	0.561217	Control	0.4598	GC	0.690121	4
Control-11	Control	Female	68	No	Yes	Control	0.00702126	Control	0.0217815	Control	0.0306491	Control	0.0257844	Control	0.00468854	5
Control-13	Control	Male	57	Yes	Yes	Control	0.014944	Control	0.00541373	Control	0.0300269	Control	0.0394573	Control	0.0798941	5
Control-23	Control	Female	65	No	No	Control	0.0070857	Control	0.0101542	Control	0.0049526	Control	0.00193228	Control	0.0202186	5
Control-30	Control	Male	69	Yes	Yes	GC	0.611073	GC	0.806892	GC	0.660724	GC	0.700085	Control	0.0125681	5
Control-40	Control	Male	65	Yes	Yes	Control	0.00712065	Control	0.0132469	Control	0.0118667	Control	0.011586	Control	0.0131025	5
Control-43	Control	Male	58	Yes	Yes	Control	0.00209522	Control	0.000674707	Control	0.00488049	Control	0.0042154	Control	0.00125	5
Control-54	Control	Male	62	Yes	Yes	Control	0.0104607	Control	0.0181655	Control	0.0442191	Control	0.0834232	Control	0.0331589	5
Control-56	Control	Female	59	No	No	Control	0.00459947	Control	0.00187577	Control	0.00454816	Control	0.00214529	Control	0.0281391	5
Control-58	Control	Male	66	No	Yes	Control	0.0482647	Control	0.0223808	Control	0.06771	Control	0.0489502	Control	0.0264914	5
Control-66	Control	Male	66	Yes	Yes	Control	0.00552378	Control	0.00229404	Control	0.0166862	Control	0.012857	Control	0.00296302	5
Control-67	Control	Male	68	No	Yes	Control	0.00505834	Control	0.0140733	Control	0.00617957	Control	0.00220368	Control	0.00895081	5
Control-71	Control	Male	67	No	No	Control	0.196121	Control	0.271206	Control	0.105229	Control	0.0307282	Control	0.0968045	5
Control-74	Control	Male	50	Yes	Yes	Control	0.000761154	Control	0.00269581	Control	0.00164283	Control	0.00220279	Control	0.00279568	5
Control-77	Control	Female	69	No	Yes	Control	0.126392	Control	0.108273	GC	0.534096	GC	0.56278	GC	0.756822	5
Control-85	Control	Female	53	No	Yes	Control	0.000690171	Control	0.00694063	Control	0.00100668	Control	0.00197786	Control	0.00157973	5
Control-87	Control	Male	54	No	Yes	Control	0.00869365	Control	0.00537082	Control	0.0139688	Control	0.0155503	Control	0.0122882	5
Control-88	Control	Female	67	No	Yes	Control	0.141352	Control	0.159064	GC	0.53087	GC	0.638293	GC	0.542306	5
Control-93	Control	Male	72	Yes	Yes	Control	0.226028	Control	0.418109	Control	0.14754	Control	0.14532	Control	0.0276627	5
GC-9	GC	Male	70	No	No	GC	0.999874	GC	0.999998	GC	0.999547	GC	0.999525	GC	0.998665	5
GC-11	GC	Male	58	Yes	Yes	GC	0.761199	GC	0.820233	GC	0.859808	GC	0.918527	Control	0.0525339	5
GC-22	GC	Male	81	No	No	GC	0.999898	GC	0.999994	GC	0.999514	GC	0.99849	GC	0.997698	5
GC-25	GC	Male	64	No	No	GC	0.983964	GC	0.997244	GC	0.929557	GC	0.905713	GC	0.876439	5
GC-29	GC	Male	47	No	Yes	GC	0.701709	GC	0.879254	GC	0.702889	GC	0.949226	Control	0.0690677	5
GC-35	GC	Male	65	Yes	Yes	Control	0.135692	Control	0.0554698	Control	0.152304	Control	0.22652	Control	0.129323	5
GC-41	GC	Male	69	Yes	No	GC	0.611934	GC	0.94568	GC	0.573865	GC	0.510817	Control	0.212125	5
GC-43	GC	Male	56	No	No	GC	0.997686	GC	0.999984	GC	0.994776	GC	0.995762	GC	0.982223	5
GC-46	GC	Male	56	No	No	GC	0.728929	GC	0.861617	Control	0.328049	Control	0.114852	GC	0.985968	5
GC-48	GC	Male	55	Yes	Yes	Control	0.0952507	Control	0.133511	Control	0.181555	Control	0.399258	Control	0.0740641	5

## Sheet: Validation
Sample	Group	Age	Gender	Smoking	Drinking	Adjusted-NN6	Adjusted-NN6(GC)	Adjusted-SVM6	Adjusted-SVM6(GC)	Adjusted-RR6	Adjusted-RR6(GC)	Adjusted-LR6	Adjusted-LR6(GC)	Adjusted-NB6	Adjusted-NB6(GC)
1--1	GC	44	Female	No	No	Control	0.107572	Control	0.656763	Control	0.0536947	Control	0.0472984	GC	0.634375
1--2	GC	65	Male	No	No	Control	0.368432	Control	0.266651	Control	0.25438	Control	0.11449	Control	0.0932631
1--3	GC	55	Male	No	Yes	GC	0.98231	GC	0.931887	GC	0.9688	GC	0.975712	GC	0.994053
1--4	GC	58	Male	No	No	GC	0.816187	GC	0.790588	GC	0.631232	Control	0.447896	GC	0.792445
1--5	GC	73	Male	No	No	GC	0.988922	GC	0.966004	GC	0.954247	GC	0.936694	GC	0.90648
1--6	GC	57	Female	No	No	GC	0.568469	GC	0.778542	GC	0.644753	GC	0.730686	GC	0.982835
1--7	GC	66	Female	No	No	GC	0.566014	Control	0.618295	Control	0.483818	Control	0.43922	GC	0.58707
1--8	GC	58	Male	Yes	No	GC	0.874828	GC	0.882294	GC	0.931627	GC	0.955427	GC	0.905897
1--9	GC	80	Male	No	No	GC	0.965391	GC	0.877579	GC	0.841331	GC	0.78291	GC	0.99241
1--10	GC	66	Male	Yes	No	GC	0.828527	GC	0.73238	GC	0.888766	GC	0.922364	GC	0.838523
1--11	GC	64	Male	Yes	No	Control	0.421246	Control	0.386695	GC	0.628842	GC	0.652465	GC	0.559748
1--12	GC	82	Male	No	Yes	GC	0.92118	GC	0.822354	GC	0.867989	GC	0.84327	GC	0.903358
1--13	GC	61	Female	Yes	Yes	Control	0.116219	Control	0.0868591	Control	0.242983	Control	0.439459	Control	0.257861
1--14	GC	60	Male	No	Yes	GC	0.876628	GC	0.83504	GC	0.846881	GC	0.817743	Control	0.306049
1--15	GC	57	Male	Yes	Yes	GC	0.570546	Control	0.322403	GC	0.545853	GC	0.662968	Control	0.437557
1--16	GC	78	Male	No	No	GC	0.99557	GC	0.971223	GC	0.985623	GC	0.981802	GC	0.949202
1--17	GC	79	Female	No	No	GC	0.551287	GC	0.740536	Control	0.494877	Control	0.420514	GC	0.814947
1--18	GC	71	Male	No	No	GC	0.976498	GC	0.904582	GC	0.91858	GC	0.894325	GC	0.843807
1--19	GC	34	Female	No	No	GC	0.964577	GC	0.976609	GC	0.964137	GC	0.98383	GC	0.982835
1--20	GC	54	Male	No	No	GC	0.988638	GC	0.950956	GC	0.985658	GC	0.98867	GC	0.995808
1--21	GC	57	Female	No	No	GC	0.845083	GC	0.836461	GC	0.83275	GC	0.881319	GC	0.777166
1--22	GC	60	Male	Yes	No	GC	0.949727	GC	0.95813	GC	0.976341	GC	0.983278	GC	0.918402
1--23	GC	57	Female	No	No	GC	0.974459	GC	0.981244	GC	0.988305	GC	0.995583	GC	0.996513
1--24	GC	56	Male	Yes	No	Control	0.119115	Control	0.347882	Control	0.384389	Control	0.426454	Control	0.27116
1--25	GC	52	Female	No	No	GC	0.98725	GC	0.986932	GC	0.985158	GC	0.992189	GC	0.976872
1--26	GC	68	Male	Yes	Yes	GC	0.648656	Control	0.45384	Control	0.455939	GC	0.509605	GC	0.59176
1--27	GC	58	Male	No	Yes	GC	0.828971	GC	0.6924	GC	0.676113	GC	0.610076	GC	0.67447
1--28	GC	45	Female	No	No	GC	0.993164	GC	0.991242	GC	0.996499	GC	0.998974	GC	0.996513
1--29	GC	44	Male	Yes	Yes	Control	0.303559	Control	0.441293	GC	0.556803	GC	0.685357	Control	0.491561
1--30	GC	69	Male	Yes	Yes	GC	0.989209	GC	0.975129	GC	0.996318	GC	0.998861	GC	0.988144
1--31	GC	63	Female	No	No	GC	0.967642	GC	0.980143	GC	0.96801	GC	0.984287	GC	0.978462
1--32	GC	49	Female	No	No	GC	0.989693	GC	0.990876	GC	0.990728	GC	0.996671	GC	0.992354
1--33	GC	75	Male	Yes	Yes	GC	0.937698	GC	0.878086	GC	0.923158	GC	0.955197	GC	0.890421
1--34	GC	76	Female	No	No	GC	0.996788	GC	0.996092	GC	0.997938	GC	0.999213	GC	0.998382
1--35	GC	54	Male	Yes	Yes	GC	0.517388	Control	0.437657	GC	0.665663	GC	0.789873	GC	0.63576
1--36	GC	56	Female	No	No	Control	0.47649	GC	0.685564	Control	0.355144	Control	0.334907	Control	0.313815
1--37	GC	67	Female	No	No	GC	0.998782	GC	0.990701	GC	0.999312	GC	0.999791	GC	0.99302
1--38	GC	80	Female	No	No	GC	0.809454	GC	0.902204	GC	0.708004	GC	0.74307	GC	0.951301
1--39	GC	44	Male	Yes	Yes	GC	0.513686	Control	0.528739	GC	0.676953	GC	0.805085	Control	0.338717
1--40	GC	68	Male	No	No	GC	0.988695	GC	0.954646	GC	0.960499	GC	0.949147	GC	0.928844
1--41	GC	49	Male	Yes	No	GC	0.979069	GC	0.952668	GC	0.992162	GC	0.996622	GC	0.905897
1--42	GC	61	Female	No	No	GC	0.532421	Control	0.521387	GC	0.56561	GC	0.597261	Control	0.230301
1--43	GC	41	Female	No	No	GC	0.999789	GC	0.981906	GC	0.99992	GC	0.999989	GC	0.99454
1--44	GC	28	Male	No	No	GC	0.993796	GC	0.972179	GC	0.992331	GC	0.994995	GC	0.971884
1--45	GC	61	Male	Yes	Yes	GC	0.700288	Control	0.437064	GC	0.794831	GC	0.879691	Control	0.469706
1--46	GC	46	Male	Yes	No	GC	0.811153	GC	0.717957	GC	0.944424	GC	0.970219	GC	0.905897
1--47	GC	55	Female	No	No	GC	0.993525	GC	0.986864	GC	0.995349	GC	0.997996	GC	0.996767
1--48	GC	70	Male	No	No	GC	0.816814	Control	0.630409	GC	0.558122	Control	0.362695	Control	0.363872
1--49	GC	47	Male	No	No	GC	0.967761	GC	0.919278	GC	0.959182	GC	0.964932	GC	0.943225
1--50	GC	55	Male	No	Yes	GC	0.994232	GC	0.976829	GC	0.978024	GC	0.981197	GC	0.920467
1--51	GC	51	Female	No	No	GC	0.96822	GC	0.96376	GC	0.955261	GC	0.973374	GC	0.99885
1--52	GC	45	Male	Yes	No	GC	0.68894	GC	0.866204	GC	0.900959	GC	0.940294	GC	0.949464
1--53	GC	74	Male	No	Yes	GC	0.665538	Control	0.558472	GC	0.661422	GC	0.629754	GC	0.915889
1--54	GC	76	Male	No	Yes	GC	0.986902	GC	0.952612	GC	0.97782	GC	0.97461	GC	0.996017
1--55	GC	68	Male	Yes	Yes	GC	0.797487	GC	0.73029	GC	0.848906	GC	0.922534	GC	0.519549
1--56	GC	77	Male	Yes	No	GC	0.545945	Control	0.636945	Control	0.479351	Control	0.440019	Control	0.172798
1--57	GC	66	Male	No	No	GC	0.909697	GC	0.909983	GC	0.79425	GC	0.632272	GC	0.76546
1--58	GC	49	Female	No	No	GC	0.970428	GC	0.987612	GC	0.979576	GC	0.991479	GC	0.996513
1--59	GC	72	Male	Yes	Yes	GC	0.906829	GC	0.814203	GC	0.930514	GC	0.949386	GC	0.797963
1--60	GC	66	Male	Yes	No	GC	0.982257	GC	0.973225	GC	0.984944	GC	0.99181	GC	0.880632
1--61	GC	78	Male	Yes	Yes	GC	0.799192	GC	0.82884	GC	0.72388	GC	0.806898	GC	0.533178
1--62	GC	63	Female	No	No	GC	0.999874	GC	0.983148	GC	0.999948	GC	0.99999	GC	0.981229
1--63	GC	61	Female	No	No	GC	0.926024	GC	0.904475	GC	0.921323	GC	0.951506	GC	0.841888
1--64	GC	67	Female	No	Yes	Control	0.0363779	Control	0.135525	Control	0.15593	Control	0.165056	GC	0.686357
1--65	GC	65	Female	No	No	Control	0.300761	Control	0.381642	Control	0.318945	Control	0.353458	GC	0.619656
1--66	GC	71	Male	No	No	GC	0.983584	GC	0.934138	GC	0.931104	GC	0.905628	GC	0.987167
1--67	GC	69	Male	Yes	No	GC	0.808494	GC	0.834298	GC	0.841332	GC	0.867366	Control	0.482576
1--68	GC	48	Female	No	No	GC	0.982863	GC	0.981415	GC	0.978095	GC	0.987835	GC	0.990825
1--69	GC	69	Male	No	No	GC	0.989571	GC	0.952593	GC	0.955379	GC	0.942249	GC	0.983238
1--70	GC	77	Female	No	No	GC	0.997908	GC	0.96996	GC	0.998496	GC	0.999317	GC	0.99748
1--71	GC	47	Female	No	No	GC	0.992769	GC	0.991677	GC	0.994198	GC	0.997752	GC	0.997394
1--72	GC	67	Male	No	No	GC	0.647822	Control	0.403992	Control	0.393305	Control	0.223965	Control	0.198655
2--1	GC	58	Female	No	No	GC	0.771978	GC	0.831595	GC	0.911261	GC	0.934428	GC	0.712705
2--2	GC	70	Male	No	No	GC	0.917859	GC	0.954182	GC	0.915854	GC	0.931996	GC	0.984907
2--3	GC	59	Female	No	No	GC	0.977314	GC	0.941878	GC	0.974967	GC	0.984009	GC	0.985138
2--4	GC	70	Male	No	No	GC	0.811801	GC	0.904311	GC	0.815725	GC	0.771738	GC	0.623717
2--5	GC	55	Female	No	No	GC	0.967972	GC	0.908289	GC	0.979065	GC	0.991172	GC	0.948767
2--6	GC	65	Male	Yes	Yes	Control	0.000453054	Control	0.157234	Control	0.000331402	Control	0.000155699	Control	0.061661
2--7	GC	79	Female	No	No	GC	0.546356	GC	0.768591	Control	0.297297	Control	0.147395	Control	0.391269
2--8	GC	58	Male	Yes	Yes	GC	0.95745	GC	0.929499	GC	0.949003	GC	0.963833	GC	0.992142
2--9	GC	75	Male	Yes	No	GC	0.987425	GC	0.970361	GC	0.938098	GC	0.904641	GC	0.811977
2--10	GC	62	Male	Yes	Yes	GC	0.795335	GC	0.916009	GC	0.809315	GC	0.872557	GC	0.996513
2--11	GC	74	Male	No	No	GC	0.999956	GC	0.997011	GC	0.999891	GC	0.999926	GC	0.998172
2--12	GC	64	Male	Yes	Yes	GC	0.880345	GC	0.878566	GC	0.880118	GC	0.927601	GC	0.94365
2--13	GC	52	Male	Yes	Yes	GC	0.872048	GC	0.92641	GC	0.673249	Control	0.476397	Control	0.274197
2--14	GC	52	Female	No	No	GC	0.990708	GC	0.978998	GC	0.990974	GC	0.996145	GC	0.982763
2--15	GC	72	Female	Yes	Yes	Control	0.211873	Control	0.431012	Control	0.312891	Control	0.341278	Control	0.0148253
2--16	GC	66	Male	No	No	GC	0.991787	GC	0.976467	GC	0.985469	GC	0.989865	GC	0.986976
2--17	GC	84	Male	No	No	Control	0.0672053	Control	0.0980293	Control	0.0978414	Control	0.105763	GC	0.818102
2--18	GC	70	Female	No	No	GC	0.994054	GC	0.981726	GC	0.993856	GC	0.996945	GC	0.984503
2--19	GC	70	Male	No	No	Control	0.153478	Control	0.0654614	Control	0.201014	Control	0.228886	Control	0.0261962
2--20	GC	70	Female	No	No	GC	0.961403	GC	0.860548	GC	0.881708	GC	0.848585	GC	0.960614
2--21	GC	55	Male	No	No	Control	0.104129	Control	0.0710616	Control	0.130059	Control	0.128819	Control	0.0538963
2--22	GC	62	Male	Yes	Yes	Control	0.349092	Control	0.298844	GC	0.60217	GC	0.718509	GC	0.839623
2--23	GC	72	Female	No	No	GC	0.838231	GC	0.859317	GC	0.749286	GC	0.821632	GC	0.948406
2--24	GC	52	Male	Yes	Yes	GC	0.552497	Control	0.525584	GC	0.912642	GC	0.973156	GC	0.988775
2--25	GC	64	Female	No	Yes	GC	0.994919	GC	0.9925	GC	0.980309	GC	0.974435	GC	0.900344
2--26	GC	83	Female	No	No	GC	0.998686	GC	0.976883	GC	0.996249	GC	0.99507	GC	0.927712
2--27	GC	71	Male	Yes	Yes	GC	0.969422	GC	0.941843	GC	0.955979	GC	0.960464	GC	0.991595
2--28	GC	80	Male	Yes	No	GC	0.700538	Control	0.584596	Control	0.384391	Control	0.199775	Control	0.432148
2--29	GC	72	Male	Yes	Yes	GC	0.961342	GC	0.940211	GC	0.957087	GC	0.973258	GC	0.971456
2--30	GC	71	Female	No	No	GC	0.919944	GC	0.812081	GC	0.839834	GC	0.779868	GC	0.977669
2--31	GC	58	Male	Yes	No	Control	0.146666	Control	0.0675307	Control	0.22769	Control	0.256062	Control	0.123847
2--32	GC	55	Female	No	No	Control	0.0938291	Control	0.551495	Control	0.068344	Control	0.0322059	Control	0.333657
2--33	GC	66	Male	Yes	Yes	Control	0.0605881	Control	0.0897788	Control	0.10439	Control	0.107021	Control	0.259078
2--34	GC	70	Male	Yes	No	GC	0.762818	Control	0.634526	GC	0.926369	GC	0.955304	GC	0.984819
2--35	GC	69	Male	No	No	GC	0.987132	GC	0.964578	GC	0.97657	GC	0.986401	GC	0.95741
2--36	GC	74	Male	No	No	GC	0.513661	Control	0.516752	GC	0.613832	GC	0.608531	Control	0.017456
2--37	GC	78	Female	No	No	GC	0.989193	GC	0.94162	GC	0.986539	GC	0.994029	GC	0.981138
2--38	GC	67	Male	No	No	GC	0.720995	GC	0.728964	GC	0.781098	GC	0.898472	GC	0.905411
2--39	GC	55	Female	No	No	GC	0.979131	GC	0.965455	GC	0.978292	GC	0.990554	GC	0.992606
2--40	GC	66	Male	Yes	Yes	GC	0.992018	GC	0.98665	GC	0.996265	GC	0.998292	GC	0.96597
2--41	GC	49	Female	No	No	GC	0.7093	GC	0.913445	GC	0.514078	Control	0.484321	GC	0.71577
2--42	GC	57	Female	No	No	GC	0.707008	Control	0.604687	GC	0.808207	GC	0.881873	GC	0.869361
2--43	GC	53	Male	No	No	GC	0.987921	GC	0.962228	GC	0.990331	GC	0.995497	GC	0.972058
2--44	GC	68	Female	No	No	GC	0.965597	GC	0.942386	GC	0.873089	GC	0.802723	GC	0.949202
2--45	GC	62	Male	Yes	Yes	GC	0.992612	GC	0.973063	GC	0.985293	GC	0.983303	GC	0.987319
2--46	GC	69	Male	No	No	GC	0.783637	GC	0.887294	GC	0.551687	Control	0.479643	GC	0.798641
2--47	GC	69	Male	Yes	Yes	GC	0.999154	GC	0.97735	GC	0.998577	GC	0.998087	GC	0.973634
2--48	GC	58	Male	No	No	GC	0.953036	GC	0.958754	GC	0.917408	GC	0.933837	GC	0.947025
2--49	GC	68	Male	No	Yes	GC	0.885839	GC	0.748327	GC	0.935133	GC	0.965006	GC	0.623378
2--50	GC	50	Male	No	No	GC	0.99592	GC	0.982357	GC	0.997427	GC	0.999308	GC	0.982494
2--51	GC	41	Female	No	No	GC	0.686239	GC	0.665643	Control	0.458819	Control	0.454061	GC	0.979529
2--52	GC	62	Male	No	No	GC	0.999925	GC	0.992933	GC	0.999884	GC	0.999927	GC	0.988085
2--53	GC	77	Female	No	No	Control	0.191476	Control	0.293917	Control	0.128519	Control	0.122437	GC	0.875305
2--54	GC	66	Male	No	Yes	Control	0.164429	Control	0.171819	Control	0.274504	Control	0.30977	Control	0.114241
2--55	GC	55	Male	Yes	No	GC	0.989564	GC	0.978615	GC	0.963566	GC	0.948267	GC	0.891065
2--56	GC	34	Male	Yes	No	GC	0.890476	GC	0.869502	GC	0.903341	GC	0.943679	GC	0.676635
2--57	GC	65	Male	Yes	No	GC	0.83464	GC	0.737286	GC	0.743371	GC	0.62713	Control	0.416773
2--58	GC	68	Male	No	No	GC	0.767931	Control	0.592502	GC	0.724465	GC	0.64473	Control	0.398526
2--59	GC	42	Female	No	No	GC	0.865455	GC	0.846578	GC	0.766783	GC	0.672599	GC	0.925563
2--60	GC	57	Male	Yes	Yes	GC	0.998965	GC	0.975557	GC	0.998912	GC	0.999628	GC	0.988393
2--61	GC	72	Female	No	Yes	GC	0.818149	GC	0.690827	GC	0.624431	Control	0.454244	GC	0.824067
2--62	GC	59	Male	Yes	Yes	GC	0.92064	GC	0.877275	GC	0.908396	GC	0.92496	GC	0.996165
2--63	GC	40	Male	Yes	Yes	Control	0.076012	Control	0.122189	Control	0.0422447	Control	0.0198483	Control	0.234863
2_64	GC	49	Male	Yes	No	Control	0.268318	Control	0.385248	GC	0.581432	GC	0.58159	GC	0.773568
2_65	GC	74	Female	No	No	GC	0.983098	GC	0.912956	GC	0.996422	GC	0.998817	GC	0.996111
2_66	GC	76	Female	No	No	GC	0.999643	GC	0.974352	GC	0.999824	GC	0.999958	GC	0.994741
2_67	GC	74	Male	Yes	No	GC	0.990998	GC	0.967124	GC	0.971075	GC	0.947634	GC	0.987374
2_68	GC	78	Male	Yes	Yes	GC	0.999966	GC	0.974994	GC	0.99998	GC	0.999996	GC	0.99885
2_69	GC	65	Male	Yes	Yes	Control	0.0154431	Control	0.0260489	Control	0.0245772	Control	0.0208831	Control	0.0399635
2_70	GC	52	Male	No	No	Control	0.10323	Control	0.317625	Control	0.315795	Control	0.355844	GC	0.508219
2_71	GC	63	Female	No	No	Control	0.334387	Control	0.613101	Control	0.487219	GC	0.650524	Control	0.038963
2_72	GC	70	Male	No	No	GC	0.701045	GC	0.870175	GC	0.637332	GC	0.686381	Control	0.183414
3_1	GC	59	Male	No	No	GC	0.970195	GC	0.972733	GC	0.951542	GC	0.951564	GC	0.989837
3_2	GC	77	Male	No	No	Control	0.107284	GC	0.771035	Control	0.0302874	Control	0.00843528	GC	0.712514
3_3	GC	75	Male	No	No	GC	0.998522	GC	0.991887	GC	0.991303	GC	0.987325	GC	0.991353
3_4	GC	77	Male	Yes	No	GC	0.991396	GC	0.962927	GC	0.988515	GC	0.993187	GC	0.996918
3_5	GC	58	Female	No	No	GC	0.991919	GC	0.986198	GC	0.997613	GC	0.999227	GC	0.996513
3_6	GC	66	Male	Yes	Yes	GC	0.968719	GC	0.894028	GC	0.981383	GC	0.993546	GC	0.931431
3_7	GC	62	Male	Yes	Yes	GC	0.965297	GC	0.939238	GC	0.954313	GC	0.981671	Control	0.227578
3_8	GC	70	Male	Yes	No	GC	0.964138	GC	0.915762	GC	0.976447	GC	0.988771	GC	0.992495
3_9	GC	73	Male	Yes	Yes	GC	0.947746	GC	0.890142	GC	0.947751	GC	0.962775	GC	0.596622
3_10	GC	48	Male	Yes	Yes	Control	0.457338	Control	0.439492	Control	0.471466	GC	0.583009	Control	0.210212
3_11	GC	64	Male	Yes	Yes	GC	0.920028	GC	0.862165	GC	0.965178	GC	0.986246	GC	0.617948
3_35	GC	59	Male	No	Yes	Control	0.00374209	Control	0.0363568	Control	0.00318045	Control	0.0013771	Control	0.325543
4--58	GC	69	Male	Yes	Yes	Control	0.00386019	Control	0.024681	Control	0.00466837	Control	0.00381834	Control	0.0275956
7_1	GC	65	Male	Yes	No	GC	0.949361	GC	0.933365	GC	0.971394	GC	0.982951	GC	0.953312
7_2	GC	75	Female	No	No	GC	0.970304	GC	0.957877	GC	0.972861	GC	0.981264	GC	0.999302
7_3	GC	68	Male	No	No	GC	0.997005	GC	0.984497	GC	0.987811	GC	0.985374	GC	0.959806
7_4	GC	57	Male	Yes	Yes	Control	0.0285654	Control	0.0140372	Control	0.0476493	Control	0.0516974	Control	0.0747707
7_5	GC	45	Female	No	No	GC	0.989527	GC	0.977899	GC	0.994169	GC	0.998634	GC	0.989786
7_6	GC	65	Male	No	No	GC	0.999942	GC	0.997071	GC	0.999966	GC	0.999983	GC	0.997562
7_7	GC	67	Male	Yes	No	GC	0.994416	GC	0.991178	GC	0.997547	GC	0.99894	GC	0.992924
7_8	GC	74	Female	No	No	GC	0.976485	GC	0.987774	GC	0.964227	GC	0.977708	GC	0.963459
7_9	GC	76	Male	No	Yes	GC	0.959962	GC	0.886832	GC	0.942183	GC	0.940705	GC	0.975323
7_10	GC	64	Male	No	No	GC	0.865202	Control	0.617265	GC	0.804214	GC	0.738882	GC	0.7881
7_11	GC	58	Male	Yes	No	GC	0.835572	GC	0.857579	GC	0.937008	GC	0.953056	GC	0.629141
7_12	GC	49	Female	No	No	GC	0.99512	GC	0.987284	GC	0.998809	GC	0.999733	GC	0.996968
7_13	GC	65	Male	No	Yes	GC	0.994906	GC	0.970082	GC	0.99355	GC	0.995721	GC	0.989859
7_14	GC	61	Male	No	No	GC	0.994461	GC	0.978104	GC	0.991989	GC	0.994352	GC	0.970615
7_15	GC	47	Female	No	No	GC	0.848912	GC	0.945273	GC	0.842503	GC	0.901037	GC	0.996567
7_16	GC	55	Male	Yes	No	GC	0.930263	GC	0.893295	GC	0.977444	GC	0.988561	GC	0.929847
7_17	GC	62	Female	No	No	GC	0.833549	GC	0.886698	GC	0.81909	GC	0.814662	GC	0.526639
7_18	GC	54	Male	No	No	GC	0.583116	GC	0.834597	GC	0.797816	GC	0.805266	GC	0.9195
7_19	GC	52	Male	No	No	GC	0.856416	GC	0.835333	GC	0.911638	GC	0.919668	GC	0.973564
7_20	GC	76	Male	No	No	GC	0.997185	GC	0.97663	GC	0.993507	GC	0.992081	GC	0.898206
7_21	GC	44	Female	No	No	GC	0.861576	GC	0.928194	GC	0.862414	GC	0.923967	GC	0.964334
7_22	GC	53	Female	No	No	Control	0.369012	Control	0.437251	Control	0.399048	Control	0.450763	GC	0.79733
7_23	GC	62	Male	No	No	GC	0.977682	GC	0.921148	GC	0.956373	GC	0.959085	GC	0.873119
7_24	GC	66	Male	No	No	GC	0.985732	GC	0.971746	GC	0.953521	GC	0.94637	GC	0.909423
7_25	GC	54	Male	No	No	GC	0.950243	GC	0.857283	GC	0.962157	GC	0.96751	GC	0.784442
7_26	GC	74	Male	Yes	Yes	GC	0.709365	Control	0.619202	GC	0.595114	GC	0.711046	GC	0.586931
7_27	GC	64	Male	No	No	GC	0.996667	GC	0.985985	GC	0.995517	GC	0.996191	GC	0.96626
7_28	GC	62	Female	No	No	GC	0.979891	GC	0.972938	GC	0.990992	GC	0.996752	GC	0.98248
7_29	GC	67	Male	No	No	GC	0.999333	GC	0.987734	GC	0.99952	GC	0.999784	GC	0.988803
7_30	GC	62	Male	No	No	GC	0.998706	GC	0.996979	GC	0.997516	GC	0.997863	GC	0.96626
7_31	GC	48	Female	No	No	GC	0.990644	GC	0.988227	GC	0.991591	GC	0.996466	GC	0.977516
7_32	GC	58	Male	No	No	GC	0.960564	GC	0.875424	GC	0.938866	GC	0.925563	GC	0.816454
7_33	GC	49	Male	No	No	GC	0.991899	GC	0.97851	GC	0.981729	GC	0.983126	GC	0.983647
7_34	GC	64	Male	Yes	No	GC	0.99995	GC	0.99136	GC	0.999985	GC	0.999997	GC	0.998379
7_35	GC	72	Female	No	No	GC	0.989272	GC	0.988188	GC	0.986626	GC	0.993945	GC	0.897671
7_36	GC	54	Female	No	No	GC	0.775011	GC	0.746666	GC	0.694662	GC	0.742158	GC	0.895673
7_37	GC	68	Male	No	No	GC	0.997298	GC	0.993498	GC	0.991028	GC	0.990182	GC	0.98788
7_38	GC	50	Male	No	No	GC	0.987008	GC	0.959064	GC	0.968868	GC	0.96344	GC	0.998819
7_39	GC	63	Male	No	Yes	GC	0.826702	Control	0.566413	GC	0.79665	GC	0.777212	GC	0.633723
7_40	GC	77	Male	Yes	No	GC	0.965065	GC	0.962267	GC	0.965753	GC	0.973474	GC	0.905057
7_41	GC	73	Female	No	No	GC	0.880926	GC	0.938542	GC	0.889843	GC	0.925797	GC	0.994469
7_42	GC	53	Female	No	No	GC	0.833537	GC	0.871846	GC	0.844571	GC	0.896968	GC	0.935001
7_43	GC	68	Male	Yes	Yes	GC	0.813428	GC	0.720316	GC	0.797875	GC	0.869448	GC	0.638475
7_44	GC	70	Male	No	No	GC	0.988563	GC	0.979814	GC	0.955635	GC	0.93303	GC	0.933606
7_45	GC	69	Male	No	Yes	Control	0.00347541	Control	0.581489	Control	0.00123598	Control	0.000239896	Control	0.2104
7_46	GC	63	Female	No	No	GC	0.916402	GC	0.935425	GC	0.958324	GC	0.976742	GC	0.9901
7_47	GC	69	Male	No	No	GC	0.870226	GC	0.711827	GC	0.750782	GC	0.642276	GC	0.938545
7_48	GC	80	Male	No	No	GC	0.991025	GC	0.967009	GC	0.970843	GC	0.961835	GC	0.972559
7_49	GC	65	Male	No	Yes	GC	0.998248	GC	0.969637	GC	0.99763	GC	0.998452	GC	0.769012
7_50	GC	44	Male	No	No	GC	0.999628	GC	0.992628	GC	0.999009	GC	0.999144	GC	0.97173
7_51	GC	84	Male	No	No	GC	0.973647	GC	0.933726	GC	0.893704	GC	0.848832	GC	0.99076
7_52	GC	72	Male	No	No	GC	0.991107	GC	0.973547	GC	0.977553	GC	0.966324	GC	0.884075
7_53	GC	69	Male	No	No	GC	0.953343	GC	0.902047	GC	0.857243	GC	0.768528	GC	0.94169
7_54	GC	64	Female	No	No	GC	0.940869	GC	0.962815	GC	0.960534	GC	0.981065	GC	0.97136
7_55	GC	65	Male	Yes	No	GC	0.927212	GC	0.857239	GC	0.960894	GC	0.980388	GC	0.961589
7_56	GC	59	Male	No	No	GC	0.997961	GC	0.992612	GC	0.996743	GC	0.997616	GC	0.9969
7_57	GC	59	Male	No	Yes	GC	0.912973	GC	0.70534	GC	0.924685	GC	0.937628	GC	0.656462
7_58	GC	86	Female	No	No	GC	0.980188	GC	0.95875	GC	0.95584	GC	0.964818	GC	0.995379
7_59	GC	71	Male	No	No	GC	0.914506	GC	0.753411	GC	0.771829	GC	0.667001	GC	0.921504
7_60	GC	28	Female	No	No	GC	0.883735	GC	0.951557	GC	0.87216	GC	0.938349	GC	0.948521
7_61	GC	59	Male	Yes	Yes	GC	0.960959	GC	0.943413	GC	0.936295	GC	0.962263	GC	0.858222
7_62	GC	58	Male	No	No	GC	0.865031	GC	0.689738	GC	0.762575	GC	0.674312	GC	0.788235
7_63	GC	54	Male	Yes	No	Control	0.476929	Control	0.626589	GC	0.694279	GC	0.772975	GC	0.846867
7_64	GC	50	Male	Yes	Yes	GC	0.734725	Control	0.659447	GC	0.786589	GC	0.873552	GC	0.636564
7_65	GC	70	Female	No	No	GC	0.931408	GC	0.945015	GC	0.951708	GC	0.971061	GC	0.996114
7_66	GC	71	Male	No	No	GC	0.974235	GC	0.933414	GC	0.949003	GC	0.945749	GC	0.99241
7_67	GC	61	Female	No	No	GC	0.721801	GC	0.919253	GC	0.749115	GC	0.828995	GC	0.97136
7_68	GC	41	Male	Yes	No	GC	0.889516	GC	0.885039	GC	0.961585	GC	0.978056	GC	0.975052
7_69	GC	44	Female	No	No	GC	0.996331	GC	0.985425	GC	0.997313	GC	0.999107	GC	0.992252
7_70	GC	62	Male	No	Yes	Control	0.284512	Control	0.180093	Control	0.244887	Control	0.162362	Control	0.0237454
3_12	Control	63	Male	Yes	No	Control	0.01912	Control	0.0593015	Control	0.053469	Control	0.0360604	Control	0.278045
3_13	Control	69	Female	No	No	Control	0.0123191	Control	0.0275551	Control	0.0114584	Control	0.00607048	Control	0.0888025
3_14	Control	70	Male	Yes	No	Control	0.0169066	Control	0.0217176	Control	0.0252223	Control	0.0149455	Control	0.0315314
3_15	Control	66	Male	No	No	Control	0.0163034	Control	0.0205112	Control	0.0197121	Control	0.00598532	Control	0.0157662
3_16	Control	59	Male	Yes	No	Control	0.019401	Control	0.0267389	Control	0.0431418	Control	0.0347213	Control	0.0144923
3_17	Control	54	Male	No	No	Control	0.0302949	Control	0.118989	Control	0.0286524	Control	0.0116548	Control	0.0961938
3_18	Control	62	Female	No	No	Control	0.000884733	Control	0.0059568	Control	0.00079623	Control	0.000377405	Control	0.0415327
3_19	Control	62	Male	No	No	Control	0.0274088	Control	0.112378	Control	0.0312522	Control	0.0130203	Control	0.367765
3_20	Control	47	Male	No	No	Control	0.0164269	Control	0.0471453	Control	0.0295374	Control	0.012715	Control	0.0173151
3_21	Control	59	Female	No	No	Control	0.000853971	Control	0.0118484	Control	0.000664665	Control	0.000286199	Control	0.0180516
3_22	Control	61	Male	No	No	Control	0.014038	Control	0.0140976	Control	0.0239789	Control	0.00868173	Control	0.00612929
3_23	Control	47	Male	Yes	Yes	Control	0.00962456	Control	0.131908	Control	0.0145802	Control	0.0122084	Control	0.0117743
3_24	Control	66	Male	No	Yes	Control	0.00312175	Control	0.0103727	Control	0.00418634	Control	0.00154867	Control	0.00328416
3_25	Control	66	Male	Yes	Yes	Control	0.0032602	Control	0.0353985	Control	0.00448813	Control	0.004253	Control	0.00770834
3_26	Control	67	Female	No	No	Control	0.0192548	Control	0.0199506	Control	0.0111258	Control	0.00649377	Control	0.329013
3_27	Control	72	Male	Yes	Yes	Control	0.00179061	Control	0.0345465	Control	0.00195818	Control	0.00102819	Control	0.0532254
3_28	Control	50	Male	Yes	Yes	Control	8.74e-05	Control	0.161306	Control	7.88e-05	Control	4.27e-05	Control	0.0508299
3_29	Control	50	Male	No	No	Control	0.0137164	Control	0.161248	Control	0.0299371	Control	0.0141842	Control	0.175689
3_30	Control	53	Male	No	No	Control	0.0909433	Control	0.427378	Control	0.112518	Control	0.0652187	GC	0.868413
3_31	Control	59	Male	No	No	Control	0.0200364	Control	0.02109	Control	0.0204798	Control	0.00587911	Control	0.0935527
3_32	Control	65	Male	Yes	No	Control	0.0421697	Control	0.0350627	Control	0.105956	Control	0.0863667	Control	0.0268375
3_33	Control	50	Male	Yes	Yes	Control	0.00261419	Control	0.012778	Control	0.00330581	Control	0.00229893	Control	0.033686
3_34	Control	67	Male	Yes	No	Control	0.0175385	Control	0.0419002	Control	0.0279945	Control	0.0221554	Control	0.0503293
3_36	Control	64	Female	No	No	Control	0.000178982	Control	0.48472	Control	4.4e-05	Control	1.24e-05	Control	0.0697661
3_37	Control	50	Male	Yes	No	Control	0.003098	Control	0.548977	Control	0.0031514	Control	0.00233436	Control	0.126884
3_38	Control	63	Female	No	No	Control	0.00429861	Control	0.0293155	Control	0.00257631	Control	0.00113065	Control	0.0299539
3_39	Control	66	Male	No	No	Control	0.0252885	Control	0.034482	Control	0.0221336	Control	0.00578045	Control	0.0131357
3_40	Control	68	Male	Yes	Yes	Control	0.000611197	Control	0.00777618	Control	0.000743713	Control	0.000409614	Control	0.00444429
3_41	Control	61	Male	No	No	Control	0.011302	Control	0.0540652	Control	0.013333	Control	0.00506475	GC	0.603291
3_42	Control	62	Female	No	No	Control	0.0295485	Control	0.102504	Control	0.0443023	Control	0.0436649	Control	0.31271
3_43	Control	73	Male	No	Yes	Control	0.0720871	Control	0.0934894	Control	0.0647374	Control	0.0279614	Control	0.204515
3_44	Control	53	Male	Yes	No	Control	0.0469148	Control	0.0643422	Control	0.189752	Control	0.191755	Control	0.228778
3_45	Control	64	Female	No	No	Control	0.00750153	Control	0.0763478	Control	0.00780983	Control	0.00608131	Control	0.0620917
3_46	Control	66	Male	Yes	No	Control	0.0316731	Control	0.0315456	Control	0.0600704	Control	0.0433529	Control	0.0272506
3_47	Control	66	Female	Yes	No	Control	0.00800347	Control	0.127782	Control	0.0100675	Control	0.0127977	Control	0.113688
3_48	Control	65	Male	No	No	Control	0.0394365	Control	0.110818	Control	0.0195108	Control	0.00460869	Control	0.132151
3_49	Control	67	Male	Yes	Yes	Control	0.00309111	Control	0.00980121	Control	0.00415573	Control	0.00318684	Control	0.00047929
3_50	Control	62	Female	No	No	Control	0.0203298	Control	0.0178132	Control	0.0248098	Control	0.0171888	Control	0.0212708
3_51	Control	63	Male	Yes	No	Control	0.00897357	GC	0.760824	Control	0.0186332	Control	0.0211659	GC	0.767522
3_52	Control	63	Male	No	No	Control	0.0398644	Control	0.599107	Control	0.016755	Control	0.00439362	GC	0.614749
3_53	Control	68	Male	Yes	Yes	Control	0.000361264	Control	0.00797478	Control	0.000370311	Control	0.000191067	Control	0.00127884
3_54	Control	63	Female	No	No	Control	0.0159926	Control	0.228196	Control	0.0168303	Control	0.0146567	GC	0.522752
3_55	Control	50	Male	No	No	Control	0.00204199	Control	0.0681985	Control	0.00246207	Control	0.000686761	Control	0.0961938
3_56	Control	68	Female	No	No	Control	0.00759368	Control	0.0150876	Control	0.00609643	Control	0.00312574	Control	0.0762544
3_57	Control	62	Female	No	No	Control	0.00653576	Control	0.0671942	Control	0.0105823	Control	0.00843366	Control	0.208161
3_58	Control	62	Female	No	No	Control	0.00295665	Control	0.0262061	Control	0.00312849	Control	0.00157956	Control	0.0343157
3_59	Control	63	Female	No	No	Control	0.0138588	Control	0.118947	Control	0.0114698	Control	0.0077359	Control	0.118687
3_60	Control	68	Female	No	No	Control	0.000901889	Control	0.0185209	Control	0.000533966	Control	0.000173476	Control	0.0173364
3_61	Control	69	Female	No	No	Control	0.190025	Control	0.319796	Control	0.0842293	Control	0.0490017	Control	0.10528
3_62	Control	52	Male	Yes	No	Control	0.00436422	Control	0.0229013	Control	0.0150446	Control	0.0104514	Control	0.151686
3_63	Control	66	Male	Yes	Yes	Control	0.00762567	Control	0.0153348	Control	0.00912866	Control	0.00761395	Control	0.00073851
3_64	Control	68	Male	No	No	Control	0.0344116	Control	0.0605584	Control	0.025188	Control	0.010093	Control	0.0840038
3_65	Control	64	Male	Yes	Yes	Control	0.0316048	Control	0.0408204	Control	0.0402711	Control	0.0459597	Control	0.0127094
3_66	Control	72	Male	Yes	No	Control	0.00214867	Control	0.0208427	Control	0.00279159	Control	0.0012276	Control	0.0279366
3_67	Control	64	Male	Yes	Yes	Control	0.00397292	Control	0.00957435	Control	0.00515243	Control	0.00341366	Control	0.00477601
3_68	Control	68	Male	Yes	No	Control	0.00706678	Control	0.0197509	Control	0.0097001	Control	0.00478197	Control	0.0870799
3_69	Control	54	Male	No	No	Control	0.0453022	Control	0.114974	Control	0.0690241	Control	0.0368786	GC	0.9195
3_70	Control	70	Male	Yes	No	Control	0.00768432	Control	0.0290559	Control	0.00784118	Control	0.00476394	Control	0.0919752
3_71	Control	70	Female	No	No	Control	0.00431375	Control	0.0148263	Control	0.00424585	Control	0.00235531	Control	0.0603565
3_72	Control	53	Female	No	No	Control	0.00262298	Control	0.0434775	Control	0.00241018	Control	0.0015703	Control	0.0308607
4--1	Control	59	Male	Yes	No	Control	0.00286943	Control	0.0285705	Control	0.00505325	Control	0.00223538	Control	0.0098333
4--2	Control	58	Male	No	No	Control	0.215504	Control	0.381612	Control	0.140725	Control	0.0532935	GC	0.549035
4--3	Control	61	Female	No	No	Control	0.00654664	Control	0.0128467	Control	0.00706514	Control	0.00498877	Control	0.020519
4--4	Control	70	Male	Yes	No	Control	0.00634945	Control	0.0227487	Control	0.00725198	Control	0.00385552	Control	0.0107992
4--5	Control	70	Female	Yes	Yes	Control	0.00109754	Control	0.0135745	Control	0.00237839	Control	0.00294068	Control	0.0627419
4--6	Control	54	Male	Yes	Yes	Control	0.00434137	Control	0.0125976	Control	0.00610593	Control	0.00583618	Control	0.00180717
4--7	Control	73	Female	No	No	Control	0.000506287	Control	0.0455872	Control	0.000342466	Control	0.000105031	Control	0.0353617
4--8	Control	67	Female	No	No	Control	0.0385254	Control	0.0757645	Control	0.0298253	Control	0.0169972	Control	0.100259
4--9	Control	58	Male	Yes	No	Control	0.00267868	Control	0.00608296	Control	0.00469033	Control	0.00238243	Control	0.0117002
4--10	Control	62	Female	No	No	Control	0.0180321	Control	0.0322224	Control	0.00897103	Control	0.00492963	Control	0.00455209
4--11	Control	68	Female	No	No	Control	0.0228242	Control	0.0659424	Control	0.025634	Control	0.0138855	Control	0.0347935
4--12	Control	54	Male	No	No	Control	0.000249789	Control	0.175382	Control	0.000180983	Control	3.34e-05	Control	0.0961938
4--13	Control	59	Male	Yes	No	Control	0.00564252	Control	0.0142393	Control	0.0114974	Control	0.00615135	Control	0.0122078
4--14	Control	65	Male	Yes	No	Control	0.0121698	Control	0.0622052	Control	0.0140643	Control	0.00800395	Control	0.0107304
4--15	Control	58	Female	No	No	Control	0.112086	Control	0.160212	Control	0.0691163	Control	0.0499291	Control	0.29773
4--16	Control	72	Male	Yes	Yes	Control	0.00627876	Control	0.0582656	Control	0.00782987	Control	0.00509403	Control	0.0119625
4--17	Control	57	Male	Yes	No	Control	0.0473364	Control	0.0966891	Control	0.0994649	Control	0.0799481	Control	0.145894
4--18	Control	58	Male	Yes	Yes	Control	0.0476007	Control	0.0947764	Control	0.0687788	Control	0.0640062	Control	0.0293403
4--19	Control	67	Male	Yes	No	Control	0.00691058	Control	0.0527979	Control	0.00685153	Control	0.00326589	Control	0.0358902
4--20	Control	53	Male	No	Yes	Control	0.0144243	Control	0.186182	Control	0.0207083	Control	0.00982775	Control	0.0300351
4--21	Control	64	Male	Yes	Yes	Control	0.0102302	Control	0.00948787	Control	0.0150511	Control	0.0131024	Control	0.00817406
4--22	Control	67	Male	No	No	Control	0.376032	Control	0.414989	Control	0.293082	Control	0.130311	GC	0.58064
4--23	Control	67	Female	Yes	Yes	Control	0.000985661	Control	0.0173622	Control	0.00103695	Control	0.00113767	Control	0.00237138
4--24	Control	59	Male	Yes	Yes	Control	0.0653662	Control	0.050372	Control	0.0870269	Control	0.0849144	Control	0.0538963
4--25	Control	56	Male	No	Yes	Control	0.0285867	Control	0.0329094	Control	0.0398079	Control	0.0259422	Control	0.025474
4--26	Control	53	Male	Yes	No	Control	0.000517702	Control	0.129811	Control	0.000444603	Control	0.000176311	Control	0.0403213
4--27	Control	57	Male	No	No	GC	0.572363	Control	0.302568	Control	0.479243	Control	0.325219	GC	0.662442
4--28	Control	68	Male	No	No	Control	0.271997	Control	0.240026	Control	0.125216	Control	0.0648899	Control	0.0578953
4--29	Control	66	Female	No	No	Control	0.0540426	Control	0.40867	Control	0.0488856	Control	0.0323693	Control	0.0579356
4--30	Control	74	Female	No	No	Control	0.00268442	Control	0.131509	Control	0.00140974	Control	0.000512563	Control	0.0828661
4--31	Control	65	Male	No	No	Control	0.231123	Control	0.0756625	Control	0.157677	Control	0.0826811	Control	0.0681458
4--32	Control	61	Male	No	No	Control	0.0654052	Control	0.0504012	Control	0.0605561	Control	0.0206656	Control	0.162474
4--33	Control	73	Female	No	No	Control	0.0895745	Control	0.305731	Control	0.0861901	Control	0.0738456	Control	0.210377
4--34	Control	62	Female	No	No	Control	0.0442635	Control	0.0667804	Control	0.0339869	Control	0.02824	Control	0.373941
4--35	Control	69	Male	No	No	Control	0.0690189	Control	0.05684	Control	0.042779	Control	0.0143765	Control	0.182835
4--36	Control	71	Male	Yes	No	Control	0.180165	Control	0.349703	Control	0.172056	Control	0.13993	Control	0.442929
4--37	Control	67	Female	No	No	Control	0.0100949	Control	0.0286083	Control	0.0184531	Control	0.0143621	Control	0.154376
4--38	Control	68	Male	No	No	Control	0.0168897	Control	0.0143328	Control	0.0123897	Control	0.00375662	Control	0.0566276
4--39	Control	64	Female	No	No	Control	0.0176094	Control	0.0227058	Control	0.0182882	Control	0.0118001	Control	0.0277621
4--40	Control	63	Male	No	No	Control	0.00747438	Control	0.00923661	Control	0.00651258	Control	0.00172378	Control	0.00555383
4--41	Control	62	Male	No	Yes	Control	0.00474282	Control	0.00655653	Control	0.00752832	Control	0.00296755	Control	0.0105353
4--42	Control	68	Female	No	No	Control	0.0025528	Control	0.0301209	Control	0.00105247	Control	0.000450956	Control	0.0176426
4--43	Control	53	Male	No	No	Control	0.0753765	Control	0.178304	Control	0.0901696	Control	0.050398	GC	0.624339
4--44	Control	57	Male	Yes	No	Control	0.0278123	Control	0.0442047	Control	0.0549436	Control	0.0438432	Control	0.14136
4--45	Control	62	Male	Yes	Yes	Control	0.0686634	Control	0.123486	Control	0.103055	Control	0.119387	Control	0.0494783
4--46	Control	63	Male	No	No	Control	0.0166963	Control	0.0356722	Control	0.0177694	Control	0.00707117	Control	0.0107375
4--47	Control	67	Female	No	No	Control	0.00508717	Control	0.0218737	Control	0.00318169	Control	0.00133663	Control	0.0134833
4--48	Control	59	Male	Yes	Yes	Control	0.00332444	Control	0.0191232	Control	0.00608024	Control	0.0040831	Control	0.00194781
4--49	Control	70	Male	Yes	Yes	Control	0.00250295	Control	0.0101054	Control	0.00339221	Control	0.00201208	Control	0.0119625
4--50	Control	52	Male	No	No	Control	0.0210427	Control	0.0300525	Control	0.0154343	Control	0.0048268	Control	0.250843
4--51	Control	58	Male	Yes	No	Control	0.00503537	Control	0.027355	Control	0.00896655	Control	0.00438852	Control	0.0191152
4--52	Control	62	Female	Yes	Yes	Control	0.000156356	Control	0.0207897	Control	0.000174881	Control	0.000175299	Control	0.000322565
4--53	Control	71	Female	No	No	Control	0.00165496	Control	0.0178567	Control	0.000616303	Control	0.000257683	Control	0.0228551
4--54	Control	62	Male	Yes	Yes	Control	0.000144832	Control	0.0243902	Control	0.000146108	Control	4.57e-05	Control	0.00304937
4--55	Control	67	Female	No	No	Control	0.0181717	Control	0.0356699	Control	0.00895228	Control	0.00501778	Control	0.0936082
4--56	Control	57	Male	Yes	No	Control	0.106061	Control	0.093369	Control	0.281386	Control	0.279469	GC	0.503633
4--57	Control	65	Female	No	No	Control	0.000625436	Control	0.057031	Control	0.000145689	Control	4.12e-05	Control	0.00444708
4--59	Control	62	Male	No	No	Control	0.11071	Control	0.524262	Control	0.0472842	Control	0.0117435	Control	0.167513
4--60	Control	69	Male	No	No	Control	0.0012875	Control	0.012264	Control	0.000856054	Control	0.000161	Control	0.0137401
4--61	Control	70	Female	No	No	Control	0.00290857	Control	0.0493628	Control	0.00251079	Control	0.000919984	Control	0.191237
4--62	Control	66	Male	Yes	No	Control	0.000698639	Control	0.0102667	Control	0.000620061	Control	0.000233214	Control	0.000472488
4--63	Control	64	Female	No	No	Control	0.000492397	Control	0.117177	Control	0.000492186	Control	0.000232354	Control	0.0110223
4--64	Control	65	Female	No	No	Control	0.0195478	Control	0.115444	Control	0.00447954	Control	0.00247101	Control	0.0455238
4--65	Control	59	Male	No	No	Control	0.00094616	Control	0.00699692	Control	0.000949116	Control	0.000225905	Control	0.00518951
4--66	Control	69	Male	No	No	Control	0.168781	Control	0.274761	Control	0.110984	Control	0.0332144	Control	0.0655603
4--67	Control	61	Male	No	No	Control	0.0328857	Control	0.0134793	Control	0.0294744	Control	0.0100326	Control	0.00149092
4--68	Control	62	Male	Yes	Yes	Control	0.020862	Control	0.0312203	Control	0.0348231	Control	0.0301802	Control	0.00555443
4--69	Control	64	Female	No	No	Control	0.0148603	Control	0.0738522	Control	0.00406474	Control	0.00172014	Control	0.00242697
4--70	Control	70	Female	No	No	Control	0.00259528	Control	0.013357	Control	0.00134625	Control	0.000544227	Control	0.0171469
4--71	Control	59	Male	No	No	Control	0.000146694	Control	0.0431548	Control	8.27e-05	Control	1.33e-05	Control	0.000967855
4--72	Control	63	Male	No	No	Control	0.0321541	Control	0.0155479	Control	0.030623	Control	0.0100196	Control	0.0334494
5_1	Control	58	Male	Yes	Yes	Control	0.00108627	Control	0.00411751	Control	0.00126655	Control	0.000813566	Control	0.00160952
5_2	Control	59	Male	Yes	No	Control	0.0143328	Control	0.0222573	Control	0.035823	Control	0.0238596	Control	0.00944932
5_3	Control	63	Male	No	Yes	Control	0.00228803	Control	0.00668095	Control	0.00279756	Control	0.000900473	Control	0.000750579
5_4	Control	61	Male	Yes	Yes	Control	0.000730251	Control	0.00684307	Control	0.000939047	Control	0.00068524	Control	0.000337003
5_5	Control	63	Male	Yes	Yes	Control	0.00025245	Control	0.015273	Control	0.00023271	Control	0.000135448	Control	0.0022634
5_6	Control	70	Female	No	No	Control	0.0132451	Control	0.150585	Control	0.0107395	Control	0.00474134	Control	0.127729
5_7	Control	72	Female	Yes	No	Control	0.00340191	Control	0.060728	Control	0.00239988	Control	0.00203118	Control	0.00617034
5_8	Control	62	Female	Yes	No	Control	0.00195754	Control	0.1654	Control	0.00129986	Control	0.000876166	Control	0.0126264
5_9	Control	67	Female	No	No	Control	0.0140545	Control	0.0207805	Control	0.00991648	Control	0.00570526	Control	0.0580582
5_10	Control	67	Male	No	No	Control	0.00345362	Control	0.0866041	Control	0.00346094	Control	0.00065672	Control	0.0978965
5_11	Control	64	Female	No	No	Control	0.000486187	Control	0.010356	Control	0.000449604	Control	0.000197246	Control	0.00612645
5_12	Control	71	Male	No	No	Control	0.0269617	Control	0.045969	Control	0.0149932	Control	0.00459378	Control	0.305138
5_13	Control	55	Male	Yes	Yes	Control	0.00118536	Control	0.00757919	Control	0.00141169	Control	0.000866358	Control	0.00266151
5_14	Control	65	Male	Yes	Yes	Control	0.00563099	Control	0.1613	Control	0.00762106	Control	0.0083251	Control	0.0999793
5_15	Control	61	Female	No	No	Control	0.0252733	GC	0.908144	Control	0.0450553	Control	0.0774666	GC	0.908109
5_16	Control	69	Female	No	No	Control	0.00090462	Control	0.0995624	Control	0.000286704	Control	8.74e-05	Control	0.0122781
5_17	Control	58	Male	Yes	Yes	Control	0.00278503	Control	0.00373717	Control	0.00378555	Control	0.00266339	Control	0.010922
5_18	Control	66	Female	No	No	Control	0.0195047	Control	0.0417657	Control	0.0112446	Control	0.00600946	Control	0.130995
5_19	Control	67	Female	No	No	Control	0.00549485	Control	0.0322652	Control	0.00552393	Control	0.00283579	Control	0.0210626
5_20	Control	61	Female	No	No	Control	0.0166771	Control	0.0208355	Control	0.0174267	Control	0.0126195	Control	0.0126634
5_21	Control	67	Male	Yes	Yes	Control	0.00288995	Control	0.00689854	Control	0.00392003	Control	0.00270713	Control	0.000253902
5_22	Control	64	Male	No	No	Control	0.000972402	Control	0.0115484	Control	0.00054678	Control	0.000100662	Control	0.00262105
5_23	Control	55	Male	No	No	Control	0.336559	Control	0.187377	Control	0.421561	Control	0.291525	GC	0.641441
5_24	Control	71	Female	Yes	No	Control	0.00110484	Control	0.0417174	Control	0.000814646	Control	0.000563768	Control	0.0165625
5_25	Control	64	Male	Yes	Yes	Control	0.000909112	Control	0.00849737	Control	0.00125282	Control	0.000753666	Control	0.000511223
6_1	Control	61	Male	No	No	Control	0.479936	Control	0.267581	Control	0.399968	Control	0.241946	Control	0.0877463
6_2	Control	61	Female	No	No	GC	0.880895	GC	0.806248	GC	0.878162	GC	0.916414	GC	0.744629
6_3	Control	59	Male	Yes	No	Control	0.0417903	Control	0.0624615	Control	0.0828191	Control	0.0617205	Control	0.123516
6_4	Control	60	Male	Yes	No	Control	0.342008	Control	0.344101	GC	0.624308	GC	0.663683	GC	0.506222
6_5	Control	56	Male	No	No	Control	0.440532	Control	0.386104	Control	0.375237	Control	0.215982	GC	0.689749
6_6	Control	61	Male	Yes	No	Control	0.347961	GC	0.742951	Control	0.44622	Control	0.417199	Control	0.210686
6_7	Control	56	Male	Unknown	Unknown	Control	0.0250187	Control	0.0181437	Control	0.0307682	Control	0.0150202	Control	0.136896
6_8	Control	63	Female	Unknown	Unknown	Control	0.0209855	Control	0.00649678	Control	0.0301208	Control	0.0321834	Control	0.0891635
6_9	Control	64	Female	Unknown	Unknown	Control	0.0605468	Control	0.080959	Control	0.0730488	Control	0.0725184	Control	0.0175622
6_10	Control	65	Male	Unknown	Unknown	Control	0.229803	Control	0.0860919	Control	0.170309	Control	0.111726	Control	0.0747927
6_11	Control	56	Male	Yes	No	Control	0.00800329	Control	0.141741	Control	0.0118175	Control	0.00635469	Control	0.0695726
6_12	Control	60	Male	No	No	GC	0.772726	GC	0.742626	GC	0.590564	Control	0.421929	Control	0.437608
6_13	Control	68	Male	No	No	GC	0.871463	GC	0.964353	GC	0.701001	GC	0.540197	GC	0.632765
6_14	Control	59	Male	No	Yes	Control	0.0513879	Control	0.0401386	Control	0.0971522	Control	0.0693975	Control	0.0179916
6_15	Control	66	Male	Yes	No	Control	0.168001	Control	0.245301	Control	0.25605	Control	0.217696	Control	0.218006
6_16	Control	62	Male	No	No	Control	0.151271	Control	0.089126	Control	0.0978369	Control	0.0421335	Control	0.00934276
6_17	Control	61	Male	No	No	GC	0.982485	GC	0.940333	GC	0.956094	GC	0.949813	GC	0.548358
6_18	Control	56	Male	No	No	Control	0.0939953	Control	0.0307189	Control	0.0899655	Control	0.0416993	Control	0.0730768
6_19	Control	62	Female	No	No	Control	0.0475091	Control	0.0600907	Control	0.0472055	Control	0.0347176	Control	0.166108
6_20	Control	56	Male	No	No	GC	0.963765	GC	0.880995	GC	0.903208	GC	0.87769	Control	0.454314
6_21	Control	60	Female	No	No	Control	0.267712	GC	0.750483	Control	0.333194	Control	0.303798	GC	0.554337
6_22	Control	55	Male	No	No	Control	0.340226	Control	0.350828	Control	0.262649	Control	0.129214	GC	0.512158
6_23	Control	64	Male	Yes	No	Control	0.0914659	Control	0.0642393	Control	0.162725	Control	0.145941	Control	0.258669
6_24	Control	69	Male	No	No	GC	0.754622	Control	0.56036	GC	0.513264	Control	0.333992	GC	0.754905
6_25	Control	63	Female	No	No	GC	0.95447	GC	0.961556	GC	0.960664	GC	0.977347	GC	0.893497
6_26	Control	59	Male	No	No	GC	0.862565	Control	0.638293	GC	0.730475	GC	0.623198	Control	0.13333
6_27	Control	57	Male	No	Yes	Control	0.00519682	Control	0.0699594	Control	0.00732587	Control	0.002541	Control	0.288003
6_28	Control	59	Male	No	Yes	Control	0.0515391	Control	0.0596053	Control	0.0663929	Control	0.0340502	Control	0.0647412
6_29	Control	56	Male	Yes	No	Control	0.0160524	Control	0.0645479	Control	0.039592	Control	0.0215695	Control	0.0393373
6_30	Control	68	Male	No	No	GC	0.727897	GC	0.711503	Control	0.478817	Control	0.276555	GC	0.867977
6_31	Control	61	Female	No	No	GC	0.817373	GC	0.94506	GC	0.806588	GC	0.813858	GC	0.702026
6_32	Control	61	Female	No	No	GC	0.667051	GC	0.832101	GC	0.593521	GC	0.580084	Control	0.129211
6_33	Control	66	Male	No	No	GC	0.551815	Control	0.5	Control	0.307981	Control	0.184137	Control	0.130656
6_34	Control	61	Male	No	No	Control	0.141381	Control	0.138433	Control	0.108955	Control	0.0434329	Control	0.184821
6_35	Control	60	Male	No	No	GC	0.78296	Control	0.355025	GC	0.661891	GC	0.576281	GC	0.59421
6_36	Control	62	Male	No	Yes	GC	0.618074	Control	0.563062	GC	0.646084	GC	0.608507	Control	0.347213
6_37	Control	65	Male	No	No	GC	0.859923	GC	0.914296	GC	0.635348	Control	0.488102	Control	0.368822
6_38	Control	56	Male	Yes	No	Control	0.00979502	Control	0.0118413	Control	0.032344	Control	0.022547	Control	0.0123496
6_39	Control	55	Male	No	No	GC	0.622709	Control	0.262775	GC	0.534574	Control	0.427241	GC	0.836574
6_40	Control	64	Female	No	No	Control	0.00637117	Control	0.0794886	Control	0.00423944	Control	0.00183819	Control	0.0414435
6_41	Control	63	Male	No	No	GC	0.56737	Control	0.526215	Control	0.395778	Control	0.212145	Control	0.437608
6_42	Control	63	Female	No	No	Control	0.220774	Control	0.362918	Control	0.156212	Control	0.119281	Control	0.468481
6_43	Control	66	Male	No	Yes	Control	0.128477	Control	0.143776	Control	0.129401	Control	0.0682763	Control	0.0868374
6_44	Control	61	Male	No	No	GC	0.928668	GC	0.970653	GC	0.816479	GC	0.692164	GC	0.69646
6_45	Control	51	Female	No	No	GC	0.532841	GC	0.681155	Control	0.376485	Control	0.374182	GC	0.740647
6_46	Control	63	Female	No	No	GC	0.787782	GC	0.791872	GC	0.805941	GC	0.879136	GC	0.942329
6_47	Control	60	Male	Yes	Yes	Control	0.0973179	Control	0.0839915	Control	0.17492	Control	0.224184	Control	0.0216803
6_48	Control	60	Male	No	No	GC	0.904399	GC	0.726369	GC	0.812866	GC	0.729811	GC	0.825193
6_49	Control	66	Male	Yes	No	Control	0.366796	Control	0.27114	GC	0.531116	GC	0.550852	GC	0.835332
6_50	Control	67	Male	Yes	No	GC	0.668301	GC	0.775253	GC	0.728384	GC	0.740536	Control	0.488956
6_51	Control	58	Male	No	No	GC	0.755563	GC	0.700977	GC	0.537428	Control	0.378044	GC	0.50886
6_52	Control	69	Male	No	No	GC	0.995541	GC	0.989367	GC	0.983594	GC	0.981221	GC	0.966766
6_53	Control	60	Male	Yes	No	GC	0.893421	GC	0.959258	GC	0.895991	GC	0.927798	Control	0.110632
6_54	Control	62	Male	Yes	No	GC	0.935951	GC	0.963343	GC	0.952055	GC	0.969411	GC	0.618223
6_55	Control	64	Male	No	No	Control	0.0274994	Control	0.0206349	Control	0.0268394	Control	0.00890058	Control	0.0207267
6_56	Control	68	Male	Yes	Yes	Control	0.00926558	Control	0.0293324	Control	0.0104107	Control	0.00799902	Control	0.00516903
6_57	Control	64	Male	No	No	Control	0.488921	Control	0.240484	Control	0.435461	Control	0.264428	GC	0.638171
6_58	Control	68	Male	Yes	No	Control	0.0358607	Control	0.0840074	Control	0.0437097	Control	0.0256951	Control	0.181082
6_59	Control	62	Male	Yes	No	Control	0.0838227	Control	0.199734	Control	0.155272	Control	0.108453	Control	0.270965
6_60	Control	62	Male	Yes	Yes	Control	0.0496593	Control	0.0714046	Control	0.0522439	Control	0.0533513	Control	0.0246744
6_61	Control	66	Male	No	No	GC	0.896808	GC	0.800496	GC	0.767976	GC	0.706883	GC	0.889974
6_62	Control	68	Male	Yes	Yes	Control	0.0290686	Control	0.0220442	Control	0.0270671	Control	0.0244892	Control	0.00594322
6_63	Control	58	Male	No	Yes	GC	0.910403	GC	0.850169	GC	0.882186	GC	0.877857	GC	0.742167
6_64	Control	58	Male	No	Yes	Control	0.0619064	Control	0.140835	Control	0.0762823	Control	0.037017	Control	0.080981
6_65	Control	63	Female	No	No	Control	0.0259798	Control	0.0266625	Control	0.0184149	Control	0.0114351	Control	0.0148516
6_66	Control	67	Male	Yes	Yes	Control	0.0632969	Control	0.101678	Control	0.0681654	Control	0.0531042	Control	0.0148253
6_67	Control	69	Male	Yes	Yes	Control	0.0116007	Control	0.0386381	Control	0.0132954	Control	0.00846566	Control	0.0962353
6_68	Control	57	Female	No	No	Control	0.0916587	Control	0.121033	Control	0.0433652	Control	0.0320764	GC	0.684396
6_69	Control	61	Male	No	Yes	Control	0.0440718	Control	0.0336155	Control	0.0706987	Control	0.0382732	Control	0.039756
6_70	Control	51	Male	Yes	Yes	Control	0.344395	Control	0.197843	Control	0.456467	GC	0.602967	Control	0.197905
