# Supplementary material for: Metabolic signatures for gastric cancer diagnosis and mechanistic insights: a multicenter study
Source: EMBO Mol Med. 2025 Oct 27;17(12):3355–76. doi: 10.1038/s44321-025-00325-0 (PMC12686445; doi:10.1038/s44321-025-00325-0)
Supplement: Supplementary file 4 — Source data Fig. 3 [file 44321_2025_325_MOESM4_ESM.zip › EMM-2025-21992_Figure 3/EMM-2025-21992_Figure 3C/EMM-2025-21992_Figure 3C.xlsx]

## Sheet: Training
Sample	Group	Neural Network	SVM	Ridge	Lasso	Naïve Bayes	Neural Network (Control)	Neural Network (GC)	SVM (Control)	SVM (GC)	Ridge (Control)	Ridge (GC)	Lasso (Control)	Lasso (GC)	Naïve Bayes (Control)	Naïve Bayes (GC)	Fold	Selected	2,6-dihydroxybenzoic	2-hydroxy-3-methylvalerate	glycoursodeoxycholate	isovalerylcarnitine(C5)	cysteine s-sulfate	N-acetylneuraminate
Control-5	Control	Control	Control	Control	Control	Control	0.98701	0.01299	0.89878	0.10122	0.97273	0.02727	0.97162	0.02838	0.91464	0.08536	1	No	0.23894	-1.26499	0.82066	1.16146	-0.68753	0.57974
Control-9	Control	Control	Control	Control	Control	Control	0.98884	0.01116	0.99455	0.00545	0.97665	0.02335	0.98	0.02	0.95339	0.04661	1	No	0.44767	-0.525	0.12439	0.79486	0.15953	-0.0438
Control-15	Control	Control	Control	Control	Control	Control	0.98084	0.01916	0.9832	0.0168	0.96434	0.03566	0.96475	0.03525	0.81788	0.18213	1	No	0.25369	-1.50595	-0.24586	-0.28908	-0.49684	-1.13664
Control-16	Control	Control	Control	Control	Control	Control	0.92153	0.07847	0.87379	0.12621	0.93393	0.06607	0.93285	0.06715	0.87205	0.12795	1	No	-0.74662	1.17769	0.83668	0.23838	1.777	-0.49771
Control-17	Control	Control	Control	Control	Control	Control	0.99732	0.00268	0.99032	0.00968	0.99276	0.00724	0.99407	0.00593	0.95577	0.04423	1	No	-0.20933	-1.29995	0.09328	0.62267	1.05732	-0.26467
Control-21	Control	Control	Control	Control	Control	Control	0.98662	0.01338	0.88853	0.11147	0.985	0.015	0.9907	0.0093	0.80554	0.19446	1	No	0.9533	0.18857	-0.66505	0.87057	1.79644	0.61257
Control-26	Control	Control	Control	Control	Control	Control	0.97375	0.02625	0.97011	0.0299	0.95685	0.04315	0.96553	0.03447	0.955	0.045	1	No	0.28282	-1.28888	-1.19206	0.01597	0.85069	-0.1072
Control-31	Control	Control	Control	Control	Control	Control	0.99604	0.00396	0.97193	0.02807	0.99326	0.00674	0.99383	0.00617	0.93915	0.06085	1	No	-0.34256	-1.00425	0.59107	-0.01741	0.84816	-1.33063
Control-33	Control	Control	Control	Control	Control	Control	0.98938	0.01062	0.87009	0.12991	0.97943	0.02058	0.98177	0.01823	0.96065	0.03935	1	No	0.26945	-0.83965	0.56155	1.1495	0.93054	1.37366
Control-36	Control	Control	Control	Control	Control	Control	0.95701	0.043	0.89519	0.10481	0.9597	0.0403	0.96972	0.03028	0.70223	0.29777	1	No	0.93192	0.75309	-0.32924	-0.28764	1.66765	-0.37167
Control-39	Control	Control	Control	Control	Control	Control	0.99493	0.00507	0.99478	0.00522	0.99004	0.00996	0.99205	0.00795	0.99151	0.00849	1	No	0.46553	-0.23922	0.41712	0.36292	1.12892	-0.3367
Control-46	Control	Control	Control	Control	Control	Control	0.98756	0.01244	0.99053	0.00947	0.97717	0.02284	0.97883	0.02117	0.99301	0.00699	1	No	0.7728	0.2793	1.02503	0.47218	0.20683	-0.22391
Control-48	Control	Control	Control	Control	Control	Control	0.98049	0.01951	0.98321	0.01679	0.97248	0.02752	0.97571	0.02429	0.90858	0.09142	1	No	1.14541	-0.17278	0.54384	0.00804	0.51659	0.13002
Control-49	Control	Control	Control	Control	Control	GC	0.74764	0.25236	0.49051	0.50949	0.76321	0.23679	0.80925	0.19075	0.46994	0.53006	1	No	0.54646	-0.22424	-1.97162	-0.3472	1.58702	0.48294
Control-51	Control	Control	Control	Control	Control	Control	0.98076	0.01924	0.97683	0.02317	0.96692	0.03308	0.96654	0.03346	0.9886	0.0114	1	No	0.85685	-0.69382	0.79067	-0.15669	0.05965	-0.01172
Control-53	Control	Control	Control	Control	Control	Control	0.99977	0.000228531	0.97156	0.02844	0.99918	0.000815735	0.99945	0.000552817	0.95247	0.04753	1	No	0.82368	-1.7741	0.50309	0.91529	0.49931	-0.48587
Control-80	Control	Control	Control	Control	Control	Control	0.99598	0.00402	0.99415	0.00585	0.99212	0.00788	0.99444	0.00557	0.98154	0.01846	1	No	1.01694	-0.19425	-0.0444	0.46408	0.5355	-0.7678
Control-83	Control	Control	Control	Control	Control	GC	0.95667	0.04333	0.91182	0.08818	0.95289	0.04711	0.94251	0.05749	0.49086	0.50915	1	No	-0.05674	-1.2228	0.7486	-0.62511	-0.73842	-1.45338
Control-92	Control	Control	Control	Control	Control	Control	0.60871	0.39129	0.89617	0.10383	0.60526	0.39474	0.55336	0.44664	0.80297	0.19703	1	No	-0.50664	-0.12666	-0.20345	0.08347	-0.32927	-0.25024
GC-3	GC	GC	GC	GC	GC	GC	0.00046393	0.99954	0.01982	0.98018	0.00089878	0.9991	0.000597886	0.9994	0.01084	0.98916	1	No	-1.39235	1.85996	-3.08635	0.78136	-1.34774	0.91949
GC-4	GC	GC	GC	GC	GC	GC	1.26e-05	0.99999	0.12006	0.87994	1.36e-05	0.99999	5.22e-06	1	0.02152	0.97848	1	No	0.15964	1.05116	-1.5114	-0.74549	0.32729	7.10785
GC-5	GC	GC	GC	GC	GC	GC	0.13847	0.86153	0.17542	0.82458	0.29283	0.70718	0.19479	0.80521	0.32348	0.67652	1	No	0.10793	-0.1942	0.76976	-1.41252	-0.69795	-0.07526
GC-14	GC	GC	GC	GC	GC	GC	0.0602	0.93981	0.1451	0.8549	0.10878	0.89122	0.05616	0.94384	0.46163	0.53837	1	No	-0.59687	0.2502	0.99154	-0.21279	-2.26743	-0.16217
GC-27	GC	GC	Control	Control	Control	Control	0.46574	0.53427	0.48485	0.51515	0.55498	0.44502	0.52889	0.47111	0.54846	0.45154	1	No	0.5097	0.45813	-0.14322	0.88492	-1.02783	0.65731
GC-36	GC	GC	GC	GC	GC	GC	0.02088	0.97912	0.02414	0.97586	0.02732	0.97268	0.01768	0.98232	0.02152	0.97848	1	No	-0.39343	0.57621	-1.04881	-1.12359	0.1192	0.81363
GC-37	GC	GC	GC	GC	GC	GC	0.23196	0.76804	0.33337	0.66663	0.33864	0.66136	0.24753	0.75247	0.01891	0.98109	1	No	-0.88883	-1.66753	-0.98702	-1.77149	-0.86373	-1.55537
GC-39	GC	GC	GC	GC	GC	GC	0.00498	0.99502	0.03562	0.96438	0.00645	0.99355	0.00271	0.99729	0.1213	0.8787	1	No	-0.38388	0.13931	0.13647	-2.22602	-0.3577	1.34007
GC-47	GC	GC	GC	GC	GC	GC	0.02218	0.97782	0.03604	0.96396	0.03767	0.96233	0.02937	0.97063	0.05886	0.94114	1	No	0.19435	-0.23684	-2.04056	-0.5519	-0.65498	1.13505
GC-49	GC	GC	GC	GC	GC	GC	0.03428	0.96572	0.14277	0.85723	0.06494	0.93506	0.02888	0.97112	0.13761	0.86239	1	No	-2.02659	-0.5468	0.6449	-0.23908	-1.42494	0.16551
Control-2	Control	GC	Control	GC	GC	Control	0.30317	0.69684	0.52979	0.47021	0.45	0.55	0.28736	0.71264	0.70869	0.29131	2	No	-0.34771	-0.48943	0.63899	-0.39274	0.00113	0.86925
Control-6	Control	Control	Control	Control	Control	Control	0.93371	0.06629	0.97777	0.02223	0.86554	0.13446	0.7978	0.2022	0.9747	0.0253	2	No	-0.427	-0.81863	0.70405	0.49614	-0.65027	-0.38254
Control-12	Control	Control	Control	Control	Control	Control	0.821	0.179	0.83643	0.16357	0.74681	0.25319	0.59477	0.40523	0.70191	0.29809	2	No	-0.22759	-0.68947	0.98161	-0.11766	-0.92445	-0.64002
Control-18	Control	Control	Control	Control	Control	Control	0.99212	0.00788	0.9981	0.0019	0.98999	0.01001	0.99347	0.00653	0.94876	0.05124	2	No	-0.33134	-0.65767	0.13151	0.79362	1.12536	0.03392
Control-24	Control	Control	Control	Control	Control	Control	0.92237	0.07763	0.88879	0.11121	0.95089	0.04911	0.97805	0.02195	0.92863	0.07137	2	No	-0.67282	-0.54242	-1.93988	0.35699	1.19507	-0.57021
Control-25	Control	Control	Control	Control	Control	Control	0.9942	0.0058	0.96301	0.03699	0.99195	0.00805	0.99439	0.00561	0.93599	0.06401	2	No	1.09154	-0.04004	0.97013	1.59934	0.28801	0.9143
Control-29	Control	Control	Control	Control	Control	Control	0.99987	0.000128713	0.99276	0.00724	0.99979	0.000212627	0.99994	6.48e-05	0.99681	0.00319	2	No	1.44453	-0.41876	0.98893	0.71073	1.35349	-0.72626
Control-38	Control	Control	Control	Control	Control	Control	0.96739	0.03261	0.97305	0.02695	0.96847	0.03153	0.97243	0.02757	0.83359	0.16642	2	No	0.74275	-0.0773	1.04927	-0.53216	0.87863	0.10708
Control-41	Control	Control	Control	Control	Control	Control	0.99078	0.00922	0.83716	0.16284	0.98364	0.01636	0.9774	0.0226	0.92256	0.07744	2	No	0.21112	0.0555	2.42646	0.02806	0.72169	0.07219
Control-42	Control	Control	Control	Control	Control	Control	0.9985	0.0015	0.99806	0.00195	0.99833	0.00167	0.99935	0.000651234	0.99222	0.00778	2	No	0.85015	0.03538	0.55035	0.30685	1.59453	-0.43186
Control-44	Control	Control	Control	Control	Control	Control	0.7333	0.2667	0.91838	0.08162	0.67792	0.32208	0.54745	0.45256	0.53057	0.46943	2	No	-0.02332	-1.09873	0.32371	-0.26653	-1.1344	-0.64598
Control-47	Control	Control	Control	Control	Control	Control	0.86229	0.13772	0.9892	0.0108	0.8949	0.1051	0.91135	0.08865	0.93874	0.06126	2	No	0.34328	0.16756	0.05958	-0.11327	0.80538	0.38519
Control-55	Control	Control	Control	Control	Control	Control	0.99854	0.00146	0.99171	0.00829	0.99628	0.00372	0.99801	0.00199	0.97458	0.02542	2	No	0.72621	1.20052	0.95773	1.08287	0.67634	-1.06891
Control-73	Control	Control	Control	Control	Control	GC	0.59362	0.40638	0.61687	0.38313	0.68419	0.31581	0.70897	0.29103	0.33461	0.6654	2	No	-0.08408	1.12395	-0.80045	1.0956	-0.24117	-0.26225
Control-78	Control	Control	Control	Control	Control	Control	0.96776	0.03224	0.97554	0.02446	0.95143	0.04857	0.94004	0.05996	0.96054	0.03946	2	No	-0.87622	0.35632	1.13377	0.36533	0.90013	-0.37518
Control-79	Control	Control	Control	Control	Control	Control	0.9952	0.0048	0.99203	0.00797	0.99164	0.00836	0.99332	0.00668	0.97709	0.02291	2	No	0.56006	0.18381	1.36054	0.9054	0.80029	0.36967
Control-82	Control	Control	Control	Control	Control	Control	0.93656	0.06344	0.99529	0.00471	0.90595	0.09405	0.90852	0.09148	0.98557	0.01443	2	No	0.60766	-0.27515	0.16336	0.33934	-0.42161	-0.2458
Control-84	Control	Control	Control	Control	Control	Control	0.99379	0.00621	0.98818	0.01182	0.98566	0.01434	0.98688	0.01312	0.96842	0.03158	2	No	0.78326	0.20206	1.33584	1.02945	0.06077	0.08408
Control-89	Control	Control	Control	Control	Control	Control	0.78566	0.21434	0.87066	0.12934	0.70775	0.29225	0.59415	0.40585	0.7666	0.2334	2	No	-0.01994	0.20257	0.73571	0.14103	-0.66309	-0.46306
GC-1	GC	GC	GC	GC	GC	GC	0.00687	0.99313	0.02726	0.97274	0.00487	0.99513	0.0037	0.9963	0.19559	0.80441	2	No	-0.83053	3.49422	-2.16969	0.02905	0.7844	1.3052
GC-2	GC	GC	GC	GC	GC	GC	0.13146	0.86855	0.07432	0.92568	0.16499	0.83501	0.12059	0.87941	0.37859	0.62141	2	No	-0.54365	-0.03927	-0.97289	0.36987	0.42924	2.06768
GC-12	GC	GC	Control	GC	GC	Control	0.49117	0.50883	0.59768	0.40232	0.35144	0.64856	0.27297	0.72703	0.50791	0.4921	2	No	0.07304	2.6497	0.55101	0.74527	0.31837	0.77947
GC-15	GC	GC	GC	GC	GC	Control	0.28837	0.71163	0.08713	0.91287	0.38991	0.61009	0.34736	0.65264	0.95863	0.04137	2	No	0.22054	-0.30894	-0.49427	0.42768	0.75971	2.89304
GC-18	GC	GC	GC	GC	GC	GC	8.07e-05	0.99992	0.00815	0.99185	8.43e-05	0.99992	5.99e-06	0.99999	0.0225	0.9775	2	No	-1.90507	-1.07068	-0.26076	-2.62364	-2.81442	-0.09361
GC-19	GC	GC	Control	Control	GC	GC	0.4505	0.5495	0.82835	0.17165	0.50556	0.49444	0.47361	0.52639	0.35802	0.64198	2	No	0.12971	0.30681	-0.51203	0.02882	-0.13114	0.25291
GC-32	GC	Control	Control	Control	Control	Control	0.92096	0.07904	0.88036	0.11964	0.9281	0.0719	0.9161	0.0839	0.69896	0.30104	2	No	-0.34571	0.36916	1.11179	-0.73455	0.94673	-0.74782
GC-34	GC	GC	GC	GC	GC	GC	0.00178	0.99822	0.02461	0.97539	0.00127	0.99873	0.000534298	0.99947	0.01073	0.98927	2	No	-1.00795	-0.26131	-3.21962	-0.88632	-2.31114	-0.72215
GC-44	GC	GC	GC	GC	GC	GC	0.16701	0.83299	0.09289	0.90711	0.22391	0.77609	0.14669	0.85331	0.30258	0.69743	2	No	-1.8063	1.10447	-0.74661	0.81572	0.10558	-0.18929
GC-45	GC	GC	GC	GC	GC	GC	0.1703	0.8297	0.04382	0.95618	0.21395	0.78606	0.3094	0.6906	0.21199	0.78801	2	No	0.12991	0.28618	-3.0371	0.74276	-0.09964	0.88295
Control-1	Control	Control	Control	Control	Control	Control	0.97844	0.02156	0.67852	0.32148	0.97276	0.02724	0.97669	0.02331	0.93919	0.06081	3	No	1.69447	0.58164	0.63116	0.44004	-0.53961	-0.52713
Control-3	Control	Control	Control	Control	Control	Control	0.70009	0.29991	0.86355	0.13645	0.71036	0.28964	0.71694	0.28306	0.63446	0.36554	3	No	0.70285	-0.55722	-1.06416	-0.57024	-0.49793	-0.52558
Control-7	Control	Control	Control	Control	Control	Control	0.99436	0.00564	0.97723	0.02277	0.99302	0.00698	0.99452	0.00548	0.99546	0.00454	3	No	0.57447	0.50256	0.78827	0.64658	1.76822	0.31685
Control-10	Control	Control	Control	Control	Control	Control	0.85942	0.14058	0.82892	0.17108	0.84656	0.15344	0.84272	0.15728	0.9159	0.0841	3	No	0.82386	0.34976	0.31342	0.40276	-0.7776	-0.25247
Control-19	Control	Control	Control	Control	Control	Control	0.99796	0.00204	0.96067	0.03933	0.99627	0.00373	0.99711	0.00289	0.997	0.003	3	No	1.27335	-0.84188	0.89586	0.3933	1.03971	0.6259
Control-34	Control	Control	Control	Control	Control	Control	0.99963	0.000365547	0.98002	0.01998	0.99911	0.000893048	0.99935	0.000655296	0.99888	0.00113	3	No	1.01203	-0.54673	1.31986	0.55551	0.80941	-0.76982
Control-35	Control	Control	Control	Control	Control	Control	0.99802	0.00198	0.99558	0.00442	0.99578	0.00422	0.99664	0.00336	0.93941	0.06059	3	No	0.09774	-0.50882	0.64247	0.73826	1.19071	-0.28569
Control-37	Control	Control	Control	Control	Control	Control	0.99543	0.00457	0.94825	0.05175	0.99333	0.00667	0.99558	0.00442	0.97131	0.02869	3	No	1.57051	-1.10513	-0.54625	0.54202	0.52237	0.30813
Control-45	Control	Control	Control	Control	Control	Control	0.99891	0.00109	0.94924	0.05076	0.9983	0.0017	0.99893	0.00107	0.99127	0.00874	3	No	1.71196	-0.62085	0.14741	0.11688	1.09807	-0.39635
Control-50	Control	Control	Control	Control	Control	Control	0.96501	0.03499	0.99326	0.00674	0.94474	0.05526	0.94963	0.05037	0.81762	0.18238	3	No	-0.02422	-0.71111	-0.39015	-0.04122	0.76078	-0.1814
Control-57	Control	Control	Control	Control	Control	Control	0.79901	0.20099	0.8475	0.1525	0.80195	0.19805	0.79714	0.20286	0.72699	0.27301	3	No	-0.11493	1.53722	0.23227	0.48481	0.57787	-0.36726
Control-59	Control	Control	Control	Control	Control	Control	0.97338	0.02662	0.89838	0.10162	0.96074	0.03926	0.96072	0.03928	0.94142	0.05858	3	No	0.91961	0.81425	1.38855	0.75094	-0.02167	0.1705
Control-60	Control	Control	Control	Control	Control	GC	0.96712	0.03288	0.86847	0.13153	0.94474	0.05526	0.93865	0.06135	0.26174	0.73826	3	No	-0.74324	-2.09629	0.14823	-0.55263	0.00688	-0.75872
Control-61	Control	Control	Control	Control	Control	Control	0.98492	0.01508	0.95265	0.04735	0.97143	0.02857	0.97506	0.02495	0.95672	0.04328	3	No	1.10218	-1.50086	-0.15991	0.00153	-0.62589	-0.32052
Control-63	Control	Control	Control	Control	Control	Control	0.93434	0.06566	0.90652	0.09349	0.91826	0.08174	0.9272	0.0728	0.74485	0.25515	3	No	0.51645	1.2648	-0.03003	0.83783	0.0552	-0.65778
Control-68	Control	Control	Control	Control	Control	Control	0.9961	0.0039	0.98644	0.01356	0.99005	0.00995	0.99011	0.00989	0.99544	0.00456	3	No	0.21406	-0.91166	1.28616	0.23938	-0.1399	-0.82085
Control-70	Control	Control	Control	Control	Control	Control	0.95576	0.04424	0.97161	0.02839	0.93531	0.06469	0.94573	0.05427	0.7103	0.2897	3	No	-0.51993	-0.84472	-1.26919	0.47889	0.78891	-0.34117
Control-81	Control	Control	Control	Control	Control	Control	0.94614	0.05386	0.98774	0.01226	0.93068	0.06932	0.92756	0.07244	0.78857	0.21143	3	No	-0.31267	-0.07009	0.43186	0.01944	0.28595	-0.79494
Control-94	Control	Control	Control	Control	Control	Control	0.93409	0.06591	0.97999	0.02001	0.91302	0.08698	0.91513	0.08487	0.91082	0.08918	3	No	0.55574	0.09306	0.32515	0.523	0.20856	0.45668
GC-7	GC	Control	Control	Control	Control	Control	0.54707	0.45293	0.69765	0.30235	0.55652	0.44348	0.55135	0.44865	0.60384	0.39616	3	No	0.80556	-0.38765	-0.93909	-0.18183	-0.66141	0.23104
GC-8	GC	GC	GC	Control	GC	GC	0.31223	0.68777	0.27189	0.72811	0.54086	0.45914	0.47679	0.52321	0.13315	0.86686	3	No	-0.01472	0.44201	0.32007	-1.30573	-0.1815	-1.1214
GC-16	GC	GC	Control	Control	GC	GC	0.44105	0.55895	0.81396	0.18604	0.54727	0.45273	0.49074	0.50926	0.15864	0.84137	3	No	-0.31266	0.51717	0.30198	-0.32309	0.2194	-0.01019
GC-17	GC	GC	GC	GC	GC	GC	0.00123	0.99877	0.01201	0.98799	0.00184	0.99816	0.000807649	0.99919	0.01945	0.98055	3	No	-0.66186	1.93586	0.21231	-1.49002	-1.3985	0.21465
GC-21	GC	GC	GC	GC	GC	GC	0.00961	0.99039	0.0391	0.9609	0.01585	0.98415	0.01021	0.98979	0.01489	0.98511	3	No	-0.87908	0.00204	-1.5508	-0.78038	-1.37182	-0.22299
GC-23	GC	GC	GC	GC	GC	GC	0.0004374	0.99956	0.02891	0.97109	0.00174	0.99826	0.000635284	0.99937	0.06164	0.93837	3	No	-1.28816	0.04428	0.26135	-3.2012	-1.76593	-0.93804
GC-24	GC	GC	GC	GC	GC	GC	0.00035135	0.99965	0.02269	0.97731	0.000655225	0.99935	0.000258051	0.99974	0.01183	0.98817	3	No	-2.06919	1.78157	-0.34203	-1.49128	-1.32588	-0.45989
GC-31	GC	GC	GC	GC	GC	Control	0.00287	0.99713	0.05962	0.94038	0.00484	0.99516	0.00156	0.99844	0.69349	0.30651	3	No	-3.57377	-0.63175	1.23997	0.75914	-2.84348	0.2855
GC-38	GC	GC	GC	GC	GC	GC	1.91e-05	0.99998	0.08531	0.91469	0.000118253	0.99988	3.37e-05	0.99997	0.10734	0.89266	3	No	-3.387	-1.26727	-0.98197	-4.74579	-0.07765	-0.31065
GC-50	GC	GC	GC	GC	GC	GC	0.0026	0.9974	0.01895	0.98105	0.00391	0.99609	0.00238	0.99762	0.07862	0.92138	3	No	-0.7462	0.49321	-1.80623	0.25503	-2.42643	0.32196
Control-4	Control	Control	Control	Control	Control	GC	0.95686	0.04314	0.78428	0.21572	0.94369	0.05631	0.94833	0.05167	0.3196	0.6804	4	No	0.43735	-1.46738	-0.59752	-0.76637	-0.71867	-1.81278
Control-8	Control	Control	Control	Control	Control	GC	0.96643	0.03357	0.60139	0.39861	0.94849	0.05151	0.95989	0.04011	0.39234	0.60766	4	No	0.24241	0.36773	-0.67796	1.17293	-1.38763	-2.28049
Control-14	Control	Control	Control	Control	Control	Control	0.98204	0.01796	0.97391	0.02609	0.95168	0.04833	0.95227	0.04773	0.84357	0.15643	4	No	0.78218	-0.28405	0.86995	0.70846	-0.8042	-0.37214
Control-20	Control	Control	Control	Control	Control	Control	0.99878	0.00122	0.99285	0.00715	0.99676	0.00324	0.99754	0.00246	0.9655	0.0345	4	No	-0.0742	-0.85662	0.88769	1.0131	0.56228	-0.72017
Control-22	Control	Control	Control	Control	Control	Control	0.75961	0.24039	0.93612	0.06388	0.79705	0.20296	0.79116	0.20884	0.85967	0.14033	4	No	-0.73123	0.62014	0.18273	0.49171	0.80686	0.09082
Control-27	Control	Control	Control	Control	Control	Control	0.99587	0.00413	0.99307	0.00693	0.99333	0.00667	0.99444	0.00556	0.99838	0.00162	4	No	0.36577	-0.28958	1.18728	0.52801	1.18439	0.07211
Control-28	Control	Control	Control	Control	Control	Control	0.99052	0.00948	0.797	0.203	0.99524	0.00477	0.99588	0.00412	0.93083	0.06917	4	No	-0.95205	-0.61762	1.31376	-0.25606	2.01399	-0.7801
Control-32	Control	Control	Control	Control	Control	Control	0.97302	0.02698	0.99273	0.00727	0.96748	0.03252	0.97345	0.02655	0.99279	0.00721	4	No	0.33688	0.57941	0.11929	0.61744	0.95879	-0.20892
Control-52	Control	Control	Control	Control	Control	Control	0.9518	0.0482	0.98602	0.01398	0.93514	0.06486	0.94349	0.05651	0.97894	0.02106	4	No	0.62308	-0.24838	-0.31666	0.60506	0.32071	0.23094
Control-62	Control	Control	Control	Control	Control	Control	0.96364	0.03636	0.98253	0.01747	0.93502	0.06498	0.93658	0.06342	0.95147	0.04853	4	No	0.87323	0.19584	0.69697	0.40537	-0.15381	-0.12105
Control-64	Control	Control	Control	Control	Control	Control	0.97582	0.02418	0.99267	0.00733	0.95766	0.04234	0.9652	0.0348	0.82313	0.17687	4	No	0.19982	-0.79511	-0.67689	0.39482	0.44963	-0.26709
Control-65	Control	Control	Control	Control	Control	Control	0.93024	0.06976	0.98924	0.01076	0.89974	0.10027	0.89806	0.10194	0.9348	0.0652	4	No	0.26982	-0.07664	0.43203	0.09942	0.32234	0.02989
Control-69	Control	GC	Control	Control	Control	GC	0.46815	0.53185	0.68357	0.31643	0.51063	0.48937	0.50138	0.49862	0.49642	0.50358	4	No	0.53372	1.21706	-0.58297	-0.10727	0.49253	0.2097
Control-72	Control	GC	GC	GC	GC	Control	0.37991	0.62009	0.37492	0.62509	0.44003	0.55997	0.39227	0.60773	0.91479	0.08521	4	No	0.58563	0.18373	0.04527	0.59084	-0.13379	1.62266
Control-75	Control	Control	Control	Control	Control	Control	0.93414	0.06587	0.98774	0.01226	0.87754	0.12246	0.87254	0.12746	0.83075	0.16925	4	No	0.16812	-0.6542	0.21795	0.20673	-0.21287	-0.04254
Control-76	Control	Control	Control	Control	Control	Control	0.96732	0.03268	0.98323	0.01677	0.92973	0.07027	0.929	0.071	0.97557	0.02443	4	No	0.5491	-0.55414	0.59844	0.62754	-0.39042	0.18088
Control-86	Control	Control	Control	Control	Control	Control	0.96852	0.03148	0.9684	0.0316	0.92748	0.07252	0.92325	0.07675	0.99247	0.00753	4	No	0.49634	0.26968	1.20776	0.39123	-0.47443	-0.50371
Control-90	Control	Control	Control	Control	Control	Control	0.67995	0.32005	0.79795	0.20205	0.63057	0.36943	0.62387	0.37613	0.81781	0.18219	4	No	0.502	-1.15054	-1.26773	-0.23761	-0.59296	-0.02938
Control-91	Control	Control	Control	Control	Control	Control	0.97031	0.02969	0.97985	0.02015	0.95585	0.04415	0.95869	0.04131	0.79538	0.20462	4	No	-0.74517	-1.18216	-0.09475	-0.07142	0.3892	-0.93246
GC-6	GC	GC	GC	GC	GC	GC	0.15767	0.84233	0.40951	0.5905	0.21609	0.78391	0.18439	0.81561	0.05213	0.94787	4	No	-0.11283	0.79993	-0.77047	-0.49661	0.33424	0.29619
GC-10	GC	GC	GC	GC	GC	GC	0.00743	0.99257	0.01094	0.98906	0.0192	0.9808	0.00945	0.99055	0.06818	0.93182	4	No	0.0545	0.34148	0.36688	-2.31032	-0.77936	0.1681
GC-13	GC	GC	GC	GC	GC	GC	0.000964857	0.99904	0.07519	0.92481	0.00401	0.99599	0.00171	0.99829	0.02871	0.97129	4	No	-3.92365	-1.61408	-1.18833	-2.8196	-0.86784	-1.8095
GC-20	GC	GC	GC	GC	GC	GC	0.00365	0.99635	0.02271	0.97729	0.00378	0.99622	0.00208	0.99792	0.00581	0.99419	4	No	-0.49457	2.19258	-0.96591	-1.74491	-0.70827	-0.59963
GC-26	GC	GC	GC	GC	GC	GC	0.00216	0.99784	0.05995	0.94005	0.008	0.992	0.00338	0.99662	0.34961	0.65039	4	No	-3.50373	-0.42146	0.12542	-2.08403	-0.00155	-0.47036
GC-28	GC	GC	GC	GC	GC	GC	0.01966	0.98034	0.03084	0.96916	0.0325	0.9675	0.01891	0.98109	0.1952	0.80481	4	No	-0.40228	1.57709	0.30768	-1.04046	-0.61808	-0.09996
GC-30	GC	GC	GC	GC	GC	GC	0.10349	0.89651	0.08109	0.91891	0.09073	0.90927	0.07732	0.92268	0.15146	0.84854	4	No	-0.95339	-2.21023	-3.42233	-2.53887	-0.37386	-1.6019
GC-33	GC	GC	GC	GC	GC	GC	0.03868	0.96132	0.06338	0.93663	0.05161	0.94839	0.03369	0.96631	0.13079	0.86922	4	No	0.29953	0.25729	-0.47974	-0.50694	-1.4282	0.37604
GC-40	GC	GC	GC	GC	GC	GC	0.00118	0.99882	0.01551	0.9845	0.000858078	0.99914	0.000417771	0.99958	0.01292	0.98708	4	No	-0.3553	2.704	-0.69652	0.04708	-1.3006	1.51116
GC-42	GC	GC	Control	GC	GC	GC	0.29713	0.70287	0.68386	0.31614	0.43512	0.56488	0.40194	0.59806	0.34139	0.65861	4	No	-0.64365	0.75556	-0.47784	-0.50628	1.00203	0.06449
Control-11	Control	Control	Control	Control	Control	Control	0.98777	0.01223	0.9905	0.0095	0.97517	0.02483	0.97844	0.02156	0.99511	0.00489	5	No	0.58921	0.21659	0.89567	0.23351	-0.34782	-1.15865
Control-13	Control	Control	Control	Control	Control	Control	0.93614	0.06386	0.98723	0.01277	0.9144	0.0856	0.935	0.065	0.72765	0.27235	5	No	0.12925	-0.52531	-0.35564	0.65826	-0.60139	-0.14467
Control-23	Control	Control	Control	Control	Control	Control	0.99881	0.00119	0.98238	0.01762	0.99801	0.00199	0.99864	0.00136	0.9951	0.0049	5	No	0.14677	-1.13808	0.55737	-0.05371	2.10156	-0.48763
Control-30	Control	GC	GC	GC	GC	Control	0.35734	0.64266	0.13998	0.86002	0.35484	0.64516	0.2667	0.73331	0.96914	0.03086	5	No	0.4327	3.00637	0.36153	0.43642	0.86642	0.25893
Control-40	Control	Control	Control	Control	Control	Control	0.98818	0.01182	0.99162	0.00838	0.97904	0.02096	0.98153	0.01847	0.93076	0.06924	5	No	-0.62602	-0.39606	1.57424	0.59119	0.93531	0.31467
Control-43	Control	Control	Control	Control	Control	Control	0.99398	0.00602	0.99839	0.00161	0.99038	0.00962	0.99432	0.00568	0.99463	0.00537	5	No	0.66559	0.08001	-0.49022	0.7439	0.91777	-0.5589
Control-54	Control	Control	Control	Control	Control	Control	0.89787	0.10213	0.83996	0.16005	0.91241	0.08759	0.87435	0.12566	0.70375	0.29626	5	No	0.49425	0.59981	1.32643	-0.59355	1.38292	0.07947
Control-56	Control	Control	Control	Control	Control	Control	0.99861	0.00139	0.99869	0.00131	0.99722	0.00278	0.99846	0.00154	0.99471	0.00529	5	No	1.07254	-1.04213	-0.05072	0.45713	0.17328	-0.80875
Control-58	Control	Control	Control	Control	Control	Control	0.97638	0.02362	0.99645	0.00355	0.95844	0.04156	0.9606	0.0394	0.95987	0.04013	5	No	0.34296	-0.25126	0.70525	0.21232	0.36478	0.07034
Control-66	Control	Control	Control	Control	Control	Control	0.98226	0.01774	0.99543	0.00457	0.97348	0.02652	0.97803	0.02197	0.98362	0.01638	5	No	0.47967	-0.33565	-0.43907	-0.15268	1.14486	-0.5938
Control-67	Control	Control	Control	Control	Control	Control	0.99783	0.00217	0.99189	0.00811	0.99679	0.00321	0.99836	0.00164	0.98631	0.01369	5	No	1.15874	-0.71087	0.17985	1.22171	0.02562	0.22067
Control-71	Control	Control	Control	Control	Control	Control	0.98588	0.01412	0.95819	0.04181	0.97857	0.02143	0.98213	0.01787	0.96373	0.03627	5	No	1.2475	1.09778	0.8828	0.87647	0.33807	0.10527
Control-74	Control	Control	Control	Control	Control	Control	0.99734	0.00266	0.99575	0.00425	0.99516	0.00484	0.9974	0.0026	0.98806	0.01194	5	No	1.0718	0.39669	0.27778	1.31482	0.19402	-0.3803
Control-77	Control	GC	Control	GC	GC	GC	0.42178	0.57823	0.77028	0.22972	0.49049	0.50951	0.46223	0.53777	0.40805	0.59195	5	No	-0.69243	-0.3187	-0.93438	-0.23065	0.25452	-0.18414
Control-85	Control	Control	Control	Control	Control	Control	0.99899	0.00101	0.99275	0.00725	0.99813	0.00188	0.99873	0.00127	0.99873	0.00127	5	No	1.29295	-0.52275	1.15071	0.56452	0.8276	0.09043
Control-87	Control	Control	Control	Control	Control	Control	0.99276	0.00724	0.99745	0.00255	0.98479	0.01521	0.98871	0.01129	0.98551	0.01449	5	No	0.55167	-0.46907	0.8432	0.65545	-0.36178	-0.24694
Control-88	Control	GC	Control	GC	GC	GC	0.38005	0.61995	0.44386	0.55614	0.46786	0.53214	0.42433	0.57568	0.447	0.553	5	No	0.09655	0.51936	-0.26719	0.32133	-0.20027	0.6362
Control-93	Control	Control	GC	Control	Control	Control	0.70765	0.29235	0.29992	0.70008	0.78074	0.21926	0.77917	0.22083	0.93356	0.06644	5	No	0.87123	0.09559	-0.20159	0.71006	0.14001	1.75575
GC-9	GC	GC	GC	GC	GC	GC	0.000719261	0.99928	0.00346	0.99654	0.00119	0.99881	0.000410343	0.99959	0.00845	0.99155	5	No	-1.82773	0.22623	0.31501	-0.49483	-2.89017	0.78471
GC-11	GC	GC	GC	GC	GC	Control	0.11339	0.88661	0.10109	0.89891	0.08756	0.91244	0.06845	0.93155	0.8071	0.1929	5	No	0.18568	2.7572	-1.2536	0.50967	-0.38104	-0.42118
GC-22	GC	GC	GC	GC	GC	GC	0.00126	0.99874	1.07e-05	0.99999	0.00321	0.99679	0.00132	0.99868	0.01451	0.98549	5	No	-1.99015	0.59795	-0.54523	-0.78555	-1.54015	-0.28029
GC-25	GC	GC	GC	GC	GC	GC	0.12237	0.87764	0.02788	0.97212	0.19911	0.80089	0.15428	0.84572	0.1549	0.8451	5	No	-0.62291	0.68354	-0.02119	0.85396	0.66776	2.54894
GC-29	GC	GC	GC	GC	GC	Control	0.09945	0.90055	0.05872	0.94128	0.1109	0.8891	0.04076	0.95924	0.91938	0.08062	5	No	0.84325	-1.36698	-0.52277	-2.77108	-0.54319	-0.19288
GC-35	GC	Control	Control	Control	Control	Control	0.71284	0.28716	0.75709	0.24291	0.68699	0.31301	0.62915	0.37085	0.54576	0.45424	5	No	0.41311	-0.16484	0.63573	-0.03805	-0.83073	0.37158
GC-41	GC	GC	GC	Control	GC	Control	0.39288	0.60712	0.05094	0.94906	0.50493	0.49507	0.44476	0.55524	0.86661	0.13339	5	No	0.81401	1.17298	0.20425	1.00314	0.71303	2.79973
GC-43	GC	GC	GC	GC	GC	GC	0.00432	0.99568	0.00288	0.99712	0.01062	0.98938	0.00541	0.99459	0.0628	0.9372	5	No	-1.69104	0.77984	-0.09345	-0.10419	-1.62168	0.11428
GC-46	GC	Control	GC	Control	Control	GC	0.8422	0.1578	0.23829	0.76171	0.86517	0.13483	0.93422	0.06578	0.05005	0.94995	5	No	-1.06299	-0.09967	-1.27429	2.17316	-0.72788	0.18672
GC-48	GC	Control	GC	Control	GC	Control	0.57167	0.42833	0.23934	0.76066	0.56172	0.43829	0.49243	0.50757	0.74361	0.25639	5	No	1.3614	1.05253	0.23886	0.20971	-1.09555	0.35609

## Sheet: Validation
Sample	Group	Neural Network	Neural Network (GC)	SVM	SVM (GC)	Ridge	Ridge (GC)	Lasso	Lasso (GC)	Naïve Bayes	Naïve Bayes (GC)	2,6-dihydroxybenzoic	2-hydroxy-3-methylvalerate	glycoursodeoxycholate	isovalerylcarnitine(C5)	cysteine s-sulfate	N-acetylneuraminate
1--1	GC	Control	0.03613	Control	0.06047	Control	0.03383	Control	0.03014	Control	0.2525	1.16742	0.51393	1.19673	-0.36008	0.54179	-0.13303
1--2	GC	Control	0.07133	Control	0.03007	Control	0.0752	Control	0.06976	Control	0.03966	-0.21558	1.21289	0.71941	0.63276	0.92476	-0.14434
1--3	GC	GC	0.97753	GC	0.95095	GC	0.96592	GC	0.98098	GC	0.99365	-0.85247	0.18198	-0.80256	-0.77292	-0.83843	-0.1459
1--4	GC	Control	0.34302	Control	0.17754	Control	0.29985	Control	0.27411	Control	0.43287	-0.00131	0.46362	-1.04424	-0.28555	1.46957	0.45824
1--5	GC	GC	0.90076	GC	0.75562	GC	0.85107	GC	0.89659	GC	0.5831	-0.66414	0.3771	-0.36057	-0.13981	-0.4766	0.11036
1--6	GC	GC	0.60037	GC	0.84778	GC	0.62495	GC	0.72257	GC	0.91768	-1.06675	-0.2628	0.49003	1.37469	-1.46981	0.51574
1--7	GC	Control	0.40825	Control	0.26954	Control	0.37582	Control	0.35882	Control	0.35732	0.51079	1.16463	-0.61452	0.37357	0.54851	0.55326
1--8	GC	GC	0.9077	GC	0.92884	GC	0.88741	GC	0.9288	GC	0.84872	-0.94453	0.88247	0.16023	0.8474	-0.43879	1.10983
1--9	GC	GC	0.67416	Control	0.34924	GC	0.61889	GC	0.71325	GC	0.94966	-0.88231	-1.19554	-0.11202	-0.63528	-0.97446	-0.6277
1--10	GC	GC	0.87685	GC	0.65424	GC	0.81388	GC	0.87262	GC	0.85873	-0.25862	-0.19443	-0.07438	-0.66573	-0.44015	0.39208
1--11	GC	GC	0.57131	Control	0.23832	Control	0.45618	GC	0.51189	GC	0.67918	0.23752	0.34409	0.40269	-0.53187	0.57625	0.7848
1--12	GC	GC	0.8885	GC	0.70328	GC	0.85136	GC	0.89276	GC	0.86339	-0.23575	-0.69092	-0.9732	-1.29023	-0.30462	-0.03546
1--13	GC	GC	0.66501	Control	0.35695	GC	0.58146	GC	0.64234	GC	0.72528	-0.07813	0.95465	0.29624	-0.20197	0.28529	0.31114
1--14	GC	GC	0.87412	GC	0.8039	GC	0.82559	GC	0.87413	GC	0.54135	-0.96636	1.28597	0.03728	0.10497	0.80039	0.83802
1--15	GC	GC	0.73345	Control	0.37505	GC	0.66606	GC	0.72176	GC	0.67993	-0.23033	0.33982	-0.4	0.133	-1.09787	-0.59457
1--16	GC	GC	0.93526	GC	0.95986	GC	0.94003	GC	0.9644	GC	0.72946	0.71918	1.39448	0.46054	-0.16826	-0.78472	1.34778
1--17	GC	Control	0.38561	Control	0.27571	Control	0.36696	Control	0.34594	Control	0.38228	0.91497	1.06467	-0.71331	-0.27371	0.4215	0.05149
1--18	GC	GC	0.78179	GC	0.6558	GC	0.74986	GC	0.81138	Control	0.43806	0.35329	-0.18614	-0.09223	-0.18764	-0.99026	0.62799
1--19	GC	GC	0.9598	GC	0.96135	GC	0.95205	GC	0.97464	GC	0.91768	-0.68197	1.40219	0.34735	-0.17222	-1.17262	-0.33175
1--20	GC	GC	0.97111	GC	0.96018	GC	0.95273	GC	0.97807	GC	0.97938	-0.62591	-0.26362	0.44221	-1.04737	-1.36987	-0.00923
1--21	GC	GC	0.8262	GC	0.66828	GC	0.79101	GC	0.86254	Control	0.40441	-0.31162	0.68282	0.80511	0.053	-0.25744	1.00608
1--22	GC	GC	0.96959	GC	0.97324	GC	0.95818	GC	0.97055	GC	0.94934	-1.16403	1.17755	-1.40802	0.12887	0.73854	1.02098
1--23	GC	GC	0.99004	GC	0.96648	GC	0.98727	GC	0.99423	GC	0.98234	-1.05026	-1.50828	-1.33853	-1.86536	-1.70531	-0.6917
1--24	GC	Control	0.33232	Control	0.53509	Control	0.26684	Control	0.34036	Control	0.17818	-1.6258	-0.0473	0.80144	-0.08246	-0.64414	-1.87734
1--25	GC	GC	0.9863	GC	0.97347	GC	0.97861	GC	0.9869	GC	0.89158	-0.18131	0.39427	-1.5778	-2.31698	-0.05265	-0.68606
1--26	GC	GC	0.63798	GC	0.73957	GC	0.54905	GC	0.55743	GC	0.88828	0.83925	0.98941	-0.62039	0.76127	-0.83008	0.42
1--27	GC	GC	0.71663	Control	0.36132	GC	0.63643	GC	0.66755	GC	0.65995	-0.34704	0.41304	-0.86774	-0.2473	0.41868	0.13778
1--28	GC	GC	0.99699	GC	0.98111	GC	0.99612	GC	0.99839	GC	0.98234	-1.11119	-1.49851	-1.93592	-2.79711	-1.61871	-1.22181
1--29	GC	GC	0.75532	Control	0.46054	GC	0.67498	GC	0.7419	GC	0.72528	-0.34631	0.8743	0.29968	-0.15262	0.38133	0.57737
1--30	GC	GC	0.99851	GC	0.99583	GC	0.99779	GC	0.99932	GC	0.99395	-1.14085	1.06337	0.54607	-1.99827	-1.0102	-0.07549
1--31	GC	GC	0.98133	GC	0.97566	GC	0.96131	GC	0.98441	GC	0.96193	-1.21373	0.153	1.08464	-1.23301	-0.86813	-0.07783
1--32	GC	GC	0.99557	GC	0.98981	GC	0.98937	GC	0.99615	GC	0.96193	-1.69224	-0.40074	0.07629	-2.40353	-0.71811	-0.86434
1--33	GC	GC	0.95552	GC	0.9706	GC	0.95127	GC	0.97013	GC	0.94123	-0.05174	0.96541	-0.30778	0.22753	-0.79645	1.15735
1--34	GC	GC	0.99813	GC	0.9944	GC	0.99754	GC	0.99926	GC	0.9886	-1.48687	0.28741	0.35229	-1.5855	-1.45762	0.05513
1--35	GC	GC	0.80786	GC	0.71505	GC	0.77644	GC	0.85267	GC	0.82658	-0.59028	0.74488	0.79198	0.36654	-0.6723	0.5158
1--36	GC	Control	0.22913	Control	0.14287	Control	0.26109	Control	0.27227	Control	0.08176	0.23575	1.57247	0.60752	0.5239	0.40462	0.24996
1--37	GC	GC	0.99927	GC	0.98138	GC	0.99927	GC	0.99976	GC	0.98234	-1.74322	-1.26691	-1.98711	-2.86858	-1.24991	-0.53218
1--38	GC	GC	0.82809	GC	0.8106	GC	0.65267	GC	0.74981	GC	0.73299	-0.52311	-0.82628	0.2387	-1.56139	-0.29833	-0.62025
1--39	GC	GC	0.85948	GC	0.5899	GC	0.78862	GC	0.8428	GC	0.5831	-0.61641	0.22643	-0.36752	-0.29479	-0.18973	0.12104
1--40	GC	GC	0.91847	GC	0.83038	GC	0.86578	GC	0.90991	GC	0.83979	-0.45571	0.36818	-0.25221	-0.65373	-0.34397	0.01683
1--41	GC	GC	0.98511	GC	0.98667	GC	0.98632	GC	0.99325	GC	0.84872	-0.61379	0.9814	-0.25144	0.1056	-0.5368	1.7174
1--42	GC	Control	0.49674	Control	0.46367	Control	0.46257	GC	0.5057	Control	0.14269	0.82578	0.74032	0.35171	0.25932	-0.61855	0.57116
1--43	GC	GC	0.99993	GC	0.96107	GC	0.99992	GC	0.99999	GC	0.97257	-2.14058	-1.58652	-0.25204	-4.3076	-1.48713	-0.00643
1--44	GC	GC	0.98493	GC	0.97748	GC	0.97485	GC	0.98754	GC	0.87359	-0.92545	-0.13437	-0.49563	-1.80232	-0.01536	0.18156
1--45	GC	GC	0.92776	GC	0.78875	GC	0.87845	GC	0.92439	GC	0.87359	-1.04605	-0.09105	-0.19346	-0.70327	-0.01048	0.2801
1--46	GC	GC	0.92737	GC	0.88236	GC	0.90496	GC	0.94339	GC	0.84872	-0.6151	0.65736	0.24696	0.00709	-0.49882	0.76097
1--47	GC	GC	0.9949	GC	0.98279	GC	0.99486	GC	0.99732	GC	0.98361	-1.40126	0.02048	-2.13043	-0.28185	-0.91289	0.58546
1--48	GC	Control	0.30754	Control	0.08379	Control	0.23185	Control	0.24098	Control	0.07625	0.22685	0.75367	0.41908	-0.14201	1.02817	0.66042
1--49	GC	GC	0.89643	GC	0.8993	GC	0.86378	GC	0.9157	GC	0.76858	0.47115	-0.4883	0.11602	-1.03216	-1.46368	0.14137
1--50	GC	GC	0.98567	GC	0.91117	GC	0.97845	GC	0.98427	GC	0.91555	-1.59688	-0.52882	-3.29957	-0.62308	-0.61661	-0.87115
1--51	GC	GC	0.96387	GC	0.94075	GC	0.94328	GC	0.96509	GC	0.99412	-0.83824	0.52568	-0.64412	-0.92418	0.28204	0.36008
1--52	GC	GC	0.86939	GC	0.70154	GC	0.82039	GC	0.85282	GC	0.91631	0.51359	0.00429	-1.12106	-0.71084	-0.91794	-0.18043
1--53	GC	GC	0.7228	GC	0.6045	GC	0.63613	GC	0.75201	GC	0.88042	-0.67096	-0.28812	0.96432	-0.56573	-1.01383	-0.52391
1--54	GC	GC	0.9785	GC	0.96742	GC	0.97253	GC	0.98319	GC	0.99412	-0.65226	1.31348	-0.82945	-0.80084	0.72878	0.93516
1--55	GC	GC	0.94426	GC	0.88927	GC	0.91482	GC	0.95914	GC	0.85573	-1.18684	0.06898	0.97038	-0.30593	-0.84585	0.45925
1--56	GC	Control	0.33866	Control	0.14389	Control	0.30025	Control	0.29941	Control	0.08077	0.76844	0.46695	-0.17907	0.26305	0.00964	0.67129
1--57	GC	Control	0.46977	GC	0.75533	Control	0.4572	Control	0.43183	GC	0.5672	0.45441	2.13792	-0.64622	1.19713	0.36826	0.63113
1--58	GC	GC	0.9835	GC	0.96844	GC	0.97698	GC	0.98761	GC	0.98234	-1.02809	-1.35061	-1.76958	-2.06568	-1.12366	-1.05551
1--59	GC	GC	0.96182	GC	0.95481	GC	0.95509	GC	0.95815	GC	0.88617	0.00991	0.84992	-2.83736	-0.03087	0.46191	1.08373
1--60	GC	GC	0.98515	GC	0.98296	GC	0.9769	GC	0.98884	GC	0.89622	-2.02992	0.46115	-0.39669	0.31453	-0.66822	0.44916
1--61	GC	GC	0.91881	GC	0.89304	GC	0.82292	GC	0.89997	GC	0.69242	-1.25522	0.15066	0.87798	-1.01998	-0.13168	-0.35093
1--62	GC	GC	0.99996	GC	0.93726	GC	0.99993	GC	0.99999	GC	0.96675	-0.58567	-0.25228	-0.18903	-5.50452	-1.05098	-0.47894
1--63	GC	GC	0.93548	GC	0.82886	GC	0.91012	GC	0.95131	GC	0.74759	-1.0904	0.11579	0.48104	-0.14978	-0.09034	1.2254
1--64	GC	Control	0.40107	Control	0.35327	Control	0.26282	Control	0.27707	GC	0.80039	1.27182	0.73531	0.67873	-0.69427	0.77539	1.01397
1--65	GC	Control	0.20828	Control	0.12698	Control	0.27318	Control	0.35155	Control	0.38917	-0.39219	-0.44736	1.25235	0.02892	-0.67184	0.0186
1--66	GC	GC	0.85099	GC	0.60118	GC	0.78563	GC	0.84896	GC	0.91736	-0.30571	0.2422	0.18191	-0.32056	-0.09262	0.77572
1--67	GC	GC	0.78193	GC	0.72363	GC	0.72013	GC	0.76413	Control	0.28177	0.63001	0.50946	-0.31062	0.09796	-0.58596	0.845
1--68	GC	GC	0.97196	GC	0.97418	GC	0.96877	GC	0.98152	GC	0.9546	-0.30077	1.50776	-0.41839	-0.68463	0.04759	0.60798
1--69	GC	GC	0.90425	GC	0.7726	GC	0.852	GC	0.89589	GC	0.89434	-0.22221	-0.15137	-0.54484	-1.07118	-0.06662	0.27304
1--70	GC	GC	0.9984	GC	0.95567	GC	0.9984	GC	0.99923	GC	0.98234	-1.96046	-0.89753	-3.36294	-1.50706	-1.10083	-0.63499
1--71	GC	GC	0.99544	GC	0.97575	GC	0.99318	GC	0.99672	GC	0.98676	-1.48443	-0.33602	-1.86993	-2.00993	-0.8834	-1.21318
1--72	GC	Control	0.14173	Control	0.0247	Control	0.1402	Control	0.12891	Control	0.09053	0.41413	0.15116	-0.13685	0.36537	0.47196	0.57771
2_64	GC	GC	0.87986	GC	0.91047	GC	0.83967	GC	0.86322	GC	0.59112	0.09649	1.01211	-0.90103	0.13996	0.79128	1.67142
2_65	GC	GC	0.90369	GC	0.92755	GC	0.90578	GC	0.91807	GC	0.90167	-1.15643	-1.89762	-3.48414	-2.02859	0.25975	-1.11999
2_66	GC	GC	0.97548	GC	0.9005	GC	0.97154	GC	0.98309	GC	0.90306	-1.29678	-0.96596	-1.89801	-1.55039	-0.14869	-0.18101
2_67	GC	GC	0.74079	GC	0.83939	GC	0.68841	GC	0.64265	Control	0.41081	-0.70215	1.10405	-2.77717	0.50317	1.12041	-0.03746
2_68	GC	GC	0.99192	GC	0.94652	GC	0.99022	GC	0.99589	GC	0.97333	-1.9682	-1.06825	-0.96003	-1.82575	0.09977	0.52049
2_69	GC	Control	0.000520956	GC	0.73899	Control	0.000608707	Control	0.000279891	Control	0.26494	-0.12922	-0.50629	0.09454	3.47644	0.14606	0.01667
2_70	GC	Control	0.11368	Control	0.10137	Control	0.09637	Control	0.06434	Control	0.11387	0.49654	-0.04241	-1.75969	0.19203	1.46975	0.53835
2_71	GC	GC	0.94535	GC	0.92124	GC	0.9326	GC	0.95218	GC	0.98596	-0.17528	0.51437	-1.04767	-0.55178	0.3183	1.12045
2_72	GC	GC	0.8992	GC	0.8459	GC	0.82565	GC	0.87591	Control	0.38391	-1.92248	0.28663	-0.5271	-0.19914	1.27071	0.65078
2--1	GC	GC	0.84813	GC	0.86275	GC	0.79295	GC	0.84838	GC	0.98234	-1.05408	-1.74087	-1.39961	-1.50645	-0.67963	-1.10349
2--2	GC	GC	0.99938	GC	0.97591	GC	0.99966	GC	0.99985	GC	0.98747	-1.44517	0.12604	-3.12092	-1.01451	-0.37075	1.6009
2--3	GC	GC	0.9094	GC	0.7863	GC	0.87792	GC	0.92731	GC	0.90306	-1.71699	-1.43237	-0.71845	-1.0252	-0.36919	-0.2711
2--4	GC	Control	0.41738	GC	0.64817	Control	0.33012	Control	0.29324	Control	0.0517	0.93293	0.46855	-1.02444	0.25478	1.1594	1.73575
2--5	GC	GC	0.98923	GC	0.97909	GC	0.98888	GC	0.9949	GC	0.91736	-0.45509	0.04152	-0.42021	-1.38736	-0.20025	1.38516
2--6	GC	GC	0.61213	GC	0.9376	Control	0.43416	Control	0.44529	Control	0.07625	0.22025	0.68186	-0.12118	1.04956	1.10262	2.5445
2--7	GC	GC	0.98613	GC	0.97214	GC	0.97943	GC	0.98941	GC	0.91416	-0.59268	1.04844	-0.20774	-1.60605	0.80239	0.92695
2--8	GC	Control	0.22512	Control	0.30085	Control	0.1501	Control	0.14639	GC	0.92471	-0.65104	-0.18805	-0.58619	-0.75533	0.10795	-2.04615
2--9	GC	GC	0.99134	GC	0.97473	GC	0.99016	GC	0.99612	GC	0.96393	-1.56726	0.36796	0.21536	-0.54821	-0.21408	1.43844
2--10	GC	Control	0.32977	Control	0.09055	Control	0.27547	Control	0.30256	Control	0.17347	0.2599	0.69284	0.60397	-0.18307	0.39984	0.25944
2--11	GC	GC	0.76844	GC	0.62588	GC	0.67476	GC	0.78045	GC	0.77873	-0.42675	-0.3886	0.80708	-0.69981	-0.96628	-0.27124
2--12	GC	Control	0.17671	Control	0.07658	Control	0.18246	Control	0.17885	Control	0.30769	0.2728	1.10855	0.38064	0.67284	0.52832	0.54488
2--13	GC	GC	0.86052	GC	0.68014	GC	0.72552	GC	0.80193	GC	0.93462	-0.95497	0.44616	0.30376	-0.79304	0.72844	0.18724
2--14	GC	GC	0.8477	GC	0.6826	GC	0.72417	GC	0.81036	GC	0.7816	-1.35202	-0.70219	0.0079	-1.13828	0.27962	-0.27128
2--15	GC	GC	0.98402	GC	0.97807	GC	0.98138	GC	0.98988	GC	0.99412	-1.03667	0.62957	-0.83821	-0.57838	0.29036	1.20381
2--16	GC	GC	0.94662	GC	0.91323	GC	0.93164	GC	0.94712	GC	0.78392	-0.42061	0.33447	-1.78041	-0.13323	-0.29511	0.42112
2--17	GC	GC	0.98073	GC	0.95024	GC	0.98459	GC	0.99284	GC	0.64935	-0.87991	2.52047	0.70927	-0.02972	0.17287	1.21883
2--18	GC	GC	0.95763	GC	0.86667	GC	0.94651	GC	0.95249	GC	0.94311	-1.2783	0.30462	-3.00728	-0.31022	1.03731	0.42097
2--19	GC	Control	0.15346	Control	0.04141	Control	0.13484	Control	0.12212	Control	0.09895	0.13885	0.43918	-0.11206	0.30689	1.09665	0.67986
2--20	GC	GC	0.96816	GC	0.9237	GC	0.95338	GC	0.97447	GC	0.82707	-1.60998	-0.30067	-0.6819	-0.138	-0.56385	0.42634
2--21	GC	GC	0.71216	Control	0.39608	GC	0.5937	GC	0.65452	GC	0.89746	-0.9519	0.27637	-0.31806	-0.34143	0.23732	-0.45757
2--22	GC	Control	0.42909	Control	0.12652	Control	0.32272	Control	0.35156	GC	0.52445	-0.36531	0.39513	0.10352	-0.43005	0.79355	-0.04234
2--23	GC	Control	0.05507	Control	0.28928	Control	0.03801	Control	0.01959	Control	0.06574	1.38926	1.49991	-1.61173	0.70325	1.07603	-0.41663
2--24	GC	Control	0.16324	Control	0.0557	Control	0.15833	Control	0.13957	Control	0.48845	-0.39086	0.67561	-0.64072	0.54988	0.63239	-0.42939
2--25	GC	GC	0.97279	GC	0.9433	GC	0.96777	GC	0.97759	GC	0.99412	-0.64853	0.70599	-1.68657	-0.84439	0.71289	0.80263
2--26	GC	GC	0.98561	GC	0.95125	GC	0.9766	GC	0.99024	GC	0.75956	-2.47913	-0.95542	-0.34378	-1.02198	-0.60591	-0.2136
2--27	GC	GC	0.68699	GC	0.84739	GC	0.67191	GC	0.68245	Control	0.03383	0.59731	2.71363	-0.06473	0.43903	1.65657	1.79115
2--28	GC	GC	0.98257	GC	0.94007	GC	0.97933	GC	0.99298	GC	0.9563	-1.13091	-0.80377	1.26383	-1.12577	-1.15276	1.19281
2--29	GC	GC	0.93487	GC	0.92624	GC	0.88803	GC	0.9509	GC	0.94966	-1.55097	-2.17859	0.6377	-1.84218	-1.35756	-0.69912
2--30	GC	GC	0.98999	GC	0.97096	GC	0.97936	GC	0.99219	GC	0.94966	-2.30035	-2.14113	-0.45661	-2.27847	-0.95075	-0.8314
2--31	GC	GC	0.9931	GC	0.99243	GC	0.99359	GC	0.99704	GC	0.943	-1.21373	1.29166	-0.5398	0.1506	-0.30151	1.57618
2--32	GC	GC	0.51885	GC	0.64721	Control	0.41718	Control	0.4294	Control	0.32899	-0.15029	1.61743	0.13055	0.19127	2.01476	1.49988
2--33	GC	GC	0.91568	GC	0.78636	GC	0.90171	GC	0.93429	GC	0.97333	-1.67709	-0.94163	-1.27245	-0.42543	0.53574	0.91793
2--34	GC	GC	0.98641	GC	0.96368	GC	0.98385	GC	0.99265	GC	0.93604	-0.59879	-0.57059	-0.40657	-1.39231	-0.61874	1.04072
2--35	GC	GC	0.76638	GC	0.58239	GC	0.66174	GC	0.72245	GC	0.72946	-0.90828	0.53126	-0.08938	0.34881	0.60867	0.91456
2--36	GC	GC	0.94922	GC	0.94733	GC	0.94628	GC	0.97422	GC	0.91826	-0.74478	1.36724	1.10403	0.18146	-1.1132	0.45005
2--37	GC	GC	0.51701	Control	0.33114	Control	0.44974	Control	0.48121	Control	0.35789	-0.55996	1.60148	0.15843	0.1696	1.13923	0.22532
2--38	GC	GC	0.99204	GC	0.92049	GC	0.99341	GC	0.99632	GC	0.93682	-1.2562	3.57766	-0.82648	-0.96755	1.48789	0.09025
2--39	GC	GC	0.94085	GC	0.9367	GC	0.90174	GC	0.92303	GC	0.77681	-1.45174	0.83723	-1.43666	0.14822	1.11937	0.82279
2--40	GC	GC	0.97448	GC	0.91814	GC	0.96541	GC	0.9798	GC	0.90078	-1.40719	-0.08008	-1.10133	-1.08269	0.88177	0.94385
2--41	GC	GC	0.99746	GC	0.95569	GC	0.99763	GC	0.9993	GC	0.91615	-2.10114	-1.36626	-0.22904	-1.90944	-0.55794	1.23662
2--42	GC	GC	0.51492	Control	0.35996	Control	0.3666	Control	0.37627	GC	0.90306	-0.08001	0.35903	-0.57766	-0.9629	0.77807	-0.61328
2--43	GC	GC	0.99933	GC	0.95113	GC	0.99964	GC	0.99984	GC	0.94311	-1.47436	0.47	-2.89689	-1.46527	1.04706	2.42074
2--44	GC	Control	0.112	Control	0.12651	Control	0.11031	Control	0.13098	GC	0.73299	-0.90253	-1.29303	0.58013	-0.75556	0.01858	-1.03515
2--45	GC	GC	0.51341	Control	0.31314	Control	0.41832	Control	0.45077	GC	0.50156	-1.33382	-0.07698	-0.57201	0.0758	1.10514	0.29411
2--46	GC	GC	0.92719	GC	0.88504	GC	0.88272	GC	0.92402	GC	0.54135	-1.00105	0.80131	0.12337	-0.16862	1.18858	1.72021
2--47	GC	GC	0.96929	GC	0.94082	GC	0.94872	GC	0.96936	GC	0.80485	-1.85519	0.16902	-1.00477	-0.16837	-0.11851	-0.000622295
2--48	GC	GC	0.5302	Control	0.42615	Control	0.42656	Control	0.48038	Control	0.125	-0.0728	0.91072	0.75303	0.07672	1.23145	1.54719
2--49	GC	GC	0.69445	GC	0.57205	GC	0.65365	GC	0.70992	GC	0.5549	0.13465	1.52773	0.30935	-0.22097	0.10453	0.01935
2--50	GC	GC	0.54369	Control	0.24445	Control	0.46896	Control	0.48949	GC	0.71312	-0.75066	0.4362	-0.85058	-0.05035	0.11106	-0.86207
2--51	GC	GC	0.99845	GC	0.92368	GC	0.99873	GC	0.99945	GC	0.94311	-1.30098	0.03353	-2.05997	-2.79049	1.57872	1.59562
2--52	GC	Control	0.47907	Control	0.37439	Control	0.30759	Control	0.33671	GC	0.72792	-1.15596	0.52672	-0.04968	-0.42001	0.96796	-0.8393
2--53	GC	GC	0.88828	GC	0.70594	GC	0.89853	GC	0.92126	GC	0.97333	-1.04379	-1.37856	-2.24884	-1.28446	0.60657	0.41741
2--54	GC	Control	0.04694	Control	0.05597	Control	0.03862	Control	0.03468	Control	0.3661	-0.88086	-0.90313	-0.01534	-0.57784	1.29239	-0.85017
2--55	GC	GC	0.5468	Control	0.36142	Control	0.41206	Control	0.41501	GC	0.66566	-0.48734	0.35745	-0.95986	-0.84395	1.20262	-0.46322
2--56	GC	GC	0.9933	GC	0.98851	GC	0.99408	GC	0.99738	GC	0.99335	-0.97665	0.56832	-0.63175	-0.85501	-0.04896	1.55272
2--57	GC	GC	0.99954	GC	0.93582	GC	0.99979	GC	0.99994	GC	0.9955	-2.33591	-1.99875	-2.65921	-1.85009	-1.16396	1.31947
2--58	GC	GC	0.93509	GC	0.86374	GC	0.8866	GC	0.90873	GC	0.96914	-0.86114	2.02173	-0.86806	-0.94687	2.14244	0.44243
2--59	GC	GC	0.99992	GC	0.95105	GC	0.99998	GC	0.99999	GC	0.99412	-0.57588	1.25043	-3.0283	-1.62715	0.27355	3.40311
2--60	GC	Control	0.05309	Control	0.07627	Control	0.03375	Control	0.02647	Control	0.10207	0.8515	0.29356	0.27227	-0.8032	1.31537	-0.40551
2--61	GC	GC	0.69584	GC	0.65041	GC	0.52804	GC	0.60706	Control	0.40493	-0.21799	0.13504	0.72035	-0.63857	1.6306	1.97048
2--62	GC	GC	0.87179	GC	0.85684	GC	0.67624	GC	0.80556	Control	0.2403	-1.79904	-1.87596	0.78113	-2.37548	1.19828	0.18005
2--63	GC	GC	0.76026	GC	0.87562	GC	0.72611	GC	0.67108	Control	0.38017	-0.01825	1.63351	-2.75823	0.52149	1.43072	0.66739
3_1	GC	GC	0.91104	GC	0.89276	GC	0.86534	GC	0.90746	GC	0.98234	-1.16022	-1.70216	-1.68472	-1.01327	-1.8114	-1.72591
3_2	GC	Control	0.00943	GC	0.81307	Control	0.00798	Control	0.00473	Control	0.26342	0.28283	0.41561	-0.22823	3.4049	-1.52871	-0.68987
3_3	GC	GC	0.97589	GC	0.96665	GC	0.96855	GC	0.97341	GC	0.943	-0.53205	0.61523	-2.88371	0.10721	-0.08145	0.55752
3_4	GC	GC	0.9883	GC	0.9464	GC	0.98076	GC	0.98983	GC	0.9927	-1.68444	0.17581	-1.324	-0.47026	-1.31588	-0.99171
3_5	GC	GC	0.99747	GC	0.96329	GC	0.9973	GC	0.99884	GC	0.98234	-0.93817	-1.0549	-2.14586	-1.7006	-2.4498	-0.95914
3_6	GC	GC	0.99444	GC	0.9667	GC	0.99102	GC	0.99632	GC	0.98676	-1.93469	-0.60377	-0.9326	-1.01903	-1.78222	-0.94796
3_7	GC	GC	0.97611	GC	0.95901	GC	0.96865	GC	0.98162	GC	0.69685	1.09305	0.64747	-0.55911	-0.07508	-3.04818	-0.16235
3_8	GC	GC	0.97696	GC	0.91225	GC	0.96452	GC	0.98262	GC	0.98234	-1.39537	-1.2568	-0.89185	-0.82791	-2.1621	-1.04722
3_9	GC	GC	0.97096	GC	0.97421	GC	0.96567	GC	0.96896	GC	0.74459	-0.10866	1.22641	-2.84048	0.24791	-0.0597	0.58033
3_10	GC	GC	0.67559	Control	0.39575	GC	0.59926	GC	0.61983	Control	0.42089	0.01062	0.33804	-0.96369	0.35473	-0.29219	0.27946
3_11	GC	GC	0.99166	GC	0.99081	GC	0.98008	GC	0.99214	GC	0.92657	-1.17893	0.24892	0.63546	-1.93125	-0.33687	-0.10418
3_35	GC	Control	0.00167	Control	0.06927	Control	0.00297	Control	0.00222	GC	0.56366	-0.28496	-2.10507	0.53152	-0.33976	0.08667	-1.8646
4--58	GC	Control	0.00482	Control	0.0364	Control	0.00748	Control	0.00629	Control	0.05297	0.6539	-1.34813	1.12229	-0.56042	0.07562	-0.90297
7_1	GC	GC	0.96505	GC	0.95325	GC	0.949	GC	0.97187	GC	0.95984	-0.85795	0.67719	-0.08496	-0.32589	-0.6467	0.2527
7_2	GC	GC	0.96921	GC	0.96853	GC	0.96253	GC	0.97695	GC	0.99506	-0.28437	0.75607	-0.85033	-0.49969	-0.75064	0.21888
7_3	GC	GC	0.96888	GC	0.9188	GC	0.95535	GC	0.96993	GC	0.90556	-0.38316	-0.15181	-1.63697	-1.94573	0.3759	-0.06975
7_4	GC	Control	0.06119	Control	0.01038	Control	0.07651	Control	0.07747	Control	0.18078	-0.03951	-0.2295	0.64753	-0.15187	0.415	-0.23599
7_5	GC	GC	0.9972	GC	0.9604	GC	0.99492	GC	0.99862	GC	0.94966	-2.33602	-2.64419	0.02788	-2.97926	-1.46902	-0.54525
7_6	GC	GC	0.99984	GC	0.98873	GC	0.99988	GC	0.99997	GC	0.99395	-1.98897	2.03771	-0.1759	-1.79628	-1.13212	0.02863
7_7	GC	GC	0.99556	GC	0.9939	GC	0.99532	GC	0.99809	GC	0.99395	-0.83707	1.37449	-0.21758	-0.48702	-1.55463	0.12422
7_8	GC	GC	0.98233	GC	0.98555	GC	0.95372	GC	0.97966	GC	0.78747	-1.45226	0.50896	0.75165	-1.70803	-0.35879	-0.91115
7_9	GC	GC	0.95833	GC	0.92171	GC	0.93461	GC	0.96247	GC	0.96393	-0.60912	0.27212	-0.1552	-0.56301	-0.58802	0.40499
7_10	GC	GC	0.56705	Control	0.34201	GC	0.52111	GC	0.61305	GC	0.67993	-0.40463	0.29638	0.66914	-0.09776	-0.8629	-0.56494
7_11	GC	GC	0.87799	GC	0.9171	GC	0.87895	GC	0.91235	Control	0.49714	-0.42463	1.84133	-0.15322	0.60977	-0.27882	0.44874
7_12	GC	GC	0.99883	GC	0.96866	GC	0.99885	GC	0.99967	GC	0.98462	-1.82671	-1.22311	-0.78692	-1.3807	-2.91914	-0.45659
7_13	GC	GC	0.99464	GC	0.99102	GC	0.99327	GC	0.99729	GC	0.99459	-1.39901	0.3416	-0.34731	-1.06298	-0.78021	0.3504
7_14	GC	GC	0.98617	GC	0.96234	GC	0.97638	GC	0.99067	GC	0.94966	-1.41998	-1.22583	0.02285	-1.52659	-1.75521	-0.64476
7_15	GC	GC	0.87471	GC	0.65136	GC	0.80152	GC	0.85589	GC	0.98261	-0.33442	-0.06835	-0.54987	-0.81447	-1.16403	-1.09422
7_16	GC	GC	0.96008	GC	0.96617	GC	0.95739	GC	0.97843	GC	0.88538	-0.58087	1.41372	0.57277	0.26113	-1.48468	0.12039
7_17	GC	GC	0.76011	GC	0.79108	GC	0.74139	GC	0.69731	Control	0.38228	0.85578	0.72056	-2.86135	-0.2486	0.28859	0.11739
7_18	GC	GC	0.61579	GC	0.8104	GC	0.52411	GC	0.67543	GC	0.69544	-0.17466	-1.08677	1.36731	-1.2923	-2.47826	-1.94809
7_19	GC	GC	0.826	GC	0.85229	GC	0.76036	GC	0.87218	GC	0.88042	-1.21742	-0.58564	1.32202	-0.82505	-1.72613	-1.26492
7_20	GC	GC	0.96202	GC	0.98004	GC	0.97111	GC	0.98348	GC	0.5601	0.26423	2.19622	0.04777	0.16891	-1.41116	0.2216
7_21	GC	GC	0.88744	GC	0.77207	GC	0.85782	GC	0.91455	GC	0.84036	-1.62846	-0.59812	-0.15861	0.0209	-0.72084	0.09579
7_22	GC	Control	0.32093	Control	0.1276	Control	0.36567	Control	0.40929	Control	0.43373	-0.7244	-0.5768	-0.22055	0.62983	-0.54838	0.13433
7_23	GC	GC	0.89868	GC	0.83369	GC	0.88279	GC	0.94089	GC	0.79718	-1.48728	-0.93589	0.52856	-0.18973	-1.32951	0.13577
7_24	GC	GC	0.892	GC	0.7415	GC	0.86468	GC	0.90553	GC	0.80126	-0.83995	-0.60321	-1.01394	0.29296	-1.51471	-0.1556
7_25	GC	GC	0.89804	GC	0.92329	GC	0.88706	GC	0.9472	Control	0.42113	-1.1631	0.22508	1.43356	0.43157	-2.09993	-0.17019
7_26	GC	GC	0.78842	GC	0.60381	GC	0.72984	GC	0.82235	GC	0.73688	-0.94042	-0.26314	0.45752	-0.05524	-1.51704	-0.74736
7_27	GC	GC	0.98522	GC	0.98172	GC	0.98426	GC	0.99346	GC	0.94239	-1.06463	1.26896	0.64127	0.31809	-1.72383	0.34778
7_28	GC	GC	0.98795	GC	0.97747	GC	0.98909	GC	0.99567	GC	0.96894	0.09025	-0.71853	0.10267	-1.27658	-1.96829	1.01372
7_29	GC	GC	0.99854	GC	0.9726	GC	0.99862	GC	0.99967	GC	0.97257	-1.62706	-0.65299	0.61449	-0.90162	-3.40248	-0.09475
7_30	GC	GC	0.99178	GC	0.99272	GC	0.99154	GC	0.9961	GC	0.94239	-1.16143	1.2507	-0.39469	0.49091	-1.10601	1.03636
7_31	GC	GC	0.99062	GC	0.95716	GC	0.98947	GC	0.99407	GC	0.89434	-0.39106	-0.37711	-1.98079	-1.80044	-0.60608	0.04708
7_32	GC	GC	0.88568	GC	0.93035	GC	0.78432	GC	0.84368	Control	0.47069	0.24141	0.51545	0.02414	-1.30446	-0.54944	-0.68351
7_33	GC	GC	0.96458	GC	0.95508	GC	0.94525	GC	0.96861	GC	0.92323	-1.54297	0.22073	-0.61262	0.41272	-1.04769	0.05285
7_34	GC	GC	0.99995	GC	0.95292	GC	0.99998	GC	0.99999	GC	0.99903	-1.06604	0.6561	-3.01916	-0.59224	-3.59596	0.30372
7_35	GC	GC	0.99492	GC	0.98933	GC	0.98323	GC	0.99404	GC	0.55213	-0.95952	-0.52714	0.76257	-2.90981	-0.51218	-0.35863
7_36	GC	GC	0.71347	Control	0.56124	GC	0.60097	GC	0.64976	GC	0.62567	0.58873	0.58087	-0.07393	-0.68958	-0.075	0.15436
7_37	GC	GC	0.97133	GC	0.97042	GC	0.96756	GC	0.98042	GC	0.97035	-0.24557	0.48443	-0.86909	-0.43494	-0.48638	0.9582
7_38	GC	GC	0.93088	GC	0.87047	GC	0.8928	GC	0.92359	GC	0.99412	-0.55529	0.59865	-0.72812	-0.90985	0.67649	0.48737
7_39	GC	GC	0.83263	GC	0.62316	GC	0.76913	GC	0.82978	GC	0.8224	-0.49724	0.52278	-0.0974	0.05397	-0.88535	-0.32792
7_40	GC	GC	0.92777	GC	0.93015	GC	0.92767	GC	0.95141	GC	0.80039	0.60652	1.29901	-0.09235	-0.43192	0.10789	1.56813
7_41	GC	GC	0.92426	GC	0.84237	GC	0.86722	GC	0.92438	GC	0.96193	-0.82369	-0.44329	0.21194	-0.92364	-1.17759	-0.61373
7_42	GC	GC	0.87845	GC	0.59949	GC	0.81774	GC	0.87326	GC	0.73688	-0.94973	-0.14718	-0.49275	-0.29718	-0.91607	-0.62975
7_43	GC	GC	0.89584	GC	0.86761	GC	0.86419	GC	0.91473	GC	0.90643	-0.68576	1.06014	0.32329	-0.11035	-0.94602	-0.53698
7_44	GC	GC	0.89986	GC	0.86334	GC	0.85399	GC	0.88453	GC	0.66986	-0.99405	0.81984	-1.16718	0.35397	-0.46767	-0.43705
7_45	GC	Control	0.00277	GC	0.57983	Control	0.000961362	Control	0.000455813	Control	0.15266	-0.56291	0.16325	0.08238	-0.11525	4.19149	-0.28381
7_46	GC	GC	0.96583	GC	0.8315	GC	0.95031	GC	0.96796	GC	0.98234	-0.58303	-0.84409	-1.74962	-0.8359	-1.6658	-0.80764
7_47	GC	Control	0.35322	Control	0.46473	Control	0.43417	GC	0.50819	GC	0.68786	-0.1068	0.93097	0.95626	0.89772	-0.90087	0.19252
7_48	GC	GC	0.928	GC	0.83842	GC	0.9023	GC	0.93989	GC	0.83644	-0.9013	0.41635	-0.30376	0.22513	-1.68429	-0.70828
7_49	GC	GC	0.99784	GC	0.94201	GC	0.99728	GC	0.99834	GC	0.86234	-0.25416	0.28119	-3.37797	-0.10459	-2.88891	-0.79395
7_50	GC	GC	0.99591	GC	0.98875	GC	0.99617	GC	0.99738	GC	0.87296	-0.37333	1.83178	-2.82708	0.22839	-0.27919	1.12591
7_51	GC	GC	0.77599	GC	0.70079	GC	0.69615	GC	0.80498	GC	0.93929	-0.7146	0.10086	1.12991	-0.40622	-0.98132	-0.39633
7_52	GC	GC	0.8986	GC	0.94703	GC	0.91122	GC	0.93831	GC	0.52391	-0.4329	2.21998	-0.12941	0.76082	-0.58842	0.20069
7_53	GC	GC	0.61825	GC	0.59563	GC	0.59361	GC	0.63303	GC	0.69973	0.07884	1.30899	-0.00592	0.73888	-0.03765	0.75059
7_54	GC	GC	0.97862	GC	0.94581	GC	0.95856	GC	0.98101	GC	0.94966	-1.76518	-1.24366	-0.4469	-1.24586	-1.59841	-1.13197
7_55	GC	GC	0.96538	GC	0.92831	GC	0.94309	GC	0.97669	GC	0.967	-2.01072	-0.36479	1.04496	-0.49166	-0.74848	0.29148
7_56	GC	GC	0.99178	GC	0.98554	GC	0.98949	GC	0.99566	GC	0.99459	-1.16922	0.12587	-0.17533	-0.61667	-1.41478	0.33747
7_57	GC	GC	0.9486	GC	0.89131	GC	0.92096	GC	0.95799	GC	0.83644	-1.21528	0.15105	0.14421	-0.15159	-1.56496	-0.66722
7_58	GC	GC	0.96732	GC	0.92838	GC	0.94553	GC	0.97038	GC	0.96802	-1.25257	0.36887	-0.07672	-0.76485	0.34833	0.70447
7_59	GC	Control	0.48608	Control	0.20258	Control	0.46666	GC	0.52044	GC	0.6288	0.01032	0.29817	0.11516	0.35307	-0.8243	-0.06721
7_60	GC	GC	0.86472	GC	0.90474	GC	0.84278	GC	0.89495	GC	0.782	0.0257	0.49351	0.18919	0.58308	-1.64409	0.45709
7_61	GC	GC	0.97561	GC	0.9801	GC	0.9606	GC	0.9643	GC	0.97927	-0.16607	0.88905	-2.93649	0.75293	-0.88896	0.31746
7_62	GC	GC	0.56372	Control	0.20857	Control	0.47213	GC	0.53182	Control	0.42664	-0.86509	0.1116	-0.13105	-0.182	-0.15282	-0.73037
7_63	GC	GC	0.59445	GC	0.72447	GC	0.58809	GC	0.6782	GC	0.7632	-1.26298	-0.13668	0.16638	1.10626	-1.5173	-0.43487
7_64	GC	GC	0.90586	GC	0.7988	GC	0.86535	GC	0.90055	GC	0.82707	-0.85881	0.58546	-0.90815	-0.04527	-0.56289	-0.46358
7_65	GC	GC	0.95695	GC	0.96343	GC	0.93424	GC	0.9632	GC	0.97299	0.17381	0.0537	0.03478	-1.10495	-1.19615	0.13317
7_66	GC	GC	0.92137	GC	0.89928	GC	0.85412	GC	0.92656	GC	0.94966	-1.65709	-0.72863	0.66494	-1.00498	-1.46074	-1.40111
7_67	GC	GC	0.85952	GC	0.89176	GC	0.72061	GC	0.82234	GC	0.94966	-1.3925	-1.1296	0.11191	-1.42469	-1.29673	-1.99461
7_68	GC	GC	0.94649	GC	0.95654	GC	0.92936	GC	0.94785	GC	0.95794	-0.54844	1.20842	-1.20727	0.39627	-0.7305	-0.03839
7_69	GC	GC	0.99623	GC	0.99164	GC	0.99677	GC	0.99844	GC	0.96144	-0.42808	0.32488	-1.70181	-0.23015	-1.83016	0.85285
7_70	GC	Control	0.20855	Control	0.04902	Control	0.19793	Control	0.17698	Control	0.06112	0.72396	0.14364	-0.80051	0.24747	-0.57076	-0.4993
3_12	Control	Control	0.02316	Control	0.01762	Control	0.0262	Control	0.01724	Control	0.39071	0.73249	-0.76911	-1.05573	-0.60056	0.75966	-0.91173
3_13	Control	Control	0.00528	Control	0.0028	Control	0.00725	Control	0.00453	Control	0.01351	1.12699	-0.12009	0.12182	0.4312	0.24785	-0.7484
3_14	Control	Control	0.0082	Control	0.0012	Control	0.01253	Control	0.00855	Control	0.01351	0.48909	-0.3904	-0.07805	0.59465	0.27052	-0.62736
3_15	Control	Control	0.0029	Control	0.02545	Control	0.00417	Control	0.00276	Control	0.00639	1.59154	0.31625	1.18525	0.43123	0.06967	-0.68776
3_16	Control	Control	0.01373	Control	0.00397	Control	0.02404	Control	0.01843	Control	0.0239	0.39148	-1.07897	-0.25092	0.6888	-0.38071	-0.37007
3_17	Control	Control	0.00426	Control	0.0062	Control	0.00781	Control	0.00519	Control	0.02083	0.55529	-1.44402	-0.40336	0.23033	-0.56357	-1.53087
3_18	Control	Control	0.000292869	Control	0.00855	Control	0.000575729	Control	0.000305426	Control	0.02354	0.99553	-1.54688	0.61097	0.78053	0.08788	-0.95081
3_19	Control	Control	0.0083	Control	0.14843	Control	0.00831	Control	0.00755	Control	0.24939	0.11852	-1.23461	1.24953	-0.79929	-0.15105	-1.89744
3_20	Control	Control	0.00367	Control	0.00412	Control	0.00758	Control	0.00579	Control	0.00351	0.62276	-0.38242	0.9593	0.59795	-0.29109	-0.91743
3_21	Control	Control	0.000288659	Control	0.00905	Control	0.000444415	Control	0.000201499	Control	0.01012	1.27041	-1.27853	0.05157	0.50041	0.37046	-1.42311
3_22	Control	Control	0.00279	Control	0.0087	Control	0.0058	Control	0.00433	Control	0.00351	0.82512	-0.2657	1.10377	0.59369	-0.46579	-1.13721
3_23	Control	Control	0.01265	Control	0.0352	Control	0.01977	Control	0.01453	Control	0.03151	0.57907	1.46326	0.70626	1.0828	0.16178	-0.9356
3_24	Control	Control	0.00174	Control	0.00803	Control	0.00321	Control	0.00222	Control	0.00616	0.63109	-0.66645	0.89338	0.18598	-0.13397	-1.61735
3_25	Control	Control	0.00334	Control	0.06119	Control	0.0078	Control	0.00707	Control	0.04087	0.36936	-1.79337	1.16157	-0.04764	-1.06216	-1.41862
3_26	Control	Control	0.005	Control	0.00195	Control	0.00804	Control	0.00603	Control	0.1609	0.17615	-0.59959	0.66724	0.21042	0.63933	-0.68222
3_27	Control	Control	0.0026	Control	0.06694	Control	0.00245	Control	0.00124	Control	0.09975	2.26039	0.32534	0.3919	0.91501	0.42139	0.07703
3_28	Control	Control	6.56282e-05	Control	0.53801	Control	0.00013977	Control	5.94304e-05	Control	0.12758	0.74409	-1.35893	0.53533	2.99434	-0.87945	-0.92288
3_29	Control	Control	0.00421	Control	0.03711	Control	0.00804	Control	0.00668	Control	0.04087	0.39816	-1.07595	0.88332	0.23355	-1.20502	-1.97953
3_30	Control	Control	0.0224	Control	0.06359	Control	0.0341	Control	0.03116	GC	0.56884	0.20119	-1.65416	-0.05739	-0.44633	-1.14931	-1.86783
3_31	Control	Control	0.00325	Control	0.0028	Control	0.00477	Control	0.00276	Control	0.05567	0.59887	0.35225	0.05881	0.92133	0.54593	-1.09386
3_32	Control	Control	0.046	Control	0.01118	Control	0.05508	Control	0.05152	Control	0.03127	0.23725	-0.22552	0.47099	-0.30337	0.32301	-0.60198
3_33	Control	Control	0.00385	Control	0.002	Control	0.00503	Control	0.00272	Control	0.08692	0.692	-0.30199	-0.584	0.68893	0.61756	-0.94763
3_34	Control	Control	0.00739	Control	0.01431	Control	0.01592	Control	0.01298	Control	0.05841	0.29125	-1.72376	0.03448	0.37353	-1.02356	-1.13495
3_36	Control	Control	1.84546e-05	GC	0.69685	Control	2.95454e-05	Control	1.20485e-05	Control	0.04005	-0.16356	-0.90559	1.07302	0.85226	0.19745	-4.26441
3_37	Control	Control	0.00186	GC	0.73369	Control	0.0019	Control	0.00112	Control	0.07808	1.57448	-2.25083	0.44471	2.17644	-0.64129	1.77094
3_38	Control	Control	0.00105	Control	0.006	Control	0.00157	Control	0.000875709	Control	0.01689	0.9424	0.31469	0.82886	0.65244	0.71206	-1.22623
3_39	Control	Control	0.00506	Control	0.00689	Control	0.00476	Control	0.00259	Control	0.00532	1.31814	0.37295	0.00454	0.3994	1.08375	-0.45867
3_40	Control	Control	0.000773049	Control	0.01628	Control	0.00109	Control	0.000551874	Control	0.0239	1.61381	-0.79558	0.35731	1.19059	0.03531	-0.27716
3_41	Control	Control	0.00157	Control	0.02348	Control	0.00379	Control	0.00283	Control	0.46484	0.11939	-1.57706	0.6609	0.62972	-0.97188	-1.75403
3_42	Control	Control	0.01638	Control	0.05716	Control	0.03653	Control	0.0408	Control	0.20197	0.08653	-1.60051	1.23286	-0.14598	-0.86297	-0.58715
3_43	Control	Control	0.04293	Control	0.00542	Control	0.04902	Control	0.03637	Control	0.14809	0.64735	9.63079e-06	-0.59957	0.14806	0.23977	-0.6576
3_44	Control	Control	0.07689	Control	0.02288	Control	0.11716	Control	0.12634	Control	0.1474	-0.7602	-0.1008	0.52262	0.53633	-0.05139	-0.49534
3_45	Control	Control	0.00266	Control	0.07395	Control	0.00655	Control	0.00612	Control	0.03552	-0.0359	-2.16424	1.27615	-0.17585	-0.57755	-1.1518
3_46	Control	Control	0.02297	Control	0.00827	Control	0.0282	Control	0.02162	Control	0.03175	1.15581	-0.13359	0.19158	0.13336	0.01356	-0.29666
3_47	Control	Control	0.00958	Control	0.04076	Control	0.01255	Control	0.00899	Control	0.12758	1.62388	-0.72149	0.22492	0.07503	-0.98423	-1.09647
3_48	Control	Control	0.00494	Control	0.0142	Control	0.00459	Control	0.00226	Control	0.05762	0.44858	0.52796	-0.67385	1.31164	1.22183	-0.61477
3_49	Control	Control	0.00336	Control	0.00735	Control	0.00627	Control	0.00458	Control	0.00262	1.03679	-0.76958	0.78813	0.29443	-0.44608	-0.94334
3_50	Control	Control	0.0109	Control	0.00191	Control	0.01762	Control	0.01304	Control	0.01194	0.65992	-0.59	0.03896	0.44445	-0.15973	-0.63646
3_51	Control	Control	0.00821	GC	0.8698	Control	0.01318	Control	0.01773	GC	0.84609	-1.31387	-3.60281	1.59336	-1.40598	-1.65584	-3.08469
3_52	Control	Control	0.00569	GC	0.63983	Control	0.00448	Control	0.00223	Control	0.47683	-0.02119	0.25384	-0.88279	2.96233	-0.40964	-0.87615
3_53	Control	Control	0.000274554	Control	0.01043	Control	0.000554245	Control	0.000319645	Control	0.00697	0.70976	-0.65485	1.3583	0.63076	0.43392	-1.39295
3_54	Control	Control	0.00703	Control	0.1557	Control	0.01438	Control	0.01595	Control	0.37861	-0.63092	-1.71644	1.59989	-0.1401	-0.78764	-1.55677
3_55	Control	Control	0.000295375	Control	0.01445	Control	0.000595093	Control	0.000290454	Control	0.02083	0.89443	-0.98705	0.14081	0.69799	-0.24408	-2.23709
3_56	Control	Control	0.00248	Control	0.00154	Control	0.00409	Control	0.00264	Control	0.03127	0.72554	-0.28943	0.61883	0.67326	0.38888	-0.6802
3_57	Control	Control	0.00363	Control	0.04326	Control	0.00853	Control	0.00711	Control	0.12758	0.42259	-2.09052	0.53138	0.06931	-1.07411	-1.27494
3_58	Control	Control	0.00137	Control	0.02592	Control	0.00187	Control	0.00109	Control	0.01938	1.82971	-0.0227	1.10984	0.67185	0.24395	-0.30738
3_59	Control	Control	0.00614	Control	0.15631	Control	0.00708	Control	0.00566	Control	0.06969	1.52562	-0.52832	1.42209	-0.66347	0.00257	-0.85296
3_60	Control	Control	0.000279447	Control	0.01269	Control	0.000327569	Control	0.000138985	Control	0.00685	1.36681	-0.09671	0.61145	1.09366	1.45859	-0.3519
3_61	Control	Control	0.06529	Control	0.03228	Control	0.05597	Control	0.04029	Control	0.01627	0.21251	1.00634	-0.46682	0.62483	1.32559	-0.000108253
3_62	Control	Control	0.0061	Control	0.01809	Control	0.00799	Control	0.0068	Control	0.09437	-0.59789	-0.05341	1.36608	0.42734	0.71956	-1.16887
3_63	Control	Control	0.00758	Control	0.01066	Control	0.01359	Control	0.01098	Control	0.00404	0.99297	-0.22628	1.00947	0.56298	-0.40107	-0.41506
3_64	Control	Control	0.0032	Control	0.02299	Control	0.0072	Control	0.00638	Control	0.03552	0.0804	-1.61891	1.14364	-0.01148	-0.5043	-1.24578
3_65	Control	Control	0.05683	Control	0.04928	Control	0.07612	Control	0.08907	Control	0.09127	-1.05161	-1.24489	0.81694	-0.21715	0.09715	-0.66657
3_66	Control	Control	0.000745678	Control	0.00907	Control	0.00121	Control	0.000610411	Control	0.01194	1.48701	-0.55048	0.19269	0.60963	-0.17007	-1.53646
3_67	Control	Control	0.00485	Control	0.00608	Control	0.00723	Control	0.00504	Control	0.03609	0.74541	0.6724	1.02994	0.86821	0.54544	-0.45583
3_68	Control	Control	0.0028	Control	0.00692	Control	0.00408	Control	0.0024	Control	0.10044	1.25633	0.51214	0.51937	0.91185	0.2175	-0.83909
3_69	Control	Control	0.01156	Control	0.04011	Control	0.01995	Control	0.01953	GC	0.69544	0.15082	-1.33945	0.97784	-0.38767	-0.69577	-1.42865
3_70	Control	Control	0.00162	Control	0.01581	Control	0.00389	Control	0.00292	Control	0.04087	0.67971	-0.65299	1.29676	0.91689	-0.73302	-1.04592
3_71	Control	Control	0.00147	Control	0.0033	Control	0.00315	Control	0.00212	Control	0.00895	0.60402	-1.36303	0.55718	0.56681	-0.14723	-0.8127
3_72	Control	Control	0.000903499	Control	0.0269	Control	0.00172	Control	0.00115	Control	0.00616	1.22295	-1.54833	1.11268	0.07327	-0.05761	-0.65472
4--1	Control	Control	0.00276	Control	0.03582	Control	0.00205	Control	0.00103	Control	0.01627	1.5901	0.53863	0.4383	0.36021	1.83954	0.10049
4--2	Control	Control	0.05419	Control	0.06393	Control	0.03724	Control	0.02353	Control	0.19575	0.78354	0.58212	-0.80511	1.03368	1.06116	0.59772
4--3	Control	Control	0.0025	Control	0.01274	Control	0.00562	Control	0.00443	Control	0.01152	0.55021	-1.74414	0.92232	0.22108	0.07081	-0.07504
4--4	Control	Control	0.00215	Control	0.00762	Control	0.00329	Control	0.00228	Control	0.00457	1.05509	-0.19962	1.35213	0.3694	0.53985	-0.37374
4--5	Control	Control	0.00975	Control	0.01397	Control	0.01038	Control	0.0069	Control	0.11387	1.05252	-0.55301	0.1948	0.8271	0.67569	0.79161
4--6	Control	Control	0.0052	Control	0.00791	Control	0.01006	Control	0.0082	Control	0.00492	0.79802	-0.9236	1.03442	0.45005	-0.13501	-0.03354
4--7	Control	Control	0.000172123	Control	0.13883	Control	0.000259059	Control	0.000102506	Control	0.00513	0.4037	-0.89933	-0.11625	2.45096	0.93933	-0.15842
4--8	Control	Control	0.02012	Control	0.01173	Control	0.0197	Control	0.01346	Control	0.04176	0.83111	0.43177	0.1364	0.85367	0.96197	0.51021
4--9	Control	Control	0.0017	Control	0.00324	Control	0.00214	Control	0.00118	Control	0.00685	1.15497	-0.13087	0.52312	0.72766	0.94186	-0.24171
4--10	Control	Control	0.00485	Control	0.00381	Control	0.0062	Control	0.00441	Control	0.00254	0.38927	0.03524	1.00483	0.56006	1.24743	0.06038
4--11	Control	Control	0.02207	Control	0.01545	Control	0.01634	Control	0.00946	Control	0.0139	1.34645	-0.1053	-0.79379	0.33194	0.934	0.17902
4--12	Control	Control	3.16056e-05	GC	0.56882	Control	5.00486e-05	Control	1.6037e-05	Control	0.02083	0.91353	-1.48238	-0.19594	3.10651	-0.07243	-0.7565
4--13	Control	Control	0.00462	Control	0.00488	Control	0.00563	Control	0.00355	Control	0.02016	0.30861	0.24835	0.47929	0.98751	1.38964	0.09335
4--14	Control	Control	0.00581	Control	0.02854	Control	0.00682	Control	0.00465	Control	0.01254	0.92106	0.043	0.93082	1.10705	1.00091	0.94705
4--15	Control	Control	0.04782	Control	0.01747	Control	0.04914	Control	0.04006	Control	0.07625	0.32216	0.51487	0.28027	0.77538	0.96456	0.61658
4--16	Control	Control	0.0165	Control	0.17292	Control	0.01166	Control	0.00727	Control	0.02331	1.46228	-0.19133	0.09871	0.97944	1.08196	1.53223
4--17	Control	Control	0.0594	Control	0.04301	Control	0.04824	Control	0.03755	Control	0.09053	1.29669	0.20321	0.14712	0.38879	0.59272	0.8644
4--18	Control	Control	0.14015	Control	0.3286	Control	0.10261	Control	0.08289	Control	0.07625	0.65879	0.70076	-0.20782	1.10221	0.95066	1.43465
4--19	Control	Control	0.00282	Control	0.02952	Control	0.00308	Control	0.00173	Control	0.04176	1.35644	0.24262	0.64082	1.34172	0.8914	0.60905
4--20	Control	Control	0.02017	Control	0.26874	Control	0.0138	Control	0.00959	Control	0.02819	2.33676	0.32139	0.89839	0.30778	0.4962	1.05477
4--21	Control	Control	0.01638	Control	0.00482	Control	0.02433	Control	0.02221	Control	0.06041	0.02346	-0.28051	1.00948	0.09473	0.60732	-0.28397
4--22	Control	Control	0.1073	Control	0.19998	Control	0.07622	Control	0.05301	Control	0.35732	1.85943	1.02703	-0.54041	0.30409	0.50554	0.45849
4--23	Control	Control	0.00304	Control	0.00957	Control	0.00461	Control	0.00319	Control	0.01254	0.24773	0.10733	1.13751	1.23397	1.09432	0.33368
4--24	Control	Control	0.12778	Control	0.05299	Control	0.12526	Control	0.11055	Control	0.30769	0.46878	0.87521	0.026	0.79135	0.49293	0.51874
4--25	Control	Control	0.01918	Control	0.01517	Control	0.03633	Control	0.03468	Control	0.0239	0.38095	-1.60946	0.4127	-0.14749	-0.57712	-0.43892
4--26	Control	Control	0.000187219	Control	0.46172	Control	0.000226891	Control	8.34661e-05	Control	0.0239	1.05304	-0.63263	-0.2116	3.04612	-0.13216	-0.42791
4--27	Control	Control	0.16502	Control	0.07191	Control	0.18589	Control	0.18334	Control	0.28177	0.38117	0.66292	0.20679	0.81459	-0.14859	0.3588
4--28	Control	Control	0.02609	Control	0.10877	Control	0.04044	Control	0.04061	Control	0.02408	0.52107	-1.35526	1.01884	0.67082	-0.12152	1.35015
4--29	Control	Control	0.05014	Control	0.53277	Control	0.03287	Control	0.02661	Control	0.02349	1.22469	0.49824	1.00452	0.87514	1.28166	2.06827
4--30	Control	Control	0.000814595	Control	0.05756	Control	0.000830648	Control	0.00043694	Control	0.01254	1.65431	0.24028	1.37587	0.79285	1.50133	0.41788
4--31	Control	Control	0.02284	Control	0.01212	Control	0.04977	Control	0.05183	Control	0.02853	-0.02223	-0.63252	1.03855	0.57303	-0.36641	-0.01623
4--32	Control	Control	0.01419	Control	0.00719	Control	0.0144	Control	0.00902	Control	0.09975	1.17029	0.2817	-0.14261	0.77428	0.55115	0.02935
4--33	Control	Control	0.05474	Control	0.14006	Control	0.06332	Control	0.07044	Control	0.03609	0.88721	-0.59154	1.63114	-0.16193	0.26355	1.18257
4--34	Control	Control	0.01852	Control	0.02236	Control	0.02738	Control	0.02696	Control	0.24939	-0.29687	-1.35252	0.71135	-0.47538	0.06498	-1.01075
4--35	Control	Control	0.00605	Control	0.00951	Control	0.01077	Control	0.00819	Control	0.03128	0.59041	0.21504	1.02017	1.2386	0.0893	-0.01018
4--36	Control	Control	0.12674	Control	0.13272	Control	0.09819	Control	0.08139	Control	0.25063	0.53912	-0.27764	-0.57185	1.23681	-0.33629	0.64244
4--37	Control	Control	0.00663	Control	0.02041	Control	0.01489	Control	0.0127	Control	0.06664	0.55893	-1.75471	0.53926	0.4602	-0.67595	-0.13015
4--38	Control	Control	0.00172	Control	0.00217	Control	0.00321	Control	0.00208	Control	0.02354	0.71086	-0.95166	0.56994	0.7967	0.10259	-0.4992
4--39	Control	Control	0.00957	Control	0.00742	Control	0.01258	Control	0.00944	Control	0.01564	1.01855	-0.33781	0.75383	0.49901	0.51628	0.46279
4--40	Control	Control	0.000935418	Control	0.00609	Control	0.00154	Control	0.0009784	Control	0.00318	0.65417	0.01134	1.48337	0.70428	0.94101	-0.57323
4--41	Control	Control	0.00351	Control	0.00247	Control	0.00582	Control	0.0038	Control	0.02771	0.95807	-0.44661	0.40322	0.79926	-0.04044	-0.52513
4--42	Control	Control	0.000481233	Control	0.01852	Control	0.000710385	Control	0.000409178	Control	0.00697	0.61934	-1.00891	0.95669	-0.03497	0.78555	-1.59652
4--43	Control	Control	0.02028	Control	0.06503	Control	0.02814	Control	0.02988	Control	0.24939	-0.47038	-1.38905	1.0108	-0.53125	-0.26377	-1.39202
4--44	Control	Control	0.02411	Control	0.0097	Control	0.03108	Control	0.02405	Control	0.08754	0.31284	-0.73595	-0.15938	0.90346	0.31272	0.52342
4--45	Control	Control	0.15877	Control	0.27441	Control	0.16899	Control	0.18786	Control	0.28882	0.06441	0.01077	0.97968	0.9059	0.46083	1.75623
4--46	Control	Control	0.0022	Control	0.0229	Control	0.00485	Control	0.00378	Control	0.00616	0.67929	-1.7688	0.82818	-0.05624	-0.61632	-1.18
4--47	Control	Control	0.00176	Control	0.0045	Control	0.00195	Control	0.00102	Control	0.00532	1.22484	0.01532	0.31106	0.4835	1.19249	-0.48563
4--48	Control	Control	0.01028	Control	0.01745	Control	0.00922	Control	0.00703	Control	0.015	-0.34725	0.70275	1.06792	0.38607	1.55738	-0.75454
4--49	Control	Control	0.00456	Control	0.00476	Control	0.00529	Control	0.0034	Control	0.02331	0.50717	-0.23975	0.52173	0.65964	1.4263	0.34498
4--50	Control	Control	0.00315	Control	0.0029	Control	0.00409	Control	0.00255	Control	0.06274	0.1153	-0.28966	0.39992	0.78002	1.41786	-0.10767
4--51	Control	Control	0.00386	Control	0.01811	Control	0.00388	Control	0.00224	Control	0.01123	0.98026	0.878	0.73308	0.9707	1.54237	0.2176
4--52	Control	Control	0.000599845	Control	0.04144	Control	0.000713634	Control	0.000388796	Control	0.00245	1.55392	-1.04113	1.05559	-0.01991	1.21913	-0.11398
4--53	Control	Control	0.000257984	Control	0.01897	Control	0.000501966	Control	0.000293012	Control	0.00328	-0.1176	-1.88607	0.90057	0.60978	1.03639	-0.79196
4--54	Control	Control	0.000298996	Control	0.2177	Control	0.000182685	Control	5.72287e-05	Control	0.02331	1.61809	0.60242	-0.21948	1.07423	2.75705	-0.1603
4--55	Control	Control	0.00583	Control	0.01759	Control	0.00622	Control	0.00424	Control	0.03882	0.70053	-1.0518	0.29634	-0.5914	1.15646	-0.52942
4--56	Control	Control	0.14761	Control	0.03044	Control	0.17746	Control	0.19017	Control	0.37159	-0.45408	0.11354	0.41383	0.50911	0.40431	0.37661
4--57	Control	Control	9.81287e-05	Control	0.08012	Control	9.32894e-05	Control	3.77901e-05	Control	0.00174	0.71954	-0.61936	0.89981	0.22872	2.44132	-1.15254
4--59	Control	Control	0.02085	Control	0.18969	Control	0.01136	Control	0.00553	Control	0.10309	0.32083	1.00736	-1.22069	1.47004	1.8517	0.08491
4--60	Control	Control	0.000126397	Control	0.02191	Control	0.000199686	Control	8.79086e-05	Control	0.00201	1.3327	-0.55768	1.02508	1.49747	0.91445	-0.25063
4--61	Control	Control	0.0022	Control	0.02535	Control	0.00167	Control	0.00071392	Control	0.03216	1.0743	-0.43379	-0.77893	1.01852	1.69549	0.22619
4--62	Control	Control	0.00021844	Control	0.01854	Control	0.000295753	Control	0.000151125	Control	0.000553046	0.49363	-0.79455	1.11713	0.27839	1.52266	-1.24729
4--63	Control	Control	0.00022163	Control	0.48944	Control	0.000294244	Control	0.000154665	Control	0.00616	2.69726	-1.54447	1.5417	-0.25932	0.05926	-0.52524
4--64	Control	Control	0.00389	Control	0.06434	Control	0.00354	Control	0.00292	Control	0.01831	-0.85106	-0.96212	1.3974	-0.21959	1.3047	-1.28297
4--65	Control	Control	0.000141924	Control	0.03571	Control	0.00022556	Control	0.000107152	Control	0.00297	1.59916	-1.42076	0.97558	0.41371	0.65364	-0.7386
4--66	Control	Control	0.02265	Control	0.06533	Control	0.02335	Control	0.01601	Control	0.01002	1.00608	1.98434	0.58574	0.49622	1.30476	-0.32228
4--67	Control	Control	0.00501	Control	0.00233	Control	0.0075	Control	0.00555	Control	0.000852123	0.42876	-0.16269	0.9595	0.50306	0.81437	-0.17044
4--68	Control	Control	0.06246	Control	0.06331	Control	0.05174	Control	0.04213	Control	0.04176	0.81343	0.45222	0.39125	0.68556	0.99682	1.17245
4--69	Control	Control	0.00254	Control	0.00843	Control	0.00259	Control	0.00152	Control	0.00135	0.34397	0.49437	0.7102	0.46401	1.79859	-0.66047
4--70	Control	Control	0.000675953	Control	0.00459	Control	0.00097571	Control	0.000539991	Control	0.00245	0.41382	-0.80334	0.73995	0.88674	1.40123	-0.10653
4--71	Control	Control	1.16193e-05	Control	0.31262	Control	1.84362e-05	Control	6.88522e-06	Control	0.000553046	1.18356	-1.22471	1.38979	0.24688	1.12115	-2.5269
4--72	Control	Control	0.0048	Control	0.00325	Control	0.00743	Control	0.00545	Control	0.01938	0.56474	0.21544	1.07467	0.64425	0.63641	-0.34657
5_1	Control	Control	0.00138	Control	0.00478	Control	0.00205	Control	0.00136	Control	0.00438	0.0687	-0.61397	1.03501	0.27647	1.09735	-0.95559
5_2	Control	Control	0.012	Control	0.0128	Control	0.01559	Control	0.01171	Control	0.01564	1.06601	0.78574	0.93717	0.49471	0.35549	-0.39253
5_3	Control	Control	0.00145	Control	0.00256	Control	0.0022	Control	0.00133	Control	0.00201	0.6225	-0.26492	0.85816	0.97049	0.93428	-0.15519
5_4	Control	Control	0.000677987	Control	0.01351	Control	0.00159	Control	0.00113	Control	0.00262	0.63368	-1.46788	1.38578	0.55593	-0.02688	-0.59793
5_5	Control	Control	0.000209386	Control	0.0616	Control	0.000424615	Control	0.000263786	Control	0.01739	-0.25982	-2.00234	1.15728	0.311	0.49449	-1.75771
5_6	Control	Control	0.01029	Control	0.06508	Control	0.00611	Control	0.00309	Control	0.02016	1.8663	0.14807	-0.51239	-0.16189	1.58258	0.06008
5_7	Control	Control	0.0023	Control	0.00316	Control	0.00301	Control	0.00181	Control	0.00254	1.05138	-0.30341	0.56355	0.26617	0.84375	-0.56823
5_8	Control	Control	0.00164	Control	0.0821	Control	0.00136	Control	0.000598987	Control	0.02032	1.42025	0.82449	-0.13927	0.11918	1.47188	-1.6125
5_9	Control	Control	0.00474	Control	0.00391	Control	0.00696	Control	0.0046	Control	0.02354	0.66255	-1.08267	-0.07056	-0.20803	0.46546	-0.99278
5_10	Control	Control	0.00111	Control	0.1694	Control	0.000683689	Control	0.00025507	Control	0.04176	2.45392	0.1967	-0.23291	1.05627	1.39869	0.37744
5_11	Control	Control	0.000183264	Control	0.05246	Control	0.000308249	Control	0.000158792	Control	0.00342	1.58966	-1.5806	1.16998	0.49933	0.55245	-0.29334
5_12	Control	Control	0.00264	Control	0.01909	Control	0.00361	Control	0.00262	Control	0.05959	0.90165	-0.84667	1.17547	-0.33253	0.59272	-0.74718
5_13	Control	Control	0.00131	Control	0.00667	Control	0.00191	Control	0.00107	Control	0.00723	1.22463	0.25552	0.73208	0.58866	0.48302	-1.1499
5_14	Control	Control	0.00815	Control	0.4637	Control	0.01578	Control	0.01806	Control	0.37861	-1.23161	-2.28964	1.25598	-0.29964	-0.9017	-2.07186
5_15	Control	Control	0.05448	GC	0.89125	Control	0.05394	Control	0.0984	GC	0.84609	-2.03907	-5.51217	1.21525	-2.6948	-2.9993	-4.30302
5_16	Control	Control	0.000130999	Control	0.11168	Control	0.000166335	Control	7.0281e-05	Control	0.00174	1.12518	-0.29501	0.70927	0.10556	1.15244	-2.32767
5_17	Control	Control	0.00398	Control	0.00196	Control	0.00596	Control	0.00347	Control	0.02927	0.53911	-0.79674	-0.59807	0.37704	0.31103	-1.25722
5_18	Control	Control	0.0056	Control	0.00645	Control	0.00701	Control	0.0046	Control	0.05567	0.91852	0.03777	0.41826	-0.02662	0.67229	-0.99877
5_19	Control	Control	0.00371	Control	0.04067	Control	0.00345	Control	0.00198	Control	0.00834	1.88202	-0.74382	0.30835	-0.06323	0.87169	0.21087
5_20	Control	Control	0.00709	Control	0.00681	Control	0.01235	Control	0.01025	Control	0.00708	0.8008	-0.71021	1.02464	0.13388	0.05601	-0.22502
5_21	Control	Control	0.00448	Control	0.0042	Control	0.0061	Control	0.00435	Control	0.00139	0.76866	-0.50731	0.90653	0.39816	0.88835	0.23602
5_22	Control	Control	0.000110707	Control	0.03275	Control	0.000134277	Control	5.72279e-05	Control	0.0015	1.00401	-1.102	0.87799	0.74637	1.89533	-0.22853
5_23	Control	Control	0.12824	Control	0.07588	Control	0.14464	Control	0.14398	Control	0.26342	0.84969	0.34776	0.31644	0.10497	-0.90839	-0.74816
5_24	Control	Control	0.000808893	Control	0.00559	Control	0.00109	Control	0.000503177	Control	0.00685	0.84616	-0.41967	-0.15323	1.46387	0.82666	-0.41852
5_25	Control	Control	0.0013	Control	0.02135	Control	0.00167	Control	0.000947333	Control	0.00397	1.83209	-0.31512	0.86253	0.27701	0.34496	-0.61227
6_1	Control	Control	0.14709	Control	0.0847	Control	0.13704	Control	0.1466	Control	0.05208	0.37041	0.98477	1.24537	0.33237	0.75233	0.83987
6_2	Control	GC	0.90121	GC	0.69496	GC	0.85615	GC	0.90539	GC	0.61861	-0.73746	-0.09951	-0.22245	-0.29172	-0.34165	0.53351
6_3	Control	Control	0.03694	Control	0.019	Control	0.04356	Control	0.03448	Control	0.19005	0.23186	0.39418	0.11267	1.18729	0.49721	0.40495
6_4	Control	Control	0.42718	Control	0.26536	Control	0.45	GC	0.51002	GC	0.63059	-0.17166	0.75621	0.34546	0.25624	-0.99747	-0.86353
6_5	Control	Control	0.14056	Control	0.19941	Control	0.12201	Control	0.11128	Control	0.30769	0.78665	1.17841	0.54991	0.85825	0.70803	1.14854
6_6	Control	Control	0.36517	GC	0.72088	Control	0.26763	Control	0.25323	Control	0.30769	1.00992	1.27666	0.12213	0.9226	0.7234	1.81927
6_7	Control	Control	0.01336	Control	0.02596	Control	0.01791	Control	0.0129	Control	0.10044	0.23611	1.40325	0.55107	0.91337	0.53725	-1.14447
6_8	Control	Control	0.04394	Control	0.00543	Control	0.05618	Control	0.04967	Control	0.1609	-0.20531	-0.1704	0.05162	0.04442	0.58412	-0.59472
6_9	Control	Control	0.11179	Control	0.07975	Control	0.10955	Control	0.09188	Control	0.03383	0.80766	1.5349	0.18407	0.52359	0.88835	0.38471
6_10	Control	Control	0.0834	Control	0.17408	Control	0.10311	Control	0.09383	Control	0.10259	1.08648	1.41535	0.75864	0.85552	0.03701	0.45544
6_11	Control	Control	0.00743	Control	0.18938	Control	0.00496	Control	0.00255	Control	0.04176	2.09585	0.4687	0.06111	1.1496	0.98437	1.02047
6_12	Control	Control	0.3361	Control	0.42303	Control	0.26246	Control	0.25417	Control	0.30769	0.63866	0.75809	-0.02469	0.78915	0.60015	1.51982
6_13	Control	GC	0.50052	GC	0.9284	Control	0.36715	Control	0.33554	Control	0.40895	1.44615	0.17437	-0.83534	0.75967	0.69798	2.76936
6_14	Control	Control	0.05324	Control	0.05951	Control	0.08203	Control	0.08787	Control	0.04674	0.76986	-0.81592	0.86331	-0.08782	-0.87052	-0.14912
6_15	Control	Control	0.1331	Control	0.06989	Control	0.13818	Control	0.14531	Control	0.24605	0.14819	1.2037	1.12779	0.46908	0.77017	0.55818
6_16	Control	Control	0.02299	Control	0.03061	Control	0.02682	Control	0.02444	Control	0.00536	0.53162	0.0746	1.36574	0.62033	0.80405	0.99303
6_17	Control	GC	0.87183	GC	0.82547	GC	0.86528	GC	0.92046	Control	0.4095	-0.73693	0.56284	0.78269	0.46642	-0.22433	1.58369
6_18	Control	Control	0.01474	Control	0.00224	Control	0.02589	Control	0.02221	Control	0.01552	0.20779	-0.55899	0.5412	0.41614	0.2261	-0.13667
6_19	Control	Control	0.02897	Control	0.02198	Control	0.03051	Control	0.02482	Control	0.09975	1.31472	0.11466	0.68433	0.17154	0.23592	0.26552
6_20	Control	GC	0.74998	GC	0.77727	GC	0.71322	GC	0.77543	Control	0.14269	0.25985	0.66253	0.37944	0.59333	-0.18378	1.743
6_21	Control	Control	0.35791	GC	0.82655	Control	0.24561	Control	0.19332	Control	0.40895	1.8652	0.20447	-1.30654	0.71396	0.37551	2.05621
6_22	Control	Control	0.08629	Control	0.06675	Control	0.07927	Control	0.062	Control	0.17347	0.3937	0.91642	-0.28427	1.24132	0.38731	0.27996
6_23	Control	Control	0.05379	Control	0.01371	Control	0.09085	Control	0.09172	Control	0.36748	0.07447	0.10853	0.662	0.66001	-0.24546	-0.07779
6_24	Control	Control	0.20073	Control	0.13736	Control	0.20441	Control	0.21152	Control	0.30769	0.49824	0.75591	0.60031	0.7561	0.1368	0.94496
6_25	Control	GC	0.94447	GC	0.95649	GC	0.95064	GC	0.97419	GC	0.82353	-0.16323	1.06003	0.82353	0.94325	-0.75095	2.46808
6_26	Control	Control	0.44538	Control	0.29757	Control	0.39929	Control	0.41532	Control	0.08077	0.82087	0.38774	-0.12965	0.27782	-0.206	0.9042
6_27	Control	Control	0.0075	Control	0.04	Control	0.00531	Control	0.00261	Control	0.27478	1.65978	-0.14315	-0.69216	1.03548	0.78286	0.40493
6_28	Control	Control	0.04092	Control	0.03132	Control	0.0494	Control	0.04016	Control	0.1563	0.94425	0.71236	0.40227	0.9441	-0.06541	0.15226
6_29	Control	Control	0.02113	Control	0.03885	Control	0.01714	Control	0.01041	Control	0.02331	0.58201	1.41931	-0.13412	0.71219	1.74906	-0.11444
6_30	Control	Control	0.18518	Control	0.27216	Control	0.18343	Control	0.17282	GC	0.72528	-0.01618	1.30838	0.12439	1.37908	0.3212	0.54438
6_31	Control	GC	0.8406	GC	0.95737	GC	0.73855	GC	0.7378	GC	0.5672	0.78291	1.25723	-1.12959	0.92758	0.60055	2.24768
6_32	Control	GC	0.5567	GC	0.66505	Control	0.46378	Control	0.46682	Control	0.07625	1.31358	1.51819	0.0442	0.01645	0.84197	1.55332
6_33	Control	Control	0.11226	Control	0.53692	Control	0.09555	Control	0.09216	Control	0.05692	1.79356	-0.06909	0.91335	0.66068	-0.33477	1.79803
6_34	Control	Control	0.02871	Control	0.0867	Control	0.0271	Control	0.02087	Control	0.11465	1.18405	0.72939	0.81691	1.01066	0.6491	1.0315
6_35	Control	Control	0.39854	Control	0.14631	Control	0.35492	Control	0.4372	Control	0.45545	-0.19617	-0.51708	0.88384	-0.54496	-0.12735	0.27824
6_36	Control	GC	0.63148	GC	0.78079	GC	0.60164	GC	0.66445	GC	0.58738	0.60835	0.49117	0.41375	0.87769	-0.89118	1.42448
6_37	Control	Control	0.39941	GC	0.80563	Control	0.31108	Control	0.30229	Control	0.19005	1.15833	-0.04707	-0.31495	0.86622	0.17392	2.33239
6_38	Control	Control	0.0106	Control	0.00457	Control	0.01517	Control	0.01179	Control	0.00723	0.5353	0.33778	0.80076	0.29166	0.4796	-0.70364
6_39	Control	Control	0.22627	Control	0.0718	Control	0.23182	Control	0.25639	GC	0.50577	0.557	-0.48138	0.37991	-0.33781	-0.24614	0.3664
6_40	Control	Control	0.00278	Control	0.0284	Control	0.00249	Control	0.00137	Control	0.02349	1.48256	0.60601	0.82494	0.64304	1.56349	0.30943
6_41	Control	Control	0.16475	Control	0.18559	Control	0.12839	Control	0.10742	Control	0.30769	0.94193	1.13949	-0.04719	0.81191	0.71645	0.99616
6_42	Control	Control	0.13973	Control	0.12445	Control	0.11763	Control	0.1034	Control	0.32899	-0.01826	0.71174	-0.04823	1.03814	0.96373	0.9166
6_43	Control	Control	0.10581	Control	0.02045	Control	0.10204	Control	0.07848	Control	0.15177	0.85023	-0.18007	-1.0465	0.04706	0.30977	-0.03213
6_44	Control	GC	0.67647	GC	0.92263	GC	0.50955	Control	0.46666	GC	0.5672	1.10573	1.16573	-1.24641	1.01755	0.72328	2.10027
6_45	Control	Control	0.35287	Control	0.20102	Control	0.29623	Control	0.27876	Control	0.35732	0.56253	0.52477	-0.58553	0.36955	0.61999	0.99295
6_46	Control	GC	0.81268	GC	0.80136	GC	0.76927	GC	0.86543	GC	0.90088	0.08144	-0.82033	1.17373	-1.08159	-0.86459	0.80063
6_47	Control	Control	0.24638	Control	0.10656	Control	0.28415	Control	0.3534	Control	0.14741	-0.95206	-0.07657	1.02527	0.37752	0.03833	0.27601
6_48	Control	GC	0.60774	Control	0.30864	GC	0.53959	GC	0.61131	GC	0.72946	-0.66253	0.83385	0.50655	0.29043	0.44813	0.60623
6_49	Control	Control	0.46409	Control	0.12297	Control	0.37311	Control	0.43966	GC	0.85587	-0.3331	0.16658	0.69505	-0.33212	0.31976	0.25519
6_50	Control	GC	0.65055	Control	0.53029	GC	0.57652	GC	0.62268	GC	0.5283	0.00663	0.86047	0.07216	0.51987	0.3704	1.26659
6_51	Control	Control	0.30677	Control	0.32061	Control	0.23054	Control	0.21428	Control	0.17159	0.51922	0.39396	-0.42976	1.11052	-0.05799	1.00765
6_52	Control	GC	0.94031	GC	0.9647	GC	0.93905	GC	0.95667	GC	0.8076	1.10962	0.24044	-0.80218	0.12525	-0.66481	2.47992
6_53	Control	GC	0.84382	GC	0.94548	GC	0.81907	GC	0.85944	Control	0.17159	0.8395	0.39252	-0.10761	0.665	-0.26697	2.6759
6_54	Control	GC	0.88963	GC	0.94899	GC	0.89809	GC	0.93038	GC	0.72946	1.50333	1.33891	0.48011	0.19565	-0.69541	2.2678
6_55	Control	Control	0.00349	Control	0.00209	Control	0.00684	Control	0.00483	Control	0.01194	0.23845	-0.35072	0.4718	0.60082	0.01402	-1.31053
6_56	Control	Control	0.00935	Control	0.01864	Control	0.0147	Control	0.01192	Control	0.02771	1.00135	0.46933	1.3112	0.7373	0.0295	-0.09978
6_57	Control	Control	0.16666	Control	0.11796	Control	0.14728	Control	0.15058	GC	0.50185	0.36115	0.86871	0.5897	-0.34929	0.1842	-0.79994
6_58	Control	Control	0.0186	Control	0.0108	Control	0.0219	Control	0.01609	Control	0.20562	0.13081	0.48426	0.30739	0.97236	1.18899	0.35968
6_59	Control	Control	0.10318	Control	0.07833	Control	0.07846	Control	0.05415	Control	0.38228	0.41631	0.8599	-1.08442	1.02085	0.62708	-0.08852
6_60	Control	Control	0.05393	Control	0.11295	Control	0.06887	Control	0.06389	Control	0.16484	1.25368	0.64292	0.77906	0.09369	-0.72415	-0.75564
6_61	Control	Control	0.45072	GC	0.60866	GC	0.50973	GC	0.61342	GC	0.7646	-0.82929	-0.33838	0.76394	1.04162	-1.20717	0.53292
6_62	Control	Control	0.02959	Control	0.01046	Control	0.0411	Control	0.03335	Control	0.03175	0.8655	-0.28646	0.04619	0.66792	-0.60186	-0.31544
6_63	Control	GC	0.85945	GC	0.95712	GC	0.85113	GC	0.88974	GC	0.72946	0.5999	1.56356	0.15817	1.06888	-1.19765	1.17231
6_64	Control	Control	0.06776	Control	0.05732	Control	0.05779	Control	0.04518	Control	0.07625	0.74962	0.87101	0.1611	0.87543	0.90937	0.82668
6_65	Control	Control	0.00876	Control	0.00276	Control	0.01248	Control	0.00946	Control	0.00832	0.62921	0.0487	0.81084	0.49745	0.59823	-0.12755
6_66	Control	Control	0.12231	Control	0.28037	Control	0.09123	Control	0.07011	Control	0.07625	0.84536	1.55137	-0.06062	1.16765	0.95679	0.94894
6_67	Control	Control	0.02202	Control	0.09309	Control	0.01641	Control	0.00931	Control	0.17347	2.01442	0.8168	-0.38456	0.66699	0.51515	0.16846
6_68	Control	Control	0.02213	Control	0.00852	Control	0.03397	Control	0.02512	Control	0.29686	-0.15622	-1.10485	-0.96526	-0.25319	0.66166	-0.93679
6_69	Control	Control	0.04748	Control	0.01113	Control	0.05482	Control	0.0476	Control	0.09975	0.87824	0.04467	0.41263	0.21358	0.22885	0.23417
6_70	Control	GC	0.65152	Control	0.23278	GC	0.60302	GC	0.6817	Control	0.40254	-0.31316	-0.27693	0.13219	-0.13214	-0.50799	0.31569
