# Supplementary material for: Metabolic signatures for gastric cancer diagnosis and mechanistic insights: a multicenter study
Source: EMBO Mol Med. 2025 Oct 27;17(12):3355–76. doi: 10.1038/s44321-025-00325-0 (PMC12686445; doi:10.1038/s44321-025-00325-0)
Supplement: Supplementary file 4 — Source data Fig. 3 [file 44321_2025_325_MOESM4_ESM.zip › EMM-2025-21992_Figure 3/EMM-2025-21992_Figure 3D/EMM-2025-21992_Figure 3D.xlsx]

## Sheet: Training
Sample	Group	Risk	Risk(GC)	Met-NN(6)	MetNN6(GC)	Combined-NN6	Combined-NN6(GC)	Fold
Control-5	Control	Control	0.428748	Control	0.0129946	Control	0.0130299	1
Control-9	Control	Control	0.411307	Control	0.01116	Control	0.014488	1
Control-15	Control	Control	0.44503	Control	0.0191634	Control	0.0432481	1
Control-16	Control	Control	0.133311	Control	0.0784666	Control	0.0128551	1
Control-17	Control	Control	0.478921	Control	0.00267867	Control	0.00440338	1
Control-21	Control	Control	0.468629	Control	0.0133761	Control	0.00924344	1
Control-26	Control	Control	0.438186	Control	0.0262471	Control	0.0642018	1
Control-31	Control	Control	0.458315	Control	0.00395718	Control	0.0032791	1
Control-33	Control	Control	0.438186	Control	0.0106246	Control	0.0212281	1
Control-36	Control	Control	0.0203523	Control	0.042995	Control	0.0221273	1
Control-39	Control	Control	0.12285	Control	0.00506655	Control	0.0025223	1
Control-46	Control	GC	0.544293	Control	0.0124386	Control	0.0621221	1
Control-48	Control	Control	0.484132	Control	0.0195125	Control	0.0227005	1
Control-49	Control	Control	0.148526	Control	0.252358	Control	0.0960998	1
Control-51	Control	Control	0.16899	Control	0.0192436	Control	0.0132708	1
Control-53	Control	GC	0.513148	Control	0.000228531	Control	0.00144265	1
Control-80	Control	GC	0.529778	Control	0.00402429	Control	0.00506035	1
Control-83	Control	Control	0.373342	Control	0.0433321	Control	0.0237121	1
Control-92	Control	GC	0.634773	Control	0.391287	GC	0.643465	1
GC-3	GC	GC	0.504361	GC	0.999536	GC	0.999735	1
GC-4	GC	Control	0.133311	GC	0.999987	GC	0.99997	1
GC-5	GC	Control	0.440465	GC	0.861534	GC	0.690846	1
GC-14	GC	Control	0.440465	GC	0.939805	GC	0.757581	1
GC-27	GC	Control	0.190898	GC	0.534265	Control	0.456038	1
GC-36	GC	GC	0.851205	GC	0.979116	GC	0.998282	1
GC-37	GC	GC	0.551845	GC	0.768043	GC	0.854532	1
GC-39	GC	Control	0.440465	GC	0.995016	GC	0.993549	1
GC-47	GC	GC	0.881004	GC	0.977821	GC	0.998101	1
GC-49	GC	Control	0.449727	GC	0.965716	GC	0.901599	1
Control-2	Control	Control	0.184478	GC	0.696835	Control	0.479697	2
Control-6	Control	Control	0.379424	Control	0.0662861	Control	0.180862	2
Control-12	Control	Control	0.369112	Control	0.178998	Control	0.13932	2
Control-18	Control	GC	0.666376	Control	0.00787598	Control	0.087209	2
Control-24	Control	Control	0.172789	Control	0.0776312	Control	0.0329529	2
Control-25	Control	Control	0.263408	Control	0.00579904	Control	0.00484982	2
Control-29	Control	Control	0.177462	Control	0.000128713	Control	0.000176041	2
Control-38	Control	Control	0.311613	Control	0.0326082	Control	0.019198	2
Control-41	Control	Control	0.01688	Control	0.00922461	Control	0.00253537	2
Control-42	Control	Control	0.421365	Control	0.00149941	Control	0.001199	2
Control-44	Control	Control	0.0115601	Control	0.266698	Control	0.0150616	2
Control-47	Control	Control	0.218704	Control	0.137715	Control	0.111489	2
Control-55	Control	Control	0.210026	Control	0.00145984	Control	0.00314599	2
Control-73	Control	Control	0.175009	Control	0.406382	Control	0.321457	2
Control-78	Control	Control	0.179376	Control	0.0322432	Control	0.0169078	2
Control-79	Control	Control	0.242242	Control	0.00479813	Control	0.00412524	2
Control-82	Control	Control	0.480473	Control	0.0634396	Control	0.172427	2
Control-84	Control	Control	0.285993	Control	0.00621087	Control	0.00851068	2
Control-89	Control	Control	0.384795	Control	0.214339	Control	0.15984	2
GC-1	GC	Control	0.318006	GC	0.993127	GC	0.991184	2
GC-2	GC	Control	0.372589	GC	0.868545	GC	0.719142	2
GC-12	GC	Control	0.397638	GC	0.508832	GC	0.510364	2
GC-15	GC	GC	0.765541	GC	0.711629	GC	0.935393	2
GC-18	GC	Control	0.425743	GC	0.999919	GC	0.9995	2
GC-19	GC	GC	0.731239	GC	0.549497	GC	0.886261	2
GC-32	GC	Control	0.433384	Control	0.0790401	Control	0.0501308	2
GC-34	GC	GC	0.566549	GC	0.998217	GC	0.996166	2
GC-44	GC	Control	0.242242	GC	0.832986	GC	0.672852	2
GC-45	GC	Control	0.260461	GC	0.829699	GC	0.933086	2
Control-1	Control	GC	0.631323	Control	0.0215604	Control	0.0627339	3
Control-3	Control	Control	0.153687	Control	0.299914	GC	0.527519	3
Control-7	Control	Control	0.239082	Control	0.00563623	Control	0.00152279	3
Control-10	Control	Control	0.206296	Control	0.140584	Control	0.155935	3
Control-19	Control	Control	0.414184	Control	0.00204062	Control	0.00430554	3
Control-34	Control	Control	0.194163	Control	0.000365547	Control	0.00042562	3
Control-35	Control	Control	0.21278	Control	0.00197551	Control	0.00132726	3
Control-37	Control	GC	0.894944	Control	0.00457328	Control	0.037268	3
Control-45	Control	Control	0.440996	Control	0.00108934	Control	0.00280319	3
Control-50	Control	Control	0.24753	Control	0.034989	Control	0.0170375	3
Control-57	Control	Control	0.107853	Control	0.200994	Control	0.12997	3
Control-59	Control	Control	0.232798	Control	0.0266222	Control	0.0223086	3
Control-60	Control	Control	0.440996	Control	0.0328786	Control	0.11488	3
Control-61	Control	GC	0.733654	Control	0.0150824	Control	0.0549524	3
Control-63	Control	Control	0.194163	Control	0.0656599	Control	0.0559623	3
Control-68	Control	Control	0.0139978	Control	0.00389802	Control	0.00107218	3
Control-70	Control	Control	0.226246	Control	0.0442378	Control	0.0198804	3
Control-81	Control	Control	0.175782	Control	0.0538607	Control	0.114247	3
Control-94	Control	Control	0.239082	Control	0.0659132	Control	0.0396867	3
GC-7	GC	Control	0.164091	Control	0.452929	GC	0.578499	3
GC-8	GC	GC	0.710122	GC	0.687774	Control	0.324902	3
GC-16	GC	Control	0.251907	GC	0.558954	Control	0.302262	3
GC-17	GC	Control	0.252109	GC	0.998768	GC	0.999611	3
GC-21	GC	Control	0.133094	GC	0.990391	GC	0.986211	3
GC-23	GC	Control	0.440996	GC	0.999563	GC	0.99931	3
GC-24	GC	Control	0.15545	GC	0.999649	GC	0.99979	3
GC-31	GC	Control	0.414184	GC	0.997133	GC	0.983492	3
GC-38	GC	Control	0.465048	GC	0.999981	GC	0.999988	3
GC-50	GC	GC	0.631323	GC	0.997395	GC	0.999378	3
Control-4	Control	Control	0.174261	Control	0.0431364	Control	0.0218066	4
Control-8	Control	Control	0.239071	Control	0.033573	Control	0.0417095	4
Control-14	Control	Control	0.295929	Control	0.0179589	Control	0.0170903	4
Control-20	Control	Control	0.0219998	Control	0.00121894	Control	0.000472393	4
Control-22	Control	Control	0.170189	Control	0.240386	Control	0.0546335	4
Control-27	Control	Control	0.265488	Control	0.00412952	Control	0.00699744	4
Control-28	Control	Control	0.0147187	Control	0.00948193	Control	0.00222502	4
Control-32	Control	Control	0.152984	Control	0.0269817	Control	0.0125671	4
Control-52	Control	Control	0.296158	Control	0.0481973	Control	0.0386286	4
Control-62	Control	GC	0.665966	Control	0.0363561	Control	0.152548	4
Control-64	Control	Control	0.179633	Control	0.0241834	Control	0.0142581	4
Control-65	Control	Control	0.423238	Control	0.0697621	Control	0.163697	4
Control-69	Control	Control	0.263816	GC	0.531848	Control	0.476775	4
Control-72	Control	Control	0.0211831	GC	0.620091	Control	0.111595	4
Control-75	Control	Control	0.487297	Control	0.0658654	Control	0.116982	4
Control-76	Control	Control	0.0211831	Control	0.0326787	Control	0.00992137	4
Control-86	Control	Control	0.224988	Control	0.031482	Control	0.0570312	4
Control-90	Control	Control	0.017492	Control	0.320047	Control	0.0139577	4
Control-91	Control	Control	0.16493	Control	0.0296879	Control	0.0154642	4
GC-6	GC	Control	0.263816	GC	0.842334	GC	0.742639	4
GC-10	GC	GC	0.733325	GC	0.99257	GC	0.997861	4
GC-13	GC	GC	0.625488	GC	0.999035	GC	0.997671	4
GC-20	GC	Control	0.157361	GC	0.996347	GC	0.989109	4
GC-26	GC	GC	0.672182	GC	0.99784	GC	0.99912	4
GC-28	GC	GC	0.886765	GC	0.980336	GC	0.997351	4
GC-30	GC	Control	0.410662	GC	0.896509	GC	0.880348	4
GC-33	GC	Control	0.252436	GC	0.96132	GC	0.937633	4
GC-40	GC	Control	0.336928	GC	0.998816	GC	0.999055	4
GC-42	GC	Control	0.296158	GC	0.702874	GC	0.682578	4
Control-11	Control	Control	0.0177769	Control	0.0122257	Control	0.00702126	5
Control-13	Control	Control	0.0738986	Control	0.063856	Control	0.014944	5
Control-23	Control	Control	0.48854	Control	0.00118677	Control	0.0070857	5
Control-30	Control	Control	0.238285	GC	0.642657	GC	0.611073	5
Control-40	Control	Control	0.153205	Control	0.0118218	Control	0.00712065	5
Control-43	Control	Control	0.0800098	Control	0.00601967	Control	0.00209522	5
Control-54	Control	Control	0.110689	Control	0.102128	Control	0.0104607	5
Control-56	Control	GC	0.583258	Control	0.00138804	Control	0.00459947	5
Control-58	Control	Control	0.361653	Control	0.0236176	Control	0.0482647	5
Control-66	Control	Control	0.171902	Control	0.0177443	Control	0.00552378	5
Control-67	Control	Control	0.387322	Control	0.00217335	Control	0.00505834	5
Control-71	Control	GC	0.806895	Control	0.0141162	Control	0.196121	5
Control-74	Control	Control	0.0476044	Control	0.00266009	Control	0.000761154	5
Control-77	Control	Control	0.0177848	GC	0.578225	Control	0.126392	5
Control-85	Control	Control	0.0540928	Control	0.00100839	Control	0.000690171	5
Control-87	Control	Control	0.246096	Control	0.00723615	Control	0.00869365	5
Control-88	Control	Control	0.0179474	GC	0.619953	Control	0.141352	5
Control-93	Control	Control	0.313657	Control	0.292348	Control	0.226028	5
GC-9	GC	GC	0.867715	GC	0.999281	GC	0.999874	5
GC-11	GC	Control	0.0800098	GC	0.886608	GC	0.761199	5
GC-22	GC	GC	0.961859	GC	0.998736	GC	0.999898	5
GC-25	GC	GC	0.76069	GC	0.877635	GC	0.983964	5
GC-29	GC	Control	0.178254	GC	0.900554	GC	0.701709	5
GC-35	GC	Control	0.153205	Control	0.287158	Control	0.135692	5
GC-41	GC	Control	0.402101	GC	0.607124	GC	0.611934	5
GC-43	GC	GC	0.602705	GC	0.995681	GC	0.997686	5
GC-46	GC	GC	0.602705	Control	0.157802	GC	0.728929	5
GC-48	GC	Control	0.0637375	Control	0.428326	Control	0.0952507	5

## Sheet: Validation
Sample	Group	Risk	Risk(GC)	Met-NN(6)	MetNN6(GC)	Combined-NN6	Combined-NN6(GC)
1--1	GC	GC	0.835509	Control	0.0361309	Control	0.107572
1--2	GC	GC	0.767895	Control	0.0713328	Control	0.368432
1--3	GC	Control	0.333645	GC	0.977534	GC	0.98231
1--4	GC	GC	0.680468	Control	0.343022	GC	0.816187
1--5	GC	GC	0.90032	GC	0.90076	GC	0.988922
1--6	GC	GC	0.56184	GC	0.600371	GC	0.568469
1--7	GC	Control	0.454329	Control	0.408246	GC	0.566014
1--8	GC	Control	0.285604	GC	0.907703	GC	0.874828
1--9	GC	GC	0.961111	GC	0.674161	GC	0.965391
1--10	GC	Control	0.390865	GC	0.87685	GC	0.828527
1--11	GC	Control	0.340004	GC	0.571312	Control	0.421246
1--12	GC	GC	0.65609	GC	0.888504	GC	0.92118
1--13	GC	Control	0.0148192	GC	0.665013	Control	0.116219
1--14	GC	Control	0.297087	GC	0.874118	GC	0.876628
1--15	GC	Control	0.145332	GC	0.733451	GC	0.570546
1--16	GC	GC	0.94969	GC	0.935261	GC	0.99557
1--17	GC	GC	0.549223	Control	0.385612	GC	0.551287
1--18	GC	GC	0.870646	GC	0.781787	GC	0.976498
1--19	GC	GC	0.907387	GC	0.959802	GC	0.964577
1--20	GC	GC	0.619096	GC	0.97111	GC	0.988638
1--21	GC	GC	0.56184	GC	0.826201	GC	0.845083
1--22	GC	Control	0.28391	GC	0.969593	GC	0.949727
1--23	GC	GC	0.56184	GC	0.990042	GC	0.974459
1--24	GC	Control	0.291495	Control	0.332319	Control	0.119115
1--25	GC	GC	0.690282	GC	0.986302	GC	0.98725
1--26	GC	Control	0.221047	GC	0.637981	GC	0.648656
1--27	GC	Control	0.316275	GC	0.716629	GC	0.828971
1--28	GC	GC	0.821615	GC	0.996987	GC	0.993164
1--29	GC	Control	0.157848	GC	0.755318	Control	0.303559
1--30	GC	Control	0.233187	GC	0.998511	GC	0.989209
1--31	GC	Control	0.440385	GC	0.981327	GC	0.967642
1--32	GC	GC	0.754829	GC	0.995568	GC	0.989693
1--33	GC	Control	0.320843	GC	0.955516	GC	0.937698
1--34	GC	GC	0.511012	GC	0.998131	GC	0.996788
1--35	GC	Control	0.138546	GC	0.807856	GC	0.517388
1--36	GC	GC	0.58885	Control	0.229128	Control	0.47649
1--37	GC	Control	0.459115	GC	0.999273	GC	0.998782
1--38	GC	GC	0.563439	GC	0.828092	GC	0.809454
1--39	GC	Control	0.157848	GC	0.859476	GC	0.513686
1--40	GC	GC	0.814527	GC	0.918472	GC	0.988695
1--41	GC	Control	0.288385	GC	0.985108	GC	0.979069
1--42	GC	Control	0.454233	Control	0.496741	GC	0.532421
1--43	GC	GC	0.871897	GC	0.999931	GC	0.999789
1--44	GC	GC	0.74137	GC	0.984926	GC	0.993796
1--45	GC	Control	0.15318	GC	0.927758	GC	0.700288
1--46	GC	Control	0.290952	GC	0.927372	GC	0.811153
1--47	GC	GC	0.615334	GC	0.994901	GC	0.993525
1--48	GC	GC	0.853754	Control	0.307542	GC	0.816814
1--49	GC	GC	0.609717	GC	0.896428	GC	0.967761
1--50	GC	Control	0.333645	GC	0.985665	GC	0.994232
1--51	GC	GC	0.712888	GC	0.963869	GC	0.96822
1--52	GC	Control	0.295104	GC	0.869385	GC	0.68894
1--53	GC	Control	0.455879	GC	0.722804	GC	0.665538
1--54	GC	GC	0.509405	GC	0.978501	GC	0.986902
1--55	GC	Control	0.221047	GC	0.944262	GC	0.797487
1--56	GC	GC	0.736673	Control	0.338655	GC	0.545945
1--57	GC	GC	0.780195	Control	0.469773	GC	0.909697
1--58	GC	GC	0.754829	GC	0.983502	GC	0.970428
1--59	GC	Control	0.274717	GC	0.961824	GC	0.906829
1--60	GC	Control	0.390865	GC	0.985153	GC	0.982257
1--61	GC	Control	0.37723	GC	0.918813	GC	0.799192
1--62	GC	Control	0.440385	GC	0.999961	GC	0.999874
1--63	GC	Control	0.454233	GC	0.93548	GC	0.926024
1--64	GC	Control	0.012044	Control	0.401071	Control	0.0363779
1--65	GC	Control	0.449551	Control	0.208282	Control	0.300761
1--66	GC	GC	0.870646	GC	0.850991	GC	0.983584
1--67	GC	Control	0.476161	GC	0.781929	GC	0.808494
1--68	GC	GC	0.773579	GC	0.971959	GC	0.982863
1--69	GC	GC	0.835074	GC	0.904252	GC	0.989571
1--70	GC	GC	0.522996	GC	0.998404	GC	0.997908
1--71	GC	GC	0.790807	GC	0.99544	GC	0.992769
1--72	GC	GC	0.792172	Control	0.141726	GC	0.647822
2--1	GC	Control	0.288385	GC	0.879861	GC	0.771978
2--2	GC	Control	0.495815	GC	0.903688	GC	0.917859
2--3	GC	GC	0.511012	GC	0.975483	GC	0.977314
2--4	GC	GC	0.634134	GC	0.740787	GC	0.811801
2--5	GC	Control	0.37723	GC	0.991924	GC	0.967972
2--6	GC	Control	0.183629	Control	0.000520956	Control	0.000453054
2--7	GC	GC	0.585161	Control	0.113679	GC	0.546356
2--8	GC	Control	0.440385	GC	0.945348	GC	0.95745
2--9	GC	GC	0.853754	GC	0.899199	GC	0.987425
2--10	GC	GC	0.534459	GC	0.848131	GC	0.795335
2--11	GC	GC	0.853754	GC	0.999377	GC	0.999956
2--12	GC	GC	0.507136	GC	0.909403	GC	0.880345
2--13	GC	GC	0.853754	Control	0.417381	GC	0.872048
2--14	GC	GC	0.615334	GC	0.989233	GC	0.990708
2--15	GC	Control	0.183629	GC	0.612127	Control	0.211873
2--16	GC	GC	0.549223	GC	0.986132	GC	0.991787
2--17	GC	Control	0.147375	Control	0.225119	Control	0.0672053
2--18	GC	GC	0.670307	GC	0.99134	GC	0.994054
2--19	GC	Control	0.157025	Control	0.329765	Control	0.153478
2--20	GC	GC	0.913239	GC	0.768438	GC	0.961403
2--21	GC	Control	0.172483	Control	0.176711	Control	0.104129
2--22	GC	Control	0.133813	GC	0.860524	Control	0.349092
2--23	GC	GC	0.690282	GC	0.847699	GC	0.838231
2--24	GC	Control	0.016309	GC	0.984018	GC	0.552497
2--25	GC	GC	0.780195	GC	0.946616	GC	0.994919
2--26	GC	GC	0.975545	GC	0.980725	GC	0.998686
2--27	GC	Control	0.473514	GC	0.95763	GC	0.969422
2--28	GC	GC	0.853754	Control	0.153462	GC	0.700538
2--29	GC	Control	0.473514	GC	0.96816	GC	0.961342
2--30	GC	GC	0.635754	GC	0.712161	GC	0.919944
2--31	GC	Control	0.157025	Control	0.429086	Control	0.146666
2--32	GC	Control	0.483377	Control	0.0550725	Control	0.0938291
2--33	GC	Control	0.133813	Control	0.163235	Control	0.0605881
2--34	GC	Control	0.0132772	GC	0.972794	GC	0.762818
2--35	GC	GC	0.614943	GC	0.985613	GC	0.987132
2--36	GC	Control	0.26014	GC	0.686988	GC	0.513661
2--37	GC	GC	0.818017	GC	0.982573	GC	0.989193
2--38	GC	Control	0.274717	GC	0.934868	GC	0.720995
2--39	GC	Control	0.478325	GC	0.989994	GC	0.979131
2--40	GC	Control	0.285604	GC	0.993099	GC	0.992018
2--41	GC	GC	0.615334	GC	0.51885	GC	0.7093
2--42	GC	Control	0.195327	GC	0.915676	GC	0.707008
2--43	GC	GC	0.505103	GC	0.986407	GC	0.987921
2--44	GC	GC	0.835074	GC	0.766379	GC	0.965597
2--45	GC	GC	0.913239	GC	0.949218	GC	0.992612
2--46	GC	GC	0.535261	GC	0.517006	GC	0.783637
2--47	GC	GC	0.792172	GC	0.992041	GC	0.999154
2--48	GC	GC	0.615334	GC	0.940847	GC	0.953036
2--49	GC	Control	0.195327	GC	0.97448	GC	0.885839
2--50	GC	GC	0.754829	GC	0.997462	GC	0.99592
2--51	GC	GC	0.56184	GC	0.514917	GC	0.686239
2--52	GC	GC	0.602153	GC	0.999333	GC	0.999925
2--53	GC	Control	0.463908	Control	0.111997	Control	0.191476
2--54	GC	Control	0.157025	GC	0.51341	Control	0.164429
2--55	GC	GC	0.835074	GC	0.92719	GC	0.989564
2--56	GC	Control	0.233187	GC	0.969285	GC	0.890476
2--57	GC	GC	0.680468	GC	0.530197	GC	0.83464
2--58	GC	Control	0.306344	GC	0.694447	GC	0.767931
2--59	GC	GC	0.591025	GC	0.543687	GC	0.865455
2--60	GC	GC	0.871897	GC	0.998452	GC	0.998965
2--61	GC	GC	0.729932	Control	0.479074	GC	0.818149
2--62	GC	GC	0.522996	GC	0.888276	GC	0.92064
2--63	GC	Control	0.292191	Control	0.0469363	Control	0.076012
2_64	GC	Control	0.293926	GC	0.546796	Control	0.268318
2_65	GC	Control	0.367774	GC	0.993295	GC	0.983098
2_66	GC	Control	0.365043	GC	0.999544	GC	0.999643
2_67	GC	GC	0.814527	GC	0.93509	GC	0.990998
2_68	GC	GC	0.860488	GC	0.999918	GC	0.999966
2_69	GC	Control	0.145332	Control	0.0530938	Control	0.0154431
2_70	GC	Control	0.0128114	GC	0.695844	Control	0.10323
2_71	GC	Control	0.147818	GC	0.87179	Control	0.334387
2_72	GC	Control	0.186482	GC	0.760262	GC	0.701045
3_1	GC	GC	0.693227	GC	0.911042	GC	0.970195
3_2	GC	GC	0.942648	Control	0.00942508	Control	0.107284
3_3	GC	GC	0.924624	GC	0.975889	GC	0.998522
3_4	GC	GC	0.736673	GC	0.988295	GC	0.991396
3_5	GC	GC	0.534459	GC	0.997465	GC	0.991919
3_6	GC	Control	0.195327	GC	0.994439	GC	0.968719
3_7	GC	Control	0.157025	GC	0.976108	GC	0.965297
3_8	GC	GC	0.505103	GC	0.976955	GC	0.964138
3_9	GC	Control	0.291659	GC	0.970961	GC	0.947746
3_10	GC	Control	0.1367	GC	0.675594	Control	0.457338
3_11	GC	Control	0.172483	GC	0.991657	GC	0.920028
3_35	GC	Control	0.305878	Control	0.00166793	Control	0.00374209
4--58	GC	Control	0.233187	Control	0.00482496	Control	0.00386019
7_1	GC	Control	0.365043	GC	0.965049	GC	0.949361
7_2	GC	GC	0.503047	GC	0.969213	GC	0.970304
7_3	GC	GC	0.814527	GC	0.96888	GC	0.997005
7_4	GC	Control	0.145332	Control	0.0611893	Control	0.0285654
7_5	GC	GC	0.821615	GC	0.997203	GC	0.989527
7_6	GC	GC	0.767895	GC	0.999835	GC	0.999942
7_7	GC	Control	0.418703	GC	0.995563	GC	0.994416
7_8	GC	Control	0.495815	GC	0.982331	GC	0.976485
7_9	GC	GC	0.509405	GC	0.958327	GC	0.959962
7_10	GC	GC	0.755123	GC	0.56705	GC	0.865202
7_11	GC	Control	0.285604	GC	0.877993	GC	0.835572
7_12	GC	GC	0.754829	GC	0.998834	GC	0.99512
7_13	GC	Control	0.289209	GC	0.994644	GC	0.994906
7_14	GC	GC	0.717868	GC	0.986168	GC	0.994461
7_15	GC	GC	0.790807	GC	0.874707	GC	0.848912
7_16	GC	Control	0.293926	GC	0.960081	GC	0.930263
7_17	GC	Control	0.442049	GC	0.760107	GC	0.833549
7_18	GC	GC	0.619096	GC	0.615787	GC	0.583116
7_19	GC	GC	0.585161	GC	0.826004	GC	0.856416
7_20	GC	GC	0.934441	GC	0.962021	GC	0.997185
7_21	GC	GC	0.835509	GC	0.887442	GC	0.861576
7_22	GC	GC	0.666177	Control	0.32093	Control	0.369012
7_23	GC	GC	0.729932	GC	0.898677	GC	0.977682
7_24	GC	GC	0.780195	GC	0.891999	GC	0.985732
7_25	GC	GC	0.619096	GC	0.898042	GC	0.950243
7_26	GC	Control	0.306481	GC	0.788424	GC	0.709365
7_27	GC	GC	0.755123	GC	0.985216	GC	0.996667
7_28	GC	Control	0.442049	GC	0.987945	GC	0.979891
7_29	GC	GC	0.792172	GC	0.998542	GC	0.999333
7_30	GC	GC	0.729932	GC	0.99178	GC	0.998706
7_31	GC	GC	0.773579	GC	0.99062	GC	0.990644
7_32	GC	GC	0.680468	GC	0.885675	GC	0.960564
7_33	GC	GC	0.597237	GC	0.964578	GC	0.991899
7_34	GC	Control	0.340004	GC	0.999946	GC	0.99995
7_35	GC	Control	0.483377	GC	0.994915	GC	0.989272
7_36	GC	GC	0.641152	GC	0.713472	GC	0.775011
7_37	GC	GC	0.814527	GC	0.971334	GC	0.997298
7_38	GC	GC	0.591025	GC	0.930879	GC	0.987008
7_39	GC	Control	0.279538	GC	0.832632	GC	0.826702
7_40	GC	GC	0.736673	GC	0.927768	GC	0.965065
7_41	GC	Control	0.489345	GC	0.92426	GC	0.880926
7_42	GC	GC	0.666177	GC	0.878447	GC	0.833537
7_43	GC	Control	0.221047	GC	0.895838	GC	0.813428
7_44	GC	GC	0.853754	GC	0.89986	GC	0.988563
7_45	GC	Control	0.329578	Control	0.00276652	Control	0.00347541
7_46	GC	Control	0.440385	GC	0.96583	GC	0.916402
7_47	GC	GC	0.835074	Control	0.353223	GC	0.870226
7_48	GC	GC	0.961111	GC	0.928	GC	0.991025
7_49	GC	Control	0.289209	GC	0.997835	GC	0.998248
7_50	GC	GC	0.629646	GC	0.995914	GC	0.999628
7_51	GC	GC	0.975545	GC	0.77599	GC	0.973647
7_52	GC	GC	0.885847	GC	0.898595	GC	0.991107
7_53	GC	GC	0.835074	GC	0.618249	GC	0.953343
7_54	GC	Control	0.444783	GC	0.978623	GC	0.940869
7_55	GC	Control	0.365043	GC	0.965381	GC	0.927212
7_56	GC	GC	0.693227	GC	0.991775	GC	0.997961
7_57	GC	Control	0.305878	GC	0.9486	GC	0.912973
7_58	GC	GC	0.663266	GC	0.967316	GC	0.980188
7_59	GC	GC	0.870646	Control	0.486083	GC	0.914506
7_60	GC	GC	0.925206	GC	0.864719	GC	0.883735
7_61	GC	Control	0.147818	GC	0.975607	GC	0.960959
7_62	GC	GC	0.680468	GC	0.56372	GC	0.865031
7_63	GC	Control	0.296306	GC	0.594451	Control	0.476929
7_64	GC	Control	0.132508	GC	0.90586	GC	0.734725
7_65	GC	Control	0.473514	GC	0.95695	GC	0.931408
7_66	GC	GC	0.870646	GC	0.921366	GC	0.974235
7_67	GC	Control	0.454233	GC	0.859517	GC	0.721801
7_68	GC	Control	0.317132	GC	0.946486	GC	0.889516
7_69	GC	GC	0.835509	GC	0.996228	GC	0.996331
7_70	GC	Control	0.282241	Control	0.208547	Control	0.284512
3_12	Control	Control	0.319878	Control	0.0231605	Control	0.01912
3_13	Control	Control	0.468708	Control	0.0052795	Control	0.0123191
3_14	Control	GC	0.505103	Control	0.0081963	Control	0.0169066
3_15	Control	GC	0.780195	Control	0.00289831	Control	0.0163034
3_16	Control	Control	0.282613	Control	0.0137262	Control	0.019401
3_17	Control	GC	0.619096	Control	0.00425549	Control	0.0302949
3_18	Control	Control	0.442049	Control	0.000292869	Control	0.000884733
3_19	Control	GC	0.729932	Control	0.00829515	Control	0.0274088
3_20	Control	GC	0.609717	Control	0.00367177	Control	0.0164269
3_21	Control	GC	0.507136	Control	0.000288659	Control	0.000853971
3_22	Control	GC	0.717868	Control	0.00279472	Control	0.014038
3_23	Control	Control	0.141327	Control	0.0126503	Control	0.00962456
3_24	Control	Control	0.292191	Control	0.00174405	Control	0.00312175
3_25	Control	Control	0.195327	Control	0.00333739	Control	0.0032602
3_26	Control	Control	0.459115	Control	0.00499511	Control	0.0192548
3_27	Control	Control	0.274717	Control	0.00260404	Control	0.00179061
3_28	Control	Control	0.132508	Control	6.56e-05	Control	8.74e-05
3_29	Control	GC	0.591025	Control	0.00421309	Control	0.0137164
3_30	Control	GC	0.602153	Control	0.0223974	Control	0.0909433
3_31	Control	GC	0.693227	Control	0.00324864	Control	0.0200364
3_32	Control	Control	0.365043	Control	0.0460021	Control	0.0421697
3_33	Control	Control	0.132508	Control	0.0038512	Control	0.00261419
3_34	Control	Control	0.418703	Control	0.00739226	Control	0.0175385
3_36	Control	Control	0.444783	Control	1.85e-05	Control	0.000178982
3_37	Control	Control	0.290144	Control	0.0018565	Control	0.003098
3_38	Control	Control	0.440385	Control	0.00104653	Control	0.00429861
3_39	Control	GC	0.780195	Control	0.00505545	Control	0.0252885
3_40	Control	Control	0.221047	Control	0.000773049	Control	0.000611197
3_41	Control	GC	0.717868	Control	0.00157421	Control	0.011302
3_42	Control	Control	0.442049	Control	0.0163837	Control	0.0295485
3_43	Control	Control	0.429417	Control	0.042928	Control	0.0720871
3_44	Control	Control	0.294987	Control	0.0768943	Control	0.0469148
3_45	Control	Control	0.444783	Control	0.00266402	Control	0.00750153
3_46	Control	Control	0.390865	Control	0.022965	Control	0.0316731
3_47	Control	Control	0.306178	Control	0.00957662	Control	0.00800347
3_48	Control	GC	0.767895	Control	0.00494324	Control	0.0394365
3_49	Control	Control	0.207899	Control	0.00336151	Control	0.00309111
3_50	Control	Control	0.442049	Control	0.0109049	Control	0.0203298
3_51	Control	Control	0.319878	Control	0.00820841	Control	0.00897357
3_52	Control	GC	0.742129	Control	0.00569167	Control	0.0398644
3_53	Control	Control	0.221047	Control	0.000274554	Control	0.000361264
3_54	Control	Control	0.440385	Control	0.00702707	Control	0.0159926
3_55	Control	GC	0.591025	Control	0.000295375	Control	0.00204199
3_56	Control	Control	0.463908	Control	0.00247503	Control	0.00759368
3_57	Control	Control	0.442049	Control	0.00363356	Control	0.00653576
3_58	Control	Control	0.442049	Control	0.00137152	Control	0.00295665
3_59	Control	Control	0.440385	Control	0.00613616	Control	0.0138588
3_60	Control	Control	0.463908	Control	0.000279447	Control	0.000901889
3_61	Control	Control	0.468708	Control	0.0652949	Control	0.190025
3_62	Control	Control	0.293577	Control	0.00609507	Control	0.00436422
3_63	Control	Control	0.195327	Control	0.00758433	Control	0.00762567
3_64	Control	GC	0.814527	Control	0.00320033	Control	0.0344116
3_65	Control	Control	0.172483	Control	0.056826	Control	0.0316048
3_66	Control	GC	0.559098	Control	0.000745678	Control	0.00214867
3_67	Control	Control	0.172483	Control	0.00485292	Control	0.00397292
3_68	Control	Control	0.447256	Control	0.00280169	Control	0.00706678
3_69	Control	GC	0.619096	Control	0.0115646	Control	0.0453022
3_70	Control	GC	0.505103	Control	0.00161756	Control	0.00768432
3_71	Control	Control	0.473514	Control	0.00147262	Control	0.00431375
3_72	Control	GC	0.666177	Control	0.000903499	Control	0.00262298
4--1	Control	Control	0.282613	Control	0.00275998	Control	0.00286943
4--2	Control	GC	0.680468	Control	0.0541914	Control	0.215504
4--3	Control	Control	0.454233	Control	0.00249795	Control	0.00654664
4--4	Control	GC	0.505103	Control	0.00214988	Control	0.00634945
4--5	Control	Control	0.0154806	Control	0.00974733	Control	0.00109754
4--6	Control	Control	0.138546	Control	0.00519869	Control	0.00434137
4--7	Control	Control	0.489345	Control	0.000172123	Control	0.000506287
4--8	Control	Control	0.459115	Control	0.0201217	Control	0.0385254
4--9	Control	Control	0.285604	Control	0.00170156	Control	0.00267868
4--10	Control	Control	0.442049	Control	0.00484599	Control	0.0180321
4--11	Control	Control	0.463908	Control	0.0220668	Control	0.0228242
4--12	Control	GC	0.619096	Control	3.16e-05	Control	0.000249789
4--13	Control	Control	0.282613	Control	0.00461562	Control	0.00564252
4--14	Control	Control	0.365043	Control	0.00580865	Control	0.0121698
4--15	Control	GC	0.534459	Control	0.0478242	Control	0.112086
4--16	Control	Control	0.274717	Control	0.0164955	Control	0.00627876
4--17	Control	Control	0.288614	Control	0.0594009	Control	0.0473364
4--18	Control	Control	0.147375	Control	0.140149	Control	0.0476007
4--19	Control	Control	0.418703	Control	0.00282324	Control	0.00691058
4--20	Control	Control	0.356405	Control	0.020173	Control	0.0144243
4--21	Control	Control	0.172483	Control	0.0163767	Control	0.0102302
4--22	Control	GC	0.792172	Control	0.107303	Control	0.376032
4--23	Control	Control	0.0144993	Control	0.00304103	Control	0.000985661
4--24	Control	Control	0.147818	Control	0.127776	Control	0.0653662
4--25	Control	Control	0.326934	Control	0.0191752	Control	0.0285867
4--26	Control	Control	0.294987	Control	0.000187219	Control	0.000517702
4--27	Control	GC	0.667424	Control	0.165024	GC	0.572363
4--28	Control	GC	0.814527	Control	0.0260861	Control	0.271997
4--29	Control	Control	0.454329	Control	0.050135	Control	0.0540426
4--30	Control	Control	0.495815	Control	0.000814595	Control	0.00268442
4--31	Control	GC	0.767895	Control	0.0228416	Control	0.231123
4--32	Control	GC	0.717868	Control	0.0141917	Control	0.0654052
4--33	Control	Control	0.489345	Control	0.0547404	Control	0.0895745
4--34	Control	Control	0.442049	Control	0.0185201	Control	0.0442635
4--35	Control	GC	0.835074	Control	0.00604506	Control	0.0690189
4--36	Control	GC	0.53215	Control	0.126738	Control	0.180165
4--37	Control	Control	0.459115	Control	0.00662636	Control	0.0100949
4--38	Control	GC	0.814527	Control	0.00171622	Control	0.0168897
4--39	Control	Control	0.444783	Control	0.00956546	Control	0.0176094
4--40	Control	GC	0.742129	Control	0.000935418	Control	0.00747438
4--41	Control	Control	0.282241	Control	0.00351105	Control	0.00474282
4--42	Control	Control	0.463908	Control	0.000481233	Control	0.0025528
4--43	Control	GC	0.602153	Control	0.0202763	Control	0.0753765
4--44	Control	Control	0.288614	Control	0.0241144	Control	0.0278123
4--45	Control	Control	0.157025	Control	0.15877	Control	0.0686634
4--46	Control	GC	0.742129	Control	0.00220247	Control	0.0166963
4--47	Control	Control	0.459115	Control	0.00175837	Control	0.00508717
4--48	Control	Control	0.147818	Control	0.0102788	Control	0.00332444
4--49	Control	Control	0.246288	Control	0.00456198	Control	0.00250295
4--50	Control	GC	0.585161	Control	0.00315084	Control	0.0210427
4--51	Control	Control	0.285604	Control	0.00385668	Control	0.00503537
4--52	Control	Control	0.0145544	Control	0.000599845	Control	0.000156356
4--53	Control	Control	0.478325	Control	0.000257984	Control	0.00165496
4--54	Control	Control	0.157025	Control	0.000298996	Control	0.000144832
4--55	Control	Control	0.459115	Control	0.00583377	Control	0.0181717
4--56	Control	Control	0.288614	Control	0.147614	Control	0.106061
4--57	Control	Control	0.449551	Control	9.81e-05	Control	0.000625436
4--59	Control	GC	0.729932	Control	0.0208549	Control	0.11071
4--60	Control	GC	0.835074	Control	0.000126397	Control	0.0012875
4--61	Control	Control	0.473514	Control	0.00220322	Control	0.00290857
4--62	Control	Control	0.390865	Control	0.00021844	Control	0.000698639
4--63	Control	Control	0.444783	Control	0.00022163	Control	0.000492397
4--64	Control	Control	0.449551	Control	0.0038902	Control	0.0195478
4--65	Control	GC	0.693227	Control	0.000141924	Control	0.00094616
4--66	Control	GC	0.835074	Control	0.0226473	Control	0.168781
4--67	Control	GC	0.717868	Control	0.00501186	Control	0.0328857
4--68	Control	Control	0.157025	Control	0.0624552	Control	0.020862
4--69	Control	Control	0.444783	Control	0.00253637	Control	0.0148603
4--70	Control	Control	0.473514	Control	0.000675953	Control	0.00259528
4--71	Control	GC	0.693227	Control	1.16e-05	Control	0.000146694
4--72	Control	GC	0.742129	Control	0.00480304	Control	0.0321541
5_1	Control	Control	0.147375	Control	0.00138463	Control	0.00108627
5_2	Control	Control	0.282613	Control	0.0119983	Control	0.0143328
5_3	Control	Control	0.279538	Control	0.00144815	Control	0.00228803
5_4	Control	Control	0.15318	Control	0.000677987	Control	0.000730251
5_5	Control	Control	0.161888	Control	0.000209386	Control	0.00025245
5_6	Control	Control	0.473514	Control	0.0102932	Control	0.0132451
5_7	Control	Control	0.320478	Control	0.00229683	Control	0.00340191
5_8	Control	Control	0.31041	Control	0.00163511	Control	0.00195754
5_9	Control	Control	0.459115	Control	0.00473794	Control	0.0140545
5_10	Control	GC	0.792172	Control	0.0011109	Control	0.00345362
5_11	Control	Control	0.444783	Control	0.000183264	Control	0.000486187
5_12	Control	GC	0.870646	Control	0.00263805	Control	0.0269617
5_13	Control	Control	0.141225	Control	0.00130926	Control	0.00118536
5_14	Control	Control	0.183629	Control	0.00815362	Control	0.00563099
5_15	Control	Control	0.454233	Control	0.0544793	Control	0.0252733
5_16	Control	Control	0.468708	Control	0.000130999	Control	0.00090462
5_17	Control	Control	0.147375	Control	0.00397569	Control	0.00278503
5_18	Control	Control	0.454329	Control	0.00560136	Control	0.0195047
5_19	Control	Control	0.459115	Control	0.00370559	Control	0.00549485
5_20	Control	Control	0.454233	Control	0.00708913	Control	0.0166771
5_21	Control	Control	0.207899	Control	0.00447764	Control	0.00288995
5_22	Control	GC	0.755123	Control	0.000110707	Control	0.000972402
5_23	Control	GC	0.635754	Control	0.128243	Control	0.336559
5_24	Control	Control	0.312529	Control	0.000808893	Control	0.00110484
5_25	Control	Control	0.172483	Control	0.0012975	Control	0.000909112
6_1	Control	GC	0.717868	Control	0.147087	Control	0.479936
6_2	Control	Control	0.454233	GC	0.901208	GC	0.880895
6_3	Control	Control	0.282613	Control	0.0369432	Control	0.0417903
6_4	Control	Control	0.28391	Control	0.427177	Control	0.342008
6_5	Control	GC	0.652092	Control	0.140562	Control	0.440532
6_6	Control	Control	0.288296	Control	0.365173	Control	0.347961
6_7	Control	Control	0.334252	Control	0.0133607	Control	0.0250187
6_8	Control	Control	0.0677946	Control	0.0439384	Control	0.0209855
6_9	Control	Control	0.0649893	Control	0.111794	Control	0.0605468
6_10	Control	Control	0.371833	Control	0.0833995	Control	0.229803
6_11	Control	Control	0.291495	Control	0.00742909	Control	0.00800329
6_12	Control	GC	0.705698	Control	0.336103	GC	0.772726
6_13	Control	GC	0.814527	GC	0.500517	GC	0.871463
6_14	Control	Control	0.305878	Control	0.053241	Control	0.0513879
6_15	Control	Control	0.390865	Control	0.133099	Control	0.168001
6_16	Control	GC	0.729932	Control	0.0229912	Control	0.151271
6_17	Control	GC	0.717868	GC	0.871826	GC	0.982485
6_18	Control	GC	0.652092	Control	0.0147434	Control	0.0939953
6_19	Control	Control	0.442049	Control	0.0289736	Control	0.0475091
6_20	Control	GC	0.652092	GC	0.749975	GC	0.963765
6_21	Control	Control	0.48063	Control	0.357908	Control	0.267712
6_22	Control	GC	0.635754	Control	0.0862855	Control	0.340226
6_23	Control	Control	0.340004	Control	0.0537891	Control	0.0914659
6_24	Control	GC	0.835074	Control	0.200731	GC	0.754622
6_25	Control	Control	0.440385	GC	0.944466	GC	0.95447
6_26	Control	GC	0.693227	Control	0.445379	GC	0.862565
6_27	Control	Control	0.32125	Control	0.0074976	Control	0.00519682
6_28	Control	Control	0.305878	Control	0.0409203	Control	0.0515391
6_29	Control	Control	0.291495	Control	0.0211326	Control	0.0160524
6_30	Control	GC	0.814527	Control	0.185178	GC	0.727897
6_31	Control	Control	0.454233	GC	0.8406	GC	0.817373
6_32	Control	Control	0.454233	GC	0.556703	GC	0.667051
6_33	Control	GC	0.780195	Control	0.112261	GC	0.551815
6_34	Control	GC	0.717868	Control	0.028713	Control	0.141381
6_35	Control	GC	0.705698	Control	0.398539	GC	0.78296
6_36	Control	Control	0.282241	GC	0.631478	GC	0.618074
6_37	Control	GC	0.767895	Control	0.399411	GC	0.859923
6_38	Control	Control	0.291495	Control	0.0106036	Control	0.00979502
6_39	Control	GC	0.635754	Control	0.226268	GC	0.622709
6_40	Control	Control	0.444783	Control	0.00277717	Control	0.00637117
6_41	Control	GC	0.742129	Control	0.164747	GC	0.56737
6_42	Control	Control	0.440385	Control	0.139729	Control	0.220774
6_43	Control	Control	0.292191	Control	0.105807	Control	0.128477
6_44	Control	GC	0.717868	GC	0.67647	GC	0.928668
6_45	Control	GC	0.712888	Control	0.352866	GC	0.532841
6_46	Control	Control	0.440385	GC	0.812677	GC	0.787782
6_47	Control	Control	0.149899	Control	0.24638	Control	0.0973179
6_48	Control	GC	0.705698	GC	0.607739	GC	0.904399
6_49	Control	Control	0.390865	Control	0.464092	Control	0.366796
6_50	Control	Control	0.418703	GC	0.650554	GC	0.668301
6_51	Control	GC	0.680468	Control	0.306768	GC	0.755563
6_52	Control	GC	0.835074	GC	0.940312	GC	0.995541
6_53	Control	Control	0.28391	GC	0.843822	GC	0.893421
6_54	Control	Control	0.299815	GC	0.889632	GC	0.935951
6_55	Control	GC	0.755123	Control	0.00349262	Control	0.0274994
6_56	Control	Control	0.221047	Control	0.00934934	Control	0.00926558
6_57	Control	GC	0.755123	Control	0.166659	Control	0.488921
6_58	Control	Control	0.447256	Control	0.0186011	Control	0.0358607
6_59	Control	Control	0.299815	Control	0.103178	Control	0.0838227
6_60	Control	Control	0.157025	Control	0.053933	Control	0.0496593
6_61	Control	GC	0.780195	Control	0.450722	GC	0.896808
6_62	Control	Control	0.221047	Control	0.0295934	Control	0.0290686
6_63	Control	Control	0.316275	GC	0.85945	GC	0.910403
6_64	Control	Control	0.316275	Control	0.0677615	Control	0.0619064
6_65	Control	Control	0.440385	Control	0.00876478	Control	0.0259798
6_66	Control	Control	0.207899	Control	0.122305	Control	0.0632969
6_67	Control	Control	0.233187	Control	0.0220229	Control	0.0116007
6_68	Control	GC	0.56184	Control	0.0221278	Control	0.0916587
6_69	Control	Control	0.288917	Control	0.0474826	Control	0.0440718
6_70	Control	Control	0.13261	GC	0.651523	Control	0.344395
