# Supplementary material for: Metabolic signatures for gastric cancer diagnosis and mechanistic insights: a multicenter study
Source: EMBO Mol Med. 2025 Oct 27;17(12):3355–76. doi: 10.1038/s44321-025-00325-0 (PMC12686445; doi:10.1038/s44321-025-00325-0)
Supplement: Supplementary file 4 — Source data Fig. 3 [file 44321_2025_325_MOESM4_ESM.zip › EMM-2025-21992_Figure 3/EMM-2025-21992_Figure 3E/EMM-2025-21992_Figure 3E.xlsx]

## Sheet: Sheet1
Group	Risk(GC)	MetNN6(GC)	Combined-NN6(GC)
Control	0.428748	0.0129946	0.0130299
Control	0.411307	0.01116	0.014488
Control	0.44503	0.0191634	0.0432481
Control	0.133311	0.0784666	0.0128551
Control	0.478921	0.00267867	0.00440338
Control	0.468629	0.0133761	0.00924344
Control	0.438186	0.0262471	0.0642018
Control	0.458315	0.00395718	0.0032791
Control	0.438186	0.0106246	0.0212281
Control	0.0203523	0.042995	0.0221273
Control	0.12285	0.00506655	0.0025223
Control	0.544293	0.0124386	0.0621221
Control	0.484132	0.0195125	0.0227005
Control	0.148526	0.252358	0.0960998
Control	0.16899	0.0192436	0.0132708
Control	0.513148	0.000228531	0.00144265
Control	0.529778	0.00402429	0.00506035
Control	0.373342	0.0433321	0.0237121
Control	0.634773	0.391287	0.643465
GC	0.504361	0.999536	0.999735
GC	0.133311	0.999987	0.99997
GC	0.440465	0.861534	0.690846
GC	0.440465	0.939805	0.757581
GC	0.190898	0.534265	0.456038
GC	0.851205	0.979116	0.998282
GC	0.551845	0.768043	0.854532
GC	0.440465	0.995016	0.993549
GC	0.881004	0.977821	0.998101
GC	0.449727	0.965716	0.901599
Control	0.184478	0.696835	0.479697
Control	0.379424	0.0662861	0.180862
Control	0.369112	0.178998	0.13932
Control	0.666376	0.00787598	0.087209
Control	0.172789	0.0776312	0.0329529
Control	0.263408	0.00579904	0.00484982
Control	0.177462	0.000128713	0.000176041
Control	0.311613	0.0326082	0.019198
Control	0.01688	0.00922461	0.00253537
Control	0.421365	0.00149941	0.001199
Control	0.0115601	0.266698	0.0150616
Control	0.218704	0.137715	0.111489
Control	0.210026	0.00145984	0.00314599
Control	0.175009	0.406382	0.321457
Control	0.179376	0.0322432	0.0169078
Control	0.242242	0.00479813	0.00412524
Control	0.480473	0.0634396	0.172427
Control	0.285993	0.00621087	0.00851068
Control	0.384795	0.214339	0.15984
GC	0.318006	0.993127	0.991184
GC	0.372589	0.868545	0.719142
GC	0.397638	0.508832	0.510364
GC	0.765541	0.711629	0.935393
GC	0.425743	0.999919	0.9995
GC	0.731239	0.549497	0.886261
GC	0.433384	0.0790401	0.0501308
GC	0.566549	0.998217	0.996166
GC	0.242242	0.832986	0.672852
GC	0.260461	0.829699	0.933086
Control	0.631323	0.0215604	0.0627339
Control	0.153687	0.299914	0.527519
Control	0.239082	0.00563623	0.00152279
Control	0.206296	0.140584	0.155935
Control	0.414184	0.00204062	0.00430554
Control	0.194163	0.000365547	0.00042562
Control	0.21278	0.00197551	0.00132726
Control	0.894944	0.00457328	0.037268
Control	0.440996	0.00108934	0.00280319
Control	0.24753	0.034989	0.0170375
Control	0.107853	0.200994	0.12997
Control	0.232798	0.0266222	0.0223086
Control	0.440996	0.0328786	0.11488
Control	0.733654	0.0150824	0.0549524
Control	0.194163	0.0656599	0.0559623
Control	0.0139978	0.00389802	0.00107218
Control	0.226246	0.0442378	0.0198804
Control	0.175782	0.0538607	0.114247
Control	0.239082	0.0659132	0.0396867
GC	0.164091	0.452929	0.578499
GC	0.710122	0.687774	0.324902
GC	0.251907	0.558954	0.302262
GC	0.252109	0.998768	0.999611
GC	0.133094	0.990391	0.986211
GC	0.440996	0.999563	0.99931
GC	0.15545	0.999649	0.99979
GC	0.414184	0.997133	0.983492
GC	0.465048	0.999981	0.999988
GC	0.631323	0.997395	0.999378
Control	0.174261	0.0431364	0.0218066
Control	0.239071	0.033573	0.0417095
Control	0.295929	0.0179589	0.0170903
Control	0.0219998	0.00121894	0.000472393
Control	0.170189	0.240386	0.0546335
Control	0.265488	0.00412952	0.00699744
Control	0.0147187	0.00948193	0.00222502
Control	0.152984	0.0269817	0.0125671
Control	0.296158	0.0481973	0.0386286
Control	0.665966	0.0363561	0.152548
Control	0.179633	0.0241834	0.0142581
Control	0.423238	0.0697621	0.163697
Control	0.263816	0.531848	0.476775
Control	0.0211831	0.620091	0.111595
Control	0.487297	0.0658654	0.116982
Control	0.0211831	0.0326787	0.00992137
Control	0.224988	0.031482	0.0570312
Control	0.017492	0.320047	0.0139577
Control	0.16493	0.0296879	0.0154642
GC	0.263816	0.842334	0.742639
GC	0.733325	0.99257	0.997861
GC	0.625488	0.999035	0.997671
GC	0.157361	0.996347	0.989109
GC	0.672182	0.99784	0.99912
GC	0.886765	0.980336	0.997351
GC	0.410662	0.896509	0.880348
GC	0.252436	0.96132	0.937633
GC	0.336928	0.998816	0.999055
GC	0.296158	0.702874	0.682578
Control	0.0177769	0.0122257	0.00702126
Control	0.0738986	0.063856	0.014944
Control	0.48854	0.00118677	0.0070857
Control	0.238285	0.642657	0.611073
Control	0.153205	0.0118218	0.00712065
Control	0.0800098	0.00601967	0.00209522
Control	0.110689	0.102128	0.0104607
Control	0.583258	0.00138804	0.00459947
Control	0.361653	0.0236176	0.0482647
Control	0.171902	0.0177443	0.00552378
Control	0.387322	0.00217335	0.00505834
Control	0.806895	0.0141162	0.196121
Control	0.0476044	0.00266009	0.000761154
Control	0.0177848	0.578225	0.126392
Control	0.0540928	0.00100839	0.000690171
Control	0.246096	0.00723615	0.00869365
Control	0.0179474	0.619953	0.141352
Control	0.313657	0.292348	0.226028
GC	0.867715	0.999281	0.999874
GC	0.0800098	0.886608	0.761199
GC	0.961859	0.998736	0.999898
GC	0.76069	0.877635	0.983964
GC	0.178254	0.900554	0.701709
GC	0.153205	0.287158	0.135692
GC	0.402101	0.607124	0.611934
GC	0.602705	0.995681	0.997686
GC	0.602705	0.157802	0.728929
GC	0.0637375	0.428326	0.0952507
GC	0.835509	0.0361309	0.107572
GC	0.767895	0.0713328	0.368432
GC	0.333645	0.977534	0.98231
GC	0.680468	0.343022	0.816187
GC	0.90032	0.90076	0.988922
GC	0.56184	0.600371	0.568469
GC	0.454329	0.408246	0.566014
GC	0.285604	0.907703	0.874828
GC	0.961111	0.674161	0.965391
GC	0.390865	0.87685	0.828527
GC	0.340004	0.571312	0.421246
GC	0.65609	0.888504	0.92118
GC	0.0148192	0.665013	0.116219
GC	0.297087	0.874118	0.876628
GC	0.145332	0.733451	0.570546
GC	0.94969	0.935261	0.99557
GC	0.549223	0.385612	0.551287
GC	0.870646	0.781787	0.976498
GC	0.907387	0.959802	0.964577
GC	0.619096	0.97111	0.988638
GC	0.56184	0.826201	0.845083
GC	0.28391	0.969593	0.949727
GC	0.56184	0.990042	0.974459
GC	0.291495	0.332319	0.119115
GC	0.690282	0.986302	0.98725
GC	0.221047	0.637981	0.648656
GC	0.316275	0.716629	0.828971
GC	0.821615	0.996987	0.993164
GC	0.157848	0.755318	0.303559
GC	0.233187	0.998511	0.989209
GC	0.440385	0.981327	0.967642
GC	0.754829	0.995568	0.989693
GC	0.320843	0.955516	0.937698
GC	0.511012	0.998131	0.996788
GC	0.138546	0.807856	0.517388
GC	0.58885	0.229128	0.47649
GC	0.459115	0.999273	0.998782
GC	0.563439	0.828092	0.809454
GC	0.157848	0.859476	0.513686
GC	0.814527	0.918472	0.988695
GC	0.288385	0.985108	0.979069
GC	0.454233	0.496741	0.532421
GC	0.871897	0.999931	0.999789
GC	0.74137	0.984926	0.993796
GC	0.15318	0.927758	0.700288
GC	0.290952	0.927372	0.811153
GC	0.615334	0.994901	0.993525
GC	0.853754	0.307542	0.816814
GC	0.609717	0.896428	0.967761
GC	0.333645	0.985665	0.994232
GC	0.712888	0.963869	0.96822
GC	0.295104	0.869385	0.68894
GC	0.455879	0.722804	0.665538
GC	0.509405	0.978501	0.986902
GC	0.221047	0.944262	0.797487
GC	0.736673	0.338655	0.545945
GC	0.780195	0.469773	0.909697
GC	0.754829	0.983502	0.970428
GC	0.274717	0.961824	0.906829
GC	0.390865	0.985153	0.982257
GC	0.37723	0.918813	0.799192
GC	0.440385	0.999961	0.999874
GC	0.454233	0.93548	0.926024
GC	0.012044	0.401071	0.0363779
GC	0.449551	0.208282	0.300761
GC	0.870646	0.850991	0.983584
GC	0.476161	0.781929	0.808494
GC	0.773579	0.971959	0.982863
GC	0.835074	0.904252	0.989571
GC	0.522996	0.998404	0.997908
GC	0.790807	0.99544	0.992769
GC	0.792172	0.141726	0.647822
GC	0.288385	0.879861	0.771978
GC	0.495815	0.903688	0.917859
GC	0.511012	0.975483	0.977314
GC	0.634134	0.740787	0.811801
GC	0.37723	0.991924	0.967972
GC	0.183629	0.000520956	0.000453054
GC	0.585161	0.113679	0.546356
GC	0.440385	0.945348	0.95745
GC	0.853754	0.899199	0.987425
GC	0.534459	0.848131	0.795335
GC	0.853754	0.999377	0.999956
GC	0.507136	0.909403	0.880345
GC	0.853754	0.417381	0.872048
GC	0.615334	0.989233	0.990708
GC	0.183629	0.612127	0.211873
GC	0.549223	0.986132	0.991787
GC	0.147375	0.225119	0.0672053
GC	0.670307	0.99134	0.994054
GC	0.157025	0.329765	0.153478
GC	0.913239	0.768438	0.961403
GC	0.172483	0.176711	0.104129
GC	0.133813	0.860524	0.349092
GC	0.690282	0.847699	0.838231
GC	0.016309	0.984018	0.552497
GC	0.780195	0.946616	0.994919
GC	0.975545	0.980725	0.998686
GC	0.473514	0.95763	0.969422
GC	0.853754	0.153462	0.700538
GC	0.473514	0.96816	0.961342
GC	0.635754	0.712161	0.919944
GC	0.157025	0.429086	0.146666
GC	0.483377	0.0550725	0.0938291
GC	0.133813	0.163235	0.0605881
GC	0.0132772	0.972794	0.762818
GC	0.614943	0.985613	0.987132
GC	0.26014	0.686988	0.513661
GC	0.818017	0.982573	0.989193
GC	0.274717	0.934868	0.720995
GC	0.478325	0.989994	0.979131
GC	0.285604	0.993099	0.992018
GC	0.615334	0.51885	0.7093
GC	0.195327	0.915676	0.707008
GC	0.505103	0.986407	0.987921
GC	0.835074	0.766379	0.965597
GC	0.913239	0.949218	0.992612
GC	0.535261	0.517006	0.783637
GC	0.792172	0.992041	0.999154
GC	0.615334	0.940847	0.953036
GC	0.195327	0.97448	0.885839
GC	0.754829	0.997462	0.99592
GC	0.56184	0.514917	0.686239
GC	0.602153	0.999333	0.999925
GC	0.463908	0.111997	0.191476
GC	0.157025	0.51341	0.164429
GC	0.835074	0.92719	0.989564
GC	0.233187	0.969285	0.890476
GC	0.680468	0.530197	0.83464
GC	0.306344	0.694447	0.767931
GC	0.591025	0.543687	0.865455
GC	0.871897	0.998452	0.998965
GC	0.729932	0.479074	0.818149
GC	0.522996	0.888276	0.92064
GC	0.292191	0.0469363	0.076012
GC	0.293926	0.546796	0.268318
GC	0.367774	0.993295	0.983098
GC	0.365043	0.999544	0.999643
GC	0.814527	0.93509	0.990998
GC	0.860488	0.999918	0.999966
GC	0.145332	0.0530938	0.0154431
GC	0.0128114	0.695844	0.10323
GC	0.147818	0.87179	0.334387
GC	0.186482	0.760262	0.701045
GC	0.693227	0.911042	0.970195
GC	0.942648	0.00942508	0.107284
GC	0.924624	0.975889	0.998522
GC	0.736673	0.988295	0.991396
GC	0.534459	0.997465	0.991919
GC	0.195327	0.994439	0.968719
GC	0.157025	0.976108	0.965297
GC	0.505103	0.976955	0.964138
GC	0.291659	0.970961	0.947746
GC	0.1367	0.675594	0.457338
GC	0.172483	0.991657	0.920028
GC	0.305878	0.00166793	0.00374209
GC	0.233187	0.00482496	0.00386019
GC	0.365043	0.965049	0.949361
GC	0.503047	0.969213	0.970304
GC	0.814527	0.96888	0.997005
GC	0.145332	0.0611893	0.0285654
GC	0.821615	0.997203	0.989527
GC	0.767895	0.999835	0.999942
GC	0.418703	0.995563	0.994416
GC	0.495815	0.982331	0.976485
GC	0.509405	0.958327	0.959962
GC	0.755123	0.56705	0.865202
GC	0.285604	0.877993	0.835572
GC	0.754829	0.998834	0.99512
GC	0.289209	0.994644	0.994906
GC	0.717868	0.986168	0.994461
GC	0.790807	0.874707	0.848912
GC	0.293926	0.960081	0.930263
GC	0.442049	0.760107	0.833549
GC	0.619096	0.615787	0.583116
GC	0.585161	0.826004	0.856416
GC	0.934441	0.962021	0.997185
GC	0.835509	0.887442	0.861576
GC	0.666177	0.32093	0.369012
GC	0.729932	0.898677	0.977682
GC	0.780195	0.891999	0.985732
GC	0.619096	0.898042	0.950243
GC	0.306481	0.788424	0.709365
GC	0.755123	0.985216	0.996667
GC	0.442049	0.987945	0.979891
GC	0.792172	0.998542	0.999333
GC	0.729932	0.99178	0.998706
GC	0.773579	0.99062	0.990644
GC	0.680468	0.885675	0.960564
GC	0.597237	0.964578	0.991899
GC	0.340004	0.999946	0.99995
GC	0.483377	0.994915	0.989272
GC	0.641152	0.713472	0.775011
GC	0.814527	0.971334	0.997298
GC	0.591025	0.930879	0.987008
GC	0.279538	0.832632	0.826702
GC	0.736673	0.927768	0.965065
GC	0.489345	0.92426	0.880926
GC	0.666177	0.878447	0.833537
GC	0.221047	0.895838	0.813428
GC	0.853754	0.89986	0.988563
GC	0.329578	0.00276652	0.00347541
GC	0.440385	0.96583	0.916402
GC	0.835074	0.353223	0.870226
GC	0.961111	0.928	0.991025
GC	0.289209	0.997835	0.998248
GC	0.629646	0.995914	0.999628
GC	0.975545	0.77599	0.973647
GC	0.885847	0.898595	0.991107
GC	0.835074	0.618249	0.953343
GC	0.444783	0.978623	0.940869
GC	0.365043	0.965381	0.927212
GC	0.693227	0.991775	0.997961
GC	0.305878	0.9486	0.912973
GC	0.663266	0.967316	0.980188
GC	0.870646	0.486083	0.914506
GC	0.925206	0.864719	0.883735
GC	0.147818	0.975607	0.960959
GC	0.680468	0.56372	0.865031
GC	0.296306	0.594451	0.476929
GC	0.132508	0.90586	0.734725
GC	0.473514	0.95695	0.931408
GC	0.870646	0.921366	0.974235
GC	0.454233	0.859517	0.721801
GC	0.317132	0.946486	0.889516
GC	0.835509	0.996228	0.996331
GC	0.282241	0.208547	0.284512
Control	0.319878	0.0231605	0.01912
Control	0.468708	0.0052795	0.0123191
Control	0.505103	0.0081963	0.0169066
Control	0.780195	0.00289831	0.0163034
Control	0.282613	0.0137262	0.019401
Control	0.619096	0.00425549	0.0302949
Control	0.442049	0.000292869	0.000884733
Control	0.729932	0.00829515	0.0274088
Control	0.609717	0.00367177	0.0164269
Control	0.507136	0.000288659	0.000853971
Control	0.717868	0.00279472	0.014038
Control	0.141327	0.0126503	0.00962456
Control	0.292191	0.00174405	0.00312175
Control	0.195327	0.00333739	0.0032602
Control	0.459115	0.00499511	0.0192548
Control	0.274717	0.00260404	0.00179061
Control	0.132508	6.56e-05	8.74e-05
Control	0.591025	0.00421309	0.0137164
Control	0.602153	0.0223974	0.0909433
Control	0.693227	0.00324864	0.0200364
Control	0.365043	0.0460021	0.0421697
Control	0.132508	0.0038512	0.00261419
Control	0.418703	0.00739226	0.0175385
Control	0.444783	1.85e-05	0.000178982
Control	0.290144	0.0018565	0.003098
Control	0.440385	0.00104653	0.00429861
Control	0.780195	0.00505545	0.0252885
Control	0.221047	0.000773049	0.000611197
Control	0.717868	0.00157421	0.011302
Control	0.442049	0.0163837	0.0295485
Control	0.429417	0.042928	0.0720871
Control	0.294987	0.0768943	0.0469148
Control	0.444783	0.00266402	0.00750153
Control	0.390865	0.022965	0.0316731
Control	0.306178	0.00957662	0.00800347
Control	0.767895	0.00494324	0.0394365
Control	0.207899	0.00336151	0.00309111
Control	0.442049	0.0109049	0.0203298
Control	0.319878	0.00820841	0.00897357
Control	0.742129	0.00569167	0.0398644
Control	0.221047	0.000274554	0.000361264
Control	0.440385	0.00702707	0.0159926
Control	0.591025	0.000295375	0.00204199
Control	0.463908	0.00247503	0.00759368
Control	0.442049	0.00363356	0.00653576
Control	0.442049	0.00137152	0.00295665
Control	0.440385	0.00613616	0.0138588
Control	0.463908	0.000279447	0.000901889
Control	0.468708	0.0652949	0.190025
Control	0.293577	0.00609507	0.00436422
Control	0.195327	0.00758433	0.00762567
Control	0.814527	0.00320033	0.0344116
Control	0.172483	0.056826	0.0316048
Control	0.559098	0.000745678	0.00214867
Control	0.172483	0.00485292	0.00397292
Control	0.447256	0.00280169	0.00706678
Control	0.619096	0.0115646	0.0453022
Control	0.505103	0.00161756	0.00768432
Control	0.473514	0.00147262	0.00431375
Control	0.666177	0.000903499	0.00262298
Control	0.282613	0.00275998	0.00286943
Control	0.680468	0.0541914	0.215504
Control	0.454233	0.00249795	0.00654664
Control	0.505103	0.00214988	0.00634945
Control	0.0154806	0.00974733	0.00109754
Control	0.138546	0.00519869	0.00434137
Control	0.489345	0.000172123	0.000506287
Control	0.459115	0.0201217	0.0385254
Control	0.285604	0.00170156	0.00267868
Control	0.442049	0.00484599	0.0180321
Control	0.463908	0.0220668	0.0228242
Control	0.619096	3.16e-05	0.000249789
Control	0.282613	0.00461562	0.00564252
Control	0.365043	0.00580865	0.0121698
Control	0.534459	0.0478242	0.112086
Control	0.274717	0.0164955	0.00627876
Control	0.288614	0.0594009	0.0473364
Control	0.147375	0.140149	0.0476007
Control	0.418703	0.00282324	0.00691058
Control	0.356405	0.020173	0.0144243
Control	0.172483	0.0163767	0.0102302
Control	0.792172	0.107303	0.376032
Control	0.0144993	0.00304103	0.000985661
Control	0.147818	0.127776	0.0653662
Control	0.326934	0.0191752	0.0285867
Control	0.294987	0.000187219	0.000517702
Control	0.667424	0.165024	0.572363
Control	0.814527	0.0260861	0.271997
Control	0.454329	0.050135	0.0540426
Control	0.495815	0.000814595	0.00268442
Control	0.767895	0.0228416	0.231123
Control	0.717868	0.0141917	0.0654052
Control	0.489345	0.0547404	0.0895745
Control	0.442049	0.0185201	0.0442635
Control	0.835074	0.00604506	0.0690189
Control	0.53215	0.126738	0.180165
Control	0.459115	0.00662636	0.0100949
Control	0.814527	0.00171622	0.0168897
Control	0.444783	0.00956546	0.0176094
Control	0.742129	0.000935418	0.00747438
Control	0.282241	0.00351105	0.00474282
Control	0.463908	0.000481233	0.0025528
Control	0.602153	0.0202763	0.0753765
Control	0.288614	0.0241144	0.0278123
Control	0.157025	0.15877	0.0686634
Control	0.742129	0.00220247	0.0166963
Control	0.459115	0.00175837	0.00508717
Control	0.147818	0.0102788	0.00332444
Control	0.246288	0.00456198	0.00250295
Control	0.585161	0.00315084	0.0210427
Control	0.285604	0.00385668	0.00503537
Control	0.0145544	0.000599845	0.000156356
Control	0.478325	0.000257984	0.00165496
Control	0.157025	0.000298996	0.000144832
Control	0.459115	0.00583377	0.0181717
Control	0.288614	0.147614	0.106061
Control	0.449551	9.81e-05	0.000625436
Control	0.729932	0.0208549	0.11071
Control	0.835074	0.000126397	0.0012875
Control	0.473514	0.00220322	0.00290857
Control	0.390865	0.00021844	0.000698639
Control	0.444783	0.00022163	0.000492397
Control	0.449551	0.0038902	0.0195478
Control	0.693227	0.000141924	0.00094616
Control	0.835074	0.0226473	0.168781
Control	0.717868	0.00501186	0.0328857
Control	0.157025	0.0624552	0.020862
Control	0.444783	0.00253637	0.0148603
Control	0.473514	0.000675953	0.00259528
Control	0.693227	1.16e-05	0.000146694
Control	0.742129	0.00480304	0.0321541
Control	0.147375	0.00138463	0.00108627
Control	0.282613	0.0119983	0.0143328
Control	0.279538	0.00144815	0.00228803
Control	0.15318	0.000677987	0.000730251
Control	0.161888	0.000209386	0.00025245
Control	0.473514	0.0102932	0.0132451
Control	0.320478	0.00229683	0.00340191
Control	0.31041	0.00163511	0.00195754
Control	0.459115	0.00473794	0.0140545
Control	0.792172	0.0011109	0.00345362
Control	0.444783	0.000183264	0.000486187
Control	0.870646	0.00263805	0.0269617
Control	0.141225	0.00130926	0.00118536
Control	0.183629	0.00815362	0.00563099
Control	0.454233	0.0544793	0.0252733
Control	0.468708	0.000130999	0.00090462
Control	0.147375	0.00397569	0.00278503
Control	0.454329	0.00560136	0.0195047
Control	0.459115	0.00370559	0.00549485
Control	0.454233	0.00708913	0.0166771
Control	0.207899	0.00447764	0.00288995
Control	0.755123	0.000110707	0.000972402
Control	0.635754	0.128243	0.336559
Control	0.312529	0.000808893	0.00110484
Control	0.172483	0.0012975	0.000909112
Control	0.717868	0.147087	0.479936
Control	0.454233	0.901208	0.880895
Control	0.282613	0.0369432	0.0417903
Control	0.28391	0.427177	0.342008
Control	0.652092	0.140562	0.440532
Control	0.288296	0.365173	0.347961
Control	0.334252	0.0133607	0.0250187
Control	0.0677946	0.0439384	0.0209855
Control	0.0649893	0.111794	0.0605468
Control	0.371833	0.0833995	0.229803
Control	0.291495	0.00742909	0.00800329
Control	0.705698	0.336103	0.772726
Control	0.814527	0.500517	0.871463
Control	0.305878	0.053241	0.0513879
Control	0.390865	0.133099	0.168001
Control	0.729932	0.0229912	0.151271
Control	0.717868	0.871826	0.982485
Control	0.652092	0.0147434	0.0939953
Control	0.442049	0.0289736	0.0475091
Control	0.652092	0.749975	0.963765
Control	0.48063	0.357908	0.267712
Control	0.635754	0.0862855	0.340226
Control	0.340004	0.0537891	0.0914659
Control	0.835074	0.200731	0.754622
Control	0.440385	0.944466	0.95447
Control	0.693227	0.445379	0.862565
Control	0.32125	0.0074976	0.00519682
Control	0.305878	0.0409203	0.0515391
Control	0.291495	0.0211326	0.0160524
Control	0.814527	0.185178	0.727897
Control	0.454233	0.8406	0.817373
Control	0.454233	0.556703	0.667051
Control	0.780195	0.112261	0.551815
Control	0.717868	0.028713	0.141381
Control	0.705698	0.398539	0.78296
Control	0.282241	0.631478	0.618074
Control	0.767895	0.399411	0.859923
Control	0.291495	0.0106036	0.00979502
Control	0.635754	0.226268	0.622709
Control	0.444783	0.00277717	0.00637117
Control	0.742129	0.164747	0.56737
Control	0.440385	0.139729	0.220774
Control	0.292191	0.105807	0.128477
Control	0.717868	0.67647	0.928668
Control	0.712888	0.352866	0.532841
Control	0.440385	0.812677	0.787782
Control	0.149899	0.24638	0.0973179
Control	0.705698	0.607739	0.904399
Control	0.390865	0.464092	0.366796
Control	0.418703	0.650554	0.668301
Control	0.680468	0.306768	0.755563
Control	0.835074	0.940312	0.995541
Control	0.28391	0.843822	0.893421
Control	0.299815	0.889632	0.935951
Control	0.755123	0.00349262	0.0274994
Control	0.221047	0.00934934	0.00926558
Control	0.755123	0.166659	0.488921
Control	0.447256	0.0186011	0.0358607
Control	0.299815	0.103178	0.0838227
Control	0.157025	0.053933	0.0496593
Control	0.780195	0.450722	0.896808
Control	0.221047	0.0295934	0.0290686
Control	0.316275	0.85945	0.910403
Control	0.316275	0.0677615	0.0619064
Control	0.440385	0.00876478	0.0259798
Control	0.207899	0.122305	0.0632969
Control	0.233187	0.0220229	0.0116007
Control	0.56184	0.0221278	0.0916587
Control	0.288917	0.0474826	0.0440718
Control	0.13261	0.651523	0.344395
