# Supplementary material for: Metabolic signatures for gastric cancer diagnosis and mechanistic insights: a multicenter study
Source: EMBO Mol Med. 2025 Oct 27;17(12):3355–76. doi: 10.1038/s44321-025-00325-0 (PMC12686445; doi:10.1038/s44321-025-00325-0)
Supplement: Supplementary file 4 — Source data Fig. 3 [file 44321_2025_325_MOESM4_ESM.zip › EMM-2025-21992_Figure 3/EMM-2025-21992_Figure 3B/EMM-2025-21992_Figure 3B.xlsx]

## Sheet: Training
Sample	Group	Met-NN(6)	MetNN6(GC)	Met-SVM(6)	Met-SVM(6)(GC)	Met-RR(6)	Met-RR(6)(GC)	Met-LR(6)	Met-LR(6)(GC)	Met-NB(6)	Met-NB(6)(GC)	Fold
Control-5	Control	Control	0.0129946	Control	0.120861	Control	0.0272739	Control	0.0283812	Control	0.085357	1
Control-9	Control	Control	0.01116	Control	0.00775111	Control	0.0233547	Control	0.0200038	Control	0.0466082	1
Control-15	Control	Control	0.0191634	Control	0.0225528	Control	0.0356587	Control	0.0352503	Control	0.182125	1
Control-16	Control	Control	0.0784666	Control	0.148294	Control	0.0660687	Control	0.0671541	Control	0.127948	1
Control-17	Control	Control	0.00267867	Control	0.013365	Control	0.00723869	Control	0.00593302	Control	0.0442302	1
Control-21	Control	Control	0.0133761	Control	0.132173	Control	0.0149987	Control	0.00930349	Control	0.194457	1
Control-26	Control	Control	0.0262471	Control	0.0389015	Control	0.0431468	Control	0.0344685	Control	0.0449972	1
Control-31	Control	Control	0.00395718	Control	0.0366498	Control	0.00673558	Control	0.00616995	Control	0.0608457	1
Control-33	Control	Control	0.0106246	Control	0.152309	Control	0.0205754	Control	0.0182272	Control	0.0393527	1
Control-36	Control	Control	0.042995	Control	0.124829	Control	0.0403045	Control	0.030279	Control	0.29777	1
Control-39	Control	Control	0.00506655	Control	0.0074386	Control	0.00996211	Control	0.00795421	Control	0.00848915	1
Control-46	Control	Control	0.0124386	Control	0.0130908	Control	0.022835	Control	0.0211718	Control	0.00699246	1
Control-48	Control	Control	0.0195125	Control	0.0225357	Control	0.027521	Control	0.0242926	Control	0.0914217	1
Control-49	Control	Control	0.252358	Control	0.531273	Control	0.236788	Control	0.190752	GC	0.53006	1
Control-51	Control	Control	0.0192436	Control	0.0305747	Control	0.033076	Control	0.0334567	Control	0.011398	1
Control-53	Control	Control	0.000228531	Control	0.0371132	Control	0.000815735	Control	0.000552817	Control	0.0475331	1
Control-80	Control	Control	0.00402429	Control	0.00828604	Control	0.0078786	Control	0.00556503	Control	0.0184556	1
Control-83	Control	Control	0.0433321	Control	0.106312	Control	0.0471098	Control	0.0574876	GC	0.509145	1
Control-92	Control	Control	0.391287	Control	0.123748	Control	0.394738	Control	0.446639	Control	0.197033	1
GC-3	GC	GC	0.999536	GC	0.977973	GC	0.999101	GC	0.999402	GC	0.989157	1
GC-4	GC	GC	0.999987	GC	0.878744	GC	0.999986	GC	0.999995	GC	0.978479	1
GC-5	GC	GC	0.861534	GC	0.826182	GC	0.707175	GC	0.805208	GC	0.676518	1
GC-14	GC	GC	0.939805	GC	0.854865	GC	0.891223	GC	0.943841	GC	0.538372	1
GC-27	GC	GC	0.534265	Control	0.536632	Control	0.445019	Control	0.471113	Control	0.451544	1
GC-36	GC	GC	0.979116	GC	0.973458	GC	0.972681	GC	0.982319	GC	0.978479	1
GC-37	GC	GC	0.768043	GC	0.67857	GC	0.661357	GC	0.752469	GC	0.98109	1
GC-39	GC	GC	0.995016	GC	0.961634	GC	0.993545	GC	0.997289	GC	0.8787	1
GC-47	GC	GC	0.977821	GC	0.961204	GC	0.96233	GC	0.970626	GC	0.941136	1
GC-49	GC	GC	0.965716	GC	0.857076	GC	0.93506	GC	0.971121	GC	0.862394	1
Control-2	Control	GC	0.696835	Control	0.446915	GC	0.550001	GC	0.712641	Control	0.291313	2
Control-6	Control	Control	0.0662861	Control	0.0388215	Control	0.134461	Control	0.202201	Control	0.0252966	2
Control-12	Control	Control	0.178998	Control	0.188989	Control	0.253194	Control	0.405227	Control	0.298092	2
Control-18	Control	Control	0.00787598	Control	0.00516194	Control	0.0100136	Control	0.00652919	Control	0.0512408	2
Control-24	Control	Control	0.0776312	Control	0.139003	Control	0.0491118	Control	0.0219486	Control	0.0713691	2
Control-25	Control	Control	0.00579904	Control	0.058687	Control	0.00804827	Control	0.00561308	Control	0.064013	2
Control-29	Control	Control	0.000128713	Control	0.0155107	Control	0.000212627	Control	6.48e-05	Control	0.00319203	2
Control-38	Control	Control	0.0326082	Control	0.0454095	Control	0.0315302	Control	0.0275662	Control	0.166415	2
Control-41	Control	Control	0.00922461	Control	0.188324	Control	0.0163559	Control	0.0226012	Control	0.0774375	2
Control-42	Control	Control	0.00149941	Control	0.0052689	Control	0.00167406	Control	0.000651234	Control	0.00777607	2
Control-44	Control	Control	0.266698	Control	0.108639	Control	0.322083	Control	0.452555	Control	0.46943	2
Control-47	Control	Control	0.137715	Control	0.0215189	Control	0.1051	Control	0.0886473	Control	0.0612577	2
Control-55	Control	Control	0.00145984	Control	0.0173192	Control	0.00372405	Control	0.00198801	Control	0.0254219	2
Control-73	Control	Control	0.406382	Control	0.376366	Control	0.31581	Control	0.291028	GC	0.665395	2
Control-78	Control	Control	0.0322432	Control	0.0419667	Control	0.0485702	Control	0.0599637	Control	0.0394576	2
Control-79	Control	Control	0.00479813	Control	0.0167786	Control	0.00835929	Control	0.00667795	Control	0.0229111	2
Control-82	Control	Control	0.0634396	Control	0.0108905	Control	0.0940482	Control	0.0914778	Control	0.0144277	2
Control-84	Control	Control	0.00621087	Control	0.0231671	Control	0.0143404	Control	0.013118	Control	0.0315778	2
Control-89	Control	Control	0.214339	Control	0.156766	Control	0.292248	Control	0.405847	Control	0.233402	2
GC-1	GC	GC	0.993127	GC	0.943945	GC	0.995131	GC	0.996297	GC	0.804407	2
GC-2	GC	GC	0.868545	GC	0.876276	GC	0.835008	GC	0.879414	GC	0.62141	2
GC-12	GC	GC	0.508832	Control	0.391936	GC	0.648563	GC	0.72703	Control	0.492095	2
GC-15	GC	GC	0.711629	GC	0.859979	GC	0.610088	GC	0.652642	Control	0.041368	2
GC-18	GC	GC	0.999919	GC	0.978773	GC	0.999916	GC	0.999994	GC	0.977498	2
GC-19	GC	GC	0.549497	Control	0.196401	Control	0.494436	GC	0.526389	GC	0.641976	2
GC-32	GC	Control	0.0790401	Control	0.147332	Control	0.0719036	Control	0.0839032	Control	0.30104	2
GC-34	GC	GC	0.998217	GC	0.948337	GC	0.998731	GC	0.999466	GC	0.989273	2
GC-44	GC	GC	0.832986	GC	0.852853	GC	0.776088	GC	0.853306	GC	0.697425	2
GC-45	GC	GC	0.829699	GC	0.918296	GC	0.786055	GC	0.690597	GC	0.788012	2
Control-1	Control	Control	0.0215604	Control	0.256519	Control	0.0272411	Control	0.0233126	Control	0.060814	3
Control-3	Control	Control	0.299914	Control	0.0862305	Control	0.289637	Control	0.28306	Control	0.365542	3
Control-7	Control	Control	0.00563623	Control	0.0096073	Control	0.00697854	Control	0.00547948	Control	0.0045379	3
Control-10	Control	Control	0.140584	Control	0.114535	Control	0.153444	Control	0.157279	Control	0.0841028	3
Control-19	Control	Control	0.00204062	Control	0.0183952	Control	0.00372928	Control	0.00288716	Control	0.00299965	3
Control-34	Control	Control	0.000365547	Control	0.00822865	Control	0.000893048	Control	0.000655296	Control	0.00112534	3
Control-35	Control	Control	0.00197551	Control	0.00138215	Control	0.0042199	Control	0.0033636	Control	0.0605926	3
Control-37	Control	Control	0.00457328	Control	0.0255477	Control	0.00666588	Control	0.0044202	Control	0.0286921	3
Control-45	Control	Control	0.00108934	Control	0.0249663	Control	0.00169856	Control	0.001074	Control	0.00873527	3
Control-50	Control	Control	0.034989	Control	0.00227906	Control	0.0552601	Control	0.0503698	Control	0.182379	3
Control-57	Control	Control	0.200994	Control	0.0991063	Control	0.198049	Control	0.202862	Control	0.273008	3
Control-59	Control	Control	0.0266222	Control	0.059789	Control	0.0392642	Control	0.0392775	Control	0.0585797	3
Control-60	Control	Control	0.0328786	Control	0.0823613	Control	0.0552613	Control	0.0613536	GC	0.738256	3
Control-61	Control	Control	0.0150824	Control	0.0229648	Control	0.0285682	Control	0.0249454	Control	0.0432784	3
Control-63	Control	Control	0.0656599	Control	0.0562088	Control	0.0817422	Control	0.0727956	Control	0.255149	3
Control-68	Control	Control	0.00389802	Control	0.00520197	Control	0.00995402	Control	0.00989216	Control	0.00455946	3
Control-70	Control	Control	0.0442378	Control	0.0124832	Control	0.0646887	Control	0.0542664	Control	0.289696	3
Control-81	Control	Control	0.0538607	Control	0.00461984	Control	0.0693213	Control	0.0724362	Control	0.211427	3
Control-94	Control	Control	0.0659132	Control	0.00824397	Control	0.0869772	Control	0.0848725	Control	0.0891836	3
GC-7	GC	Control	0.452929	Control	0.236964	Control	0.443477	Control	0.448646	Control	0.396157	3
GC-8	GC	GC	0.687774	GC	0.727243	Control	0.459137	GC	0.523213	GC	0.866855	3
GC-16	GC	GC	0.558954	Control	0.127329	Control	0.452733	GC	0.509258	GC	0.841365	3
GC-17	GC	GC	0.998768	GC	0.993462	GC	0.998163	GC	0.999192	GC	0.980546	3
GC-21	GC	GC	0.990391	GC	0.973331	GC	0.984147	GC	0.989793	GC	0.985109	3
GC-23	GC	GC	0.999563	GC	0.981408	GC	0.998262	GC	0.999365	GC	0.938365	3
GC-24	GC	GC	0.999649	GC	0.986075	GC	0.999345	GC	0.999742	GC	0.988174	3
GC-31	GC	GC	0.997133	GC	0.955789	GC	0.995156	GC	0.998438	Control	0.306508	3
GC-38	GC	GC	0.999981	GC	0.932012	GC	0.999882	GC	0.999966	GC	0.892662	3
GC-50	GC	GC	0.997395	GC	0.988759	GC	0.996086	GC	0.997617	GC	0.92138	3
Control-4	Control	Control	0.0431364	Control	0.226491	Control	0.0563092	Control	0.0516656	GC	0.680397	4
Control-8	Control	Control	0.033573	Control	0.429038	Control	0.0515095	Control	0.0401138	GC	0.607657	4
Control-14	Control	Control	0.0179589	Control	0.0233506	Control	0.0483254	Control	0.0477281	Control	0.15643	4
Control-20	Control	Control	0.00121894	Control	0.00581443	Control	0.00323961	Control	0.00246025	Control	0.0344981	4
Control-22	Control	Control	0.240386	Control	0.061502	Control	0.202955	Control	0.208839	Control	0.140332	4
Control-27	Control	Control	0.00412952	Control	0.00562218	Control	0.0066699	Control	0.00556008	Control	0.00162444	4
Control-28	Control	Control	0.00948193	Control	0.212357	Control	0.00476515	Control	0.00411864	Control	0.0691655	4
Control-32	Control	Control	0.0269817	Control	0.00591891	Control	0.0325167	Control	0.0265506	Control	0.00720731	4
Control-52	Control	Control	0.0481973	Control	0.0119421	Control	0.064863	Control	0.0565134	Control	0.0210563	4
Control-62	Control	Control	0.0363561	Control	0.0151776	Control	0.064984	Control	0.0634248	Control	0.0485267	4
Control-64	Control	Control	0.0241834	Control	0.00596587	Control	0.0423407	Control	0.034804	Control	0.176868	4
Control-65	Control	Control	0.0697621	Control	0.00901394	Control	0.100265	Control	0.101942	Control	0.0651989	4
Control-69	Control	GC	0.531848	Control	0.341549	Control	0.489372	Control	0.498616	GC	0.50358	4
Control-72	Control	GC	0.620091	GC	0.667669	GC	0.559969	GC	0.607731	Control	0.0852084	4
Control-75	Control	Control	0.0658654	Control	0.0103754	Control	0.122461	Control	0.127462	Control	0.169248	4
Control-76	Control	Control	0.0326787	Control	0.0145181	Control	0.0702723	Control	0.0710016	Control	0.0244256	4
Control-86	Control	Control	0.031482	Control	0.0286987	Control	0.0725205	Control	0.0767486	Control	0.00753244	4
Control-90	Control	Control	0.320047	Control	0.211301	Control	0.369426	Control	0.37613	Control	0.182188	4
Control-91	Control	Control	0.0296879	Control	0.0176882	Control	0.0441468	Control	0.0413082	Control	0.204621	4
GC-6	GC	GC	0.842334	GC	0.636641	GC	0.783908	GC	0.815611	GC	0.94787	4
GC-10	GC	GC	0.99257	GC	0.993275	GC	0.980801	GC	0.990554	GC	0.931819	4
GC-13	GC	GC	0.999035	GC	0.945457	GC	0.99599	GC	0.998288	GC	0.971286	4
GC-20	GC	GC	0.996347	GC	0.985199	GC	0.996217	GC	0.997916	GC	0.994191	4
GC-26	GC	GC	0.99784	GC	0.957441	GC	0.991998	GC	0.996621	GC	0.650394	4
GC-28	GC	GC	0.980336	GC	0.979371	GC	0.9675	GC	0.981086	GC	0.804805	4
GC-30	GC	GC	0.896509	GC	0.940744	GC	0.909274	GC	0.922679	GC	0.848544	4
GC-33	GC	GC	0.96132	GC	0.954777	GC	0.948385	GC	0.966314	GC	0.869215	4
GC-40	GC	GC	0.998816	GC	0.990203	GC	0.999142	GC	0.999582	GC	0.987081	4
GC-42	GC	GC	0.702874	Control	0.341246	GC	0.564884	GC	0.598057	GC	0.65861	4
Control-11	Control	Control	0.0122257	Control	0.014931	Control	0.0248266	Control	0.0215623	Control	0.00489431	5
Control-13	Control	Control	0.063856	Control	0.0193447	Control	0.0855988	Control	0.0650026	Control	0.272348	5
Control-23	Control	Control	0.00118677	Control	0.0256377	Control	0.00199083	Control	0.00135551	Control	0.00489982	5
Control-30	Control	GC	0.642657	GC	0.813378	GC	0.645162	GC	0.733305	Control	0.0308581	5
Control-40	Control	Control	0.0118218	Control	0.0133704	Control	0.0209605	Control	0.0184715	Control	0.0692446	5
Control-43	Control	Control	0.00601967	Control	0.00314161	Control	0.0096248	Control	0.00568284	Control	0.0053659	5
Control-54	Control	Control	0.102128	Control	0.171681	Control	0.0875869	Control	0.125655	Control	0.296255	5
Control-56	Control	Control	0.00138804	Control	0.00262322	Control	0.00278125	Control	0.00154332	Control	0.00528632	5
Control-58	Control	Control	0.0236176	Control	0.00630365	Control	0.0415621	Control	0.0393983	Control	0.0401329	5
Control-66	Control	Control	0.0177443	Control	0.00786579	Control	0.0265236	Control	0.0219745	Control	0.0163802	5
Control-67	Control	Control	0.00217335	Control	0.012993	Control	0.00320918	Control	0.00163739	Control	0.013687	5
Control-71	Control	Control	0.0141162	Control	0.0544502	Control	0.021432	Control	0.0178675	Control	0.0362696	5
Control-74	Control	Control	0.00266009	Control	0.00737743	Control	0.00483993	Control	0.00259939	Control	0.0119402	5
Control-77	Control	GC	0.578225	Control	0.234907	GC	0.509507	GC	0.537769	GC	0.591946	5
Control-85	Control	Control	0.00100839	Control	0.011774	Control	0.00187518	Control	0.00126633	Control	0.00126917	5
Control-87	Control	Control	0.00723615	Control	0.00470831	Control	0.0152132	Control	0.0112924	Control	0.0144911	5
Control-88	Control	GC	0.619953	Control	0.519461	GC	0.532141	GC	0.575675	GC	0.552998	5
Control-93	Control	Control	0.292348	GC	0.6511	Control	0.219256	Control	0.220828	Control	0.0664415	5
GC-9	GC	GC	0.999281	GC	0.992206	GC	0.99881	GC	0.99959	GC	0.991546	5
GC-11	GC	GC	0.886608	GC	0.857725	GC	0.912438	GC	0.931549	Control	0.192898	5
GC-22	GC	GC	0.998736	GC	0.995431	GC	0.996789	GC	0.998678	GC	0.985493	5
GC-25	GC	GC	0.877635	GC	0.952394	GC	0.800888	GC	0.845724	GC	0.845099	5
GC-29	GC	GC	0.900554	GC	0.910056	GC	0.889096	GC	0.959235	Control	0.0806185	5
GC-35	GC	Control	0.287158	Control	0.246621	Control	0.313007	Control	0.370853	Control	0.454242	5
GC-41	GC	GC	0.607124	GC	0.920297	Control	0.495068	GC	0.555241	Control	0.133391	5
GC-43	GC	GC	0.995681	GC	0.993373	GC	0.989381	GC	0.994592	GC	0.9372	5
GC-46	GC	Control	0.157802	GC	0.710869	Control	0.134834	Control	0.0657776	GC	0.949949	5
GC-48	GC	Control	0.428326	GC	0.709826	Control	0.438285	GC	0.507568	Control	0.256388	5

## Sheet: Validation
Sample	Group	Met-NN(6)	MetNN6(GC)	Met-SVM(6)	Met-SVM(6)(GC)	Met-RR(6)	Met-RR(6)(GC)	Met-LR(6)	Met-LR(6)(GC)	Met-NB(6)	Met-NB(6)(GC)
11	GC	Control	0.0361309	Control	0.0725729	Control	0.0338309	Control	0.030142	Control	0.252502
12	GC	Control	0.0713328	Control	0.0377836	Control	0.0752013	Control	0.0697593	Control	0.039664
13	GC	GC	0.977534	GC	0.947488	GC	0.965916	GC	0.980977	GC	0.993654
14	GC	Control	0.343022	Control	0.198701	Control	0.299849	Control	0.274109	Control	0.43287
15	GC	GC	0.90076	GC	0.758199	GC	0.851065	GC	0.896585	GC	0.583101
16	GC	GC	0.600371	GC	0.846024	GC	0.624947	GC	0.72257	GC	0.917678
17	GC	Control	0.408246	Control	0.29248	Control	0.37582	Control	0.358817	Control	0.357321
18	GC	GC	0.907703	GC	0.925232	GC	0.887405	GC	0.928796	GC	0.848717
19	GC	GC	0.674161	Control	0.370459	GC	0.61889	GC	0.71325	GC	0.949664
110	GC	GC	0.87685	GC	0.662564	GC	0.813883	GC	0.872617	GC	0.858731
111	GC	GC	0.571312	Control	0.26103	Control	0.456176	GC	0.511891	GC	0.67918
112	GC	GC	0.888504	GC	0.708775	GC	0.851358	GC	0.892764	GC	0.863388
113	GC	GC	0.665013	Control	0.378091	GC	0.581461	GC	0.642344	GC	0.725275
114	GC	GC	0.874118	GC	0.804029	GC	0.825594	GC	0.874131	GC	0.541351
115	GC	GC	0.733451	Control	0.395976	GC	0.666059	GC	0.721762	GC	0.679931
116	GC	GC	0.935261	GC	0.956593	GC	0.940033	GC	0.9644	GC	0.729459
117	GC	Control	0.385612	Control	0.29865	Control	0.366956	Control	0.34594	Control	0.382284
118	GC	GC	0.781787	GC	0.664037	GC	0.749858	GC	0.811381	Control	0.438057
119	GC	GC	0.959802	GC	0.958124	GC	0.952046	GC	0.974636	GC	0.917678
120	GC	GC	0.97111	GC	0.956922	GC	0.95273	GC	0.978071	GC	0.979379
121	GC	GC	0.826201	GC	0.675792	GC	0.79101	GC	0.86254	Control	0.404412
122	GC	GC	0.969593	GC	0.970475	GC	0.958179	GC	0.970552	GC	0.949343
123	GC	GC	0.990042	GC	0.963422	GC	0.987274	GC	0.994234	GC	0.982342
124	GC	Control	0.332319	Control	0.550097	Control	0.266838	Control	0.340357	Control	0.178184
125	GC	GC	0.986302	GC	0.970707	GC	0.978613	GC	0.986902	GC	0.891577
126	GC	GC	0.637981	GC	0.74302	GC	0.54905	GC	0.557428	GC	0.888276
127	GC	GC	0.716629	Control	0.382421	GC	0.636432	GC	0.66755	GC	0.659954
128	GC	GC	0.996987	GC	0.978789	GC	0.996116	GC	0.998385	GC	0.982342
129	GC	GC	0.755318	Control	0.479032	GC	0.674983	GC	0.741903	GC	0.725275
130	GC	GC	0.998511	GC	0.994968	GC	0.997794	GC	0.999324	GC	0.993949
131	GC	GC	0.981327	GC	0.973015	GC	0.961314	GC	0.984409	GC	0.961934
132	GC	GC	0.995568	GC	0.988212	GC	0.989369	GC	0.996153	GC	0.96193
133	GC	GC	0.955516	GC	0.967706	GC	0.951272	GC	0.970126	GC	0.941232
134	GC	GC	0.998131	GC	0.993334	GC	0.997536	GC	0.999259	GC	0.988601
135	GC	GC	0.807856	GC	0.719874	GC	0.776435	GC	0.852673	GC	0.826575
136	GC	Control	0.229128	Control	0.162345	Control	0.261087	Control	0.272272	Control	0.0817588
137	GC	GC	0.999273	GC	0.979082	GC	0.999269	GC	0.999757	GC	0.982342
138	GC	GC	0.828092	GC	0.810416	GC	0.652673	GC	0.749805	GC	0.732985
139	GC	GC	0.859476	GC	0.602313	GC	0.78862	GC	0.842796	GC	0.583101
140	GC	GC	0.918472	GC	0.829325	GC	0.865783	GC	0.909909	GC	0.839789
141	GC	GC	0.985108	GC	0.984775	GC	0.986315	GC	0.993251	GC	0.848717
142	GC	Control	0.496741	Control	0.482029	Control	0.462573	GC	0.505698	Control	0.142689
143	GC	GC	0.999931	GC	0.957833	GC	0.999923	GC	0.999987	GC	0.972574
144	GC	GC	0.984926	GC	0.974937	GC	0.974854	GC	0.987543	GC	0.873585
145	GC	GC	0.927758	GC	0.78961	GC	0.878445	GC	0.924385	GC	0.873585
146	GC	GC	0.927372	GC	0.879483	GC	0.904959	GC	0.943388	GC	0.848717
147	GC	GC	0.994901	GC	0.980587	GC	0.994863	GC	0.997321	GC	0.983613
148	GC	Control	0.307542	Control	0.0985859	Control	0.231853	Control	0.240976	Control	0.0762463
149	GC	GC	0.896428	GC	0.896029	GC	0.863778	GC	0.915702	GC	0.768584
150	GC	GC	0.985665	GC	0.907702	GC	0.978453	GC	0.984272	GC	0.915547
151	GC	GC	0.963869	GC	0.937167	GC	0.943276	GC	0.965087	GC	0.994121
152	GC	GC	0.869385	GC	0.707131	GC	0.82039	GC	0.852818	GC	0.916312
153	GC	GC	0.722804	GC	0.616265	GC	0.636127	GC	0.752009	GC	0.880416
154	GC	GC	0.978501	GC	0.964403	GC	0.972531	GC	0.983188	GC	0.994121
155	GC	GC	0.944262	GC	0.886219	GC	0.914817	GC	0.959144	GC	0.855727
156	GC	Control	0.338655	Control	0.163428	Control	0.30025	Control	0.299413	Control	0.0807733
157	GC	Control	0.469773	GC	0.757927	Control	0.457203	Control	0.431833	GC	0.567201
158	GC	GC	0.983502	GC	0.965453	GC	0.976982	GC	0.987606	GC	0.982342
159	GC	GC	0.961824	GC	0.951417	GC	0.95509	GC	0.958147	GC	0.886165
160	GC	GC	0.985153	GC	0.980776	GC	0.976903	GC	0.988837	GC	0.896222
161	GC	GC	0.918813	GC	0.889898	GC	0.822917	GC	0.899965	GC	0.692417
162	GC	GC	0.999961	GC	0.933662	GC	0.999929	GC	0.999986	GC	0.966753
163	GC	GC	0.93548	GC	0.827866	GC	0.910124	GC	0.951307	GC	0.747594
164	GC	Control	0.401071	Control	0.374446	Control	0.262823	Control	0.277074	GC	0.800394
165	GC	Control	0.208282	Control	0.145447	Control	0.273182	Control	0.351553	Control	0.389173
166	GC	GC	0.850991	GC	0.613088	GC	0.785631	GC	0.848961	GC	0.917357
167	GC	GC	0.781929	GC	0.727967	GC	0.720132	GC	0.764128	Control	0.281773
168	GC	GC	0.971959	GC	0.971455	GC	0.968772	GC	0.981521	GC	0.954597
169	GC	GC	0.904252	GC	0.774282	GC	0.852002	GC	0.895889	GC	0.894339
170	GC	GC	0.998404	GC	0.952298	GC	0.998404	GC	0.999227	GC	0.982342
171	GC	GC	0.99544	GC	0.973105	GC	0.993181	GC	0.996721	GC	0.986756
172	GC	Control	0.141726	Control	0.031355	Control	0.1402	Control	0.128911	Control	0.0905338
21	GC	GC	0.879861	GC	0.907018	GC	0.839667	GC	0.863216	GC	0.591121
22	GC	GC	0.903688	GC	0.923948	GC	0.905784	GC	0.918066	GC	0.901672
23	GC	GC	0.975483	GC	0.897205	GC	0.971536	GC	0.98309	GC	0.903055
24	GC	GC	0.740787	GC	0.83796	GC	0.68841	GC	0.642651	Control	0.410814
25	GC	GC	0.991924	GC	0.942999	GC	0.990221	GC	0.995893	GC	0.973334
26	GC	Control	0.000520956	GC	0.742477	Control	0.000608707	Control	0.000279891	Control	0.264939
27	GC	Control	0.113679	Control	0.117841	Control	0.0963735	Control	0.0643441	Control	0.113865
28	GC	GC	0.945348	GC	0.917671	GC	0.932599	GC	0.952182	GC	0.985962
29	GC	GC	0.899199	GC	0.844219	GC	0.825652	GC	0.875905	Control	0.383913
210	GC	GC	0.848131	GC	0.860461	GC	0.792946	GC	0.848383	GC	0.982342
211	GC	GC	0.999377	GC	0.97328	GC	0.999662	GC	0.999853	GC	0.987468
212	GC	GC	0.909403	GC	0.78729	GC	0.877917	GC	0.92731	GC	0.903055
213	GC	Control	0.417381	GC	0.656846	Control	0.330117	Control	0.293243	Control	0.0516953
214	GC	GC	0.989233	GC	0.976637	GC	0.98888	GC	0.994903	GC	0.917357
215	GC	GC	0.612127	GC	0.934005	Control	0.434157	Control	0.445294	Control	0.0762463
216	GC	GC	0.986132	GC	0.969319	GC	0.97943	GC	0.989405	GC	0.914156
217	GC	Control	0.225119	Control	0.327399	Control	0.150095	Control	0.146387	GC	0.924706
218	GC	GC	0.99134	GC	0.972031	GC	0.990164	GC	0.99612	GC	0.963929
219	GC	Control	0.329765	Control	0.106023	Control	0.275466	Control	0.302564	Control	0.173469
220	GC	GC	0.768438	GC	0.636721	GC	0.674757	GC	0.780452	GC	0.77873
221	GC	Control	0.176711	Control	0.0906071	Control	0.182458	Control	0.178845	Control	0.307692
222	GC	GC	0.860524	GC	0.686961	GC	0.725517	GC	0.801926	GC	0.934622
223	GC	GC	0.847699	GC	0.689286	GC	0.724168	GC	0.810363	GC	0.781602
224	GC	GC	0.984018	GC	0.975564	GC	0.981375	GC	0.989877	GC	0.994121
225	GC	GC	0.946616	GC	0.909742	GC	0.931642	GC	0.947121	GC	0.783918
226	GC	GC	0.980725	GC	0.946765	GC	0.984593	GC	0.992843	GC	0.64935
227	GC	GC	0.95763	GC	0.864254	GC	0.94651	GC	0.952488	GC	0.943111
228	GC	Control	0.153462	Control	0.0511728	Control	0.134835	Control	0.122115	Control	0.0989478
229	GC	GC	0.96816	GC	0.920117	GC	0.953383	GC	0.97447	GC	0.827072
230	GC	GC	0.712161	Control	0.416619	GC	0.5937	GC	0.654518	GC	0.897462
231	GC	Control	0.429086	Control	0.14496	Control	0.322718	Control	0.351562	GC	0.524447
232	GC	Control	0.0550725	Control	0.312189	Control	0.0380052	Control	0.0195944	Control	0.0657408
233	GC	Control	0.163235	Control	0.0646339	Control	0.158331	Control	0.139571	Control	0.488445
234	GC	GC	0.972794	GC	0.939741	GC	0.967772	GC	0.97759	GC	0.994121
235	GC	GC	0.985613	GC	0.947791	GC	0.976604	GC	0.990239	GC	0.759561
236	GC	GC	0.686988	GC	0.845651	GC	0.671913	GC	0.682451	Control	0.0338321
237	GC	GC	0.982573	GC	0.936487	GC	0.979329	GC	0.992981	GC	0.956296
238	GC	GC	0.934868	GC	0.922638	GC	0.88803	GC	0.950903	GC	0.949664
239	GC	GC	0.989994	GC	0.968087	GC	0.979359	GC	0.99219	GC	0.949664
240	GC	GC	0.993099	GC	0.991115	GC	0.993585	GC	0.997039	GC	0.942996
241	GC	GC	0.51885	GC	0.655938	Control	0.417184	Control	0.4294	Control	0.328988
242	GC	GC	0.915676	GC	0.787342	GC	0.901708	GC	0.934285	GC	0.973334
243	GC	GC	0.986407	GC	0.960523	GC	0.983852	GC	0.992645	GC	0.936036
244	GC	GC	0.766379	GC	0.595145	GC	0.661742	GC	0.722453	GC	0.729459
245	GC	GC	0.949218	GC	0.943813	GC	0.946279	GC	0.974221	GC	0.918264
246	GC	GC	0.517006	Control	0.35247	Control	0.449744	Control	0.481214	Control	0.357893
247	GC	GC	0.992041	GC	0.916924	GC	0.993407	GC	0.996321	GC	0.936822
248	GC	GC	0.940847	GC	0.933096	GC	0.901737	GC	0.923032	GC	0.776807
249	GC	GC	0.97448	GC	0.914599	GC	0.965406	GC	0.9798	GC	0.900779
250	GC	GC	0.997462	GC	0.952318	GC	0.997629	GC	0.999299	GC	0.916154
251	GC	GC	0.514917	Control	0.381077	Control	0.366601	Control	0.376273	GC	0.903061
252	GC	GC	0.999333	GC	0.947672	GC	0.999639	GC	0.999841	GC	0.943111
253	GC	Control	0.111997	Control	0.144949	Control	0.110307	Control	0.130978	GC	0.732985
254	GC	GC	0.51341	Control	0.338879	Control	0.418318	Control	0.450774	GC	0.501556
255	GC	GC	0.92719	GC	0.882091	GC	0.882718	GC	0.924015	GC	0.541351
256	GC	GC	0.969285	GC	0.937245	GC	0.948724	GC	0.969357	GC	0.80485
257	GC	GC	0.530197	Control	0.445895	Control	0.426556	Control	0.480384	Control	0.125
258	GC	GC	0.694447	GC	0.585281	GC	0.653651	GC	0.709924	GC	0.554896
259	GC	GC	0.543687	Control	0.267232	Control	0.468961	Control	0.48949	GC	0.713116
260	GC	GC	0.998452	GC	0.920093	GC	0.998734	GC	0.999449	GC	0.943111
261	GC	Control	0.479074	Control	0.395325	Control	0.307591	Control	0.336711	GC	0.72792
262	GC	GC	0.888276	GC	0.711283	GC	0.898529	GC	0.921255	GC	0.973334
263	GC	Control	0.0469363	Control	0.0649237	Control	0.0386249	Control	0.0346827	Control	0.366103
2_64	GC	GC	0.546796	Control	0.382515	Control	0.412059	Control	0.41501	GC	0.665658
2_65	GC	GC	0.993295	GC	0.986788	GC	0.99408	GC	0.997375	GC	0.993345
2_66	GC	GC	0.999544	GC	0.932212	GC	0.999788	GC	0.999936	GC	0.995504
2_67	GC	GC	0.93509	GC	0.861421	GC	0.886598	GC	0.908729	GC	0.969137
2_68	GC	GC	0.999918	GC	0.947588	GC	0.999976	GC	0.999992	GC	0.994121
2_69	GC	Control	0.0530938	Control	0.0902581	Control	0.0337497	Control	0.0264653	Control	0.102067
2_70	GC	GC	0.695844	GC	0.65896	GC	0.528035	GC	0.607061	Control	0.404928
2_71	GC	GC	0.87179	GC	0.854751	GC	0.676243	GC	0.80556	Control	0.240299
2_72	GC	GC	0.760262	GC	0.872929	GC	0.726109	GC	0.671083	Control	0.380165
3_1	GC	GC	0.911042	GC	0.889626	GC	0.865338	GC	0.907462	GC	0.982342
3_2	GC	Control	0.00942508	GC	0.812769	Control	0.00798464	Control	0.0047349	Control	0.263423
3_3	GC	GC	0.975889	GC	0.963595	GC	0.968552	GC	0.97341	GC	0.942996
3_4	GC	GC	0.988295	GC	0.942873	GC	0.980763	GC	0.989829	GC	0.992704
3_5	GC	GC	0.997465	GC	0.960119	GC	0.997297	GC	0.998842	GC	0.982342
3_6	GC	GC	0.994439	GC	0.963646	GC	0.991024	GC	0.996318	GC	0.986756
3_7	GC	GC	0.976108	GC	0.955723	GC	0.968648	GC	0.981622	GC	0.696845
3_8	GC	GC	0.976955	GC	0.908772	GC	0.964522	GC	0.98262	GC	0.982342
3_9	GC	GC	0.970961	GC	0.971489	GC	0.965672	GC	0.968962	GC	0.744587
3_10	GC	GC	0.675594	Control	0.416303	GC	0.599263	GC	0.619834	Control	0.420892
3_11	GC	GC	0.991657	GC	0.989316	GC	0.980082	GC	0.992138	GC	0.926574
3_35	GC	Control	0.00166793	Control	0.0824587	Control	0.00297376	Control	0.00221722	GC	0.563659
458	GC	Control	0.00482496	Control	0.0452934	Control	0.00747583	Control	0.00629166	Control	0.0529712
7_1	GC	GC	0.965049	GC	0.949826	GC	0.949003	GC	0.971869	GC	0.959843
7_2	GC	GC	0.969213	GC	0.965555	GC	0.96253	GC	0.976946	GC	0.995055
7_3	GC	GC	0.96888	GC	0.915247	GC	0.955347	GC	0.969927	GC	0.905561
7_4	GC	Control	0.0611893	Control	0.0137384	Control	0.0765096	Control	0.0774669	Control	0.180779
7_5	GC	GC	0.997203	GC	0.957143	GC	0.994921	GC	0.998624	GC	0.949664
7_6	GC	GC	0.999835	GC	0.987021	GC	0.999878	GC	0.999971	GC	0.993949
7_7	GC	GC	0.995563	GC	0.992766	GC	0.995315	GC	0.998088	GC	0.993949
7_8	GC	GC	0.982331	GC	0.983566	GC	0.953717	GC	0.979662	GC	0.78747
7_9	GC	GC	0.958327	GC	0.918136	GC	0.934612	GC	0.962465	GC	0.963929
7_10	GC	GC	0.56705	Control	0.363277	GC	0.521105	GC	0.613053	GC	0.679931
7_11	GC	GC	0.877993	GC	0.913567	GC	0.878953	GC	0.912348	Control	0.497144
7_12	GC	GC	0.998834	GC	0.965689	GC	0.998846	GC	0.99967	GC	0.98462
7_13	GC	GC	0.994644	GC	0.989544	GC	0.99327	GC	0.997294	GC	0.994585
7_14	GC	GC	0.986168	GC	0.959147	GC	0.976376	GC	0.990674	GC	0.949664
7_15	GC	GC	0.874707	GC	0.659856	GC	0.801519	GC	0.855891	GC	0.982613
7_16	GC	GC	0.960081	GC	0.963106	GC	0.95739	GC	0.978432	GC	0.885379
7_17	GC	GC	0.760107	GC	0.791831	GC	0.741386	GC	0.697305	Control	0.382284
7_18	GC	GC	0.615787	GC	0.810229	GC	0.524112	GC	0.675426	GC	0.695443
7_19	GC	GC	0.826004	GC	0.85037	GC	0.760363	GC	0.872179	GC	0.880416
7_20	GC	GC	0.962021	GC	0.97765	GC	0.971108	GC	0.983482	GC	0.560101
7_21	GC	GC	0.887442	GC	0.77378	GC	0.85782	GC	0.914553	GC	0.840359
7_22	GC	Control	0.32093	Control	0.146118	Control	0.365674	Control	0.409294	Control	0.433728
7_23	GC	GC	0.898677	GC	0.83249	GC	0.882789	GC	0.940891	GC	0.797181
7_24	GC	GC	0.891999	GC	0.744845	GC	0.864681	GC	0.905531	GC	0.801262
7_25	GC	GC	0.898042	GC	0.919708	GC	0.887056	GC	0.947202	Control	0.42113
7_26	GC	GC	0.788424	GC	0.615609	GC	0.729842	GC	0.82235	GC	0.736883
7_27	GC	GC	0.985216	GC	0.979444	GC	0.984258	GC	0.993459	GC	0.942388
7_28	GC	GC	0.987945	GC	0.97492	GC	0.989093	GC	0.995673	GC	0.968938
7_29	GC	GC	0.998542	GC	0.969797	GC	0.99862	GC	0.999665	GC	0.972574
7_30	GC	GC	0.99178	GC	0.991438	GC	0.991544	GC	0.996102	GC	0.942388
7_31	GC	GC	0.99062	GC	0.953821	GC	0.989469	GC	0.99407	GC	0.894339
7_32	GC	GC	0.885675	GC	0.926745	GC	0.784315	GC	0.843677	Control	0.470691
7_33	GC	GC	0.964578	GC	0.951699	GC	0.945246	GC	0.96861	GC	0.923225
7_34	GC	GC	0.999946	GC	0.949497	GC	0.999976	GC	0.999993	GC	0.999026
7_35	GC	GC	0.994915	GC	0.987679	GC	0.983227	GC	0.994044	GC	0.552127
7_36	GC	GC	0.713472	Control	0.574981	GC	0.600969	GC	0.64976	GC	0.625674
7_37	GC	GC	0.971334	GC	0.967525	GC	0.967562	GC	0.980418	GC	0.970354
7_38	GC	GC	0.930879	GC	0.867928	GC	0.892803	GC	0.923585	GC	0.994121
7_39	GC	GC	0.832632	GC	0.634124	GC	0.769128	GC	0.829779	GC	0.822395
7_40	GC	GC	0.927768	GC	0.926543	GC	0.927665	GC	0.951406	GC	0.800394
7_41	GC	GC	0.92426	GC	0.840821	GC	0.867222	GC	0.924384	GC	0.96193
7_42	GC	GC	0.878447	GC	0.611471	GC	0.817736	GC	0.87326	GC	0.736883
7_43	GC	GC	0.895838	GC	0.865161	GC	0.86419	GC	0.91473	GC	0.906426
7_44	GC	GC	0.89986	GC	0.861028	GC	0.853985	GC	0.884527	GC	0.669864
7_45	GC	Control	0.00276652	GC	0.592704	Control	0.000961362	Control	0.000455813	Control	0.152659
7_46	GC	GC	0.96583	GC	0.830389	GC	0.95031	GC	0.967961	GC	0.982342
7_47	GC	Control	0.353223	Control	0.48304	Control	0.434167	GC	0.508188	GC	0.687861
7_48	GC	GC	0.928	GC	0.83703	GC	0.902295	GC	0.939889	GC	0.836444
7_49	GC	GC	0.997835	GC	0.938439	GC	0.997277	GC	0.998341	GC	0.862335
7_50	GC	GC	0.995914	GC	0.987048	GC	0.996171	GC	0.997377	GC	0.872961
7_51	GC	GC	0.77599	GC	0.706423	GC	0.696145	GC	0.804975	GC	0.939289
7_52	GC	GC	0.898595	GC	0.943515	GC	0.911215	GC	0.938306	GC	0.523912
7_53	GC	GC	0.618249	GC	0.607783	GC	0.593608	GC	0.633027	GC	0.699733
7_54	GC	GC	0.978623	GC	0.942277	GC	0.95856	GC	0.981007	GC	0.949664
7_55	GC	GC	0.965381	GC	0.924703	GC	0.943092	GC	0.976689	GC	0.967002
7_56	GC	GC	0.991775	GC	0.983551	GC	0.989486	GC	0.995655	GC	0.994585
7_57	GC	GC	0.9486	GC	0.888203	GC	0.920961	GC	0.957992	GC	0.836444
7_58	GC	GC	0.967316	GC	0.924773	GC	0.945525	GC	0.970378	GC	0.968024
7_59	GC	Control	0.486083	Control	0.224575	Control	0.466664	GC	0.520438	GC	0.628801
7_60	GC	GC	0.864719	GC	0.901373	GC	0.842776	GC	0.894954	GC	0.782004
7_61	GC	GC	0.975607	GC	0.977721	GC	0.960599	GC	0.964296	GC	0.979265
7_62	GC	GC	0.56372	Control	0.230725	Control	0.472133	GC	0.531817	Control	0.426644
7_63	GC	GC	0.594451	GC	0.728764	GC	0.588087	GC	0.678195	GC	0.763196
7_64	GC	GC	0.90586	GC	0.799176	GC	0.865347	GC	0.90055	GC	0.827072
7_65	GC	GC	0.95695	GC	0.960267	GC	0.934238	GC	0.963202	GC	0.972991
7_66	GC	GC	0.921366	GC	0.896007	GC	0.854119	GC	0.926558	GC	0.949664
7_67	GC	GC	0.859517	GC	0.888649	GC	0.720607	GC	0.822338	GC	0.949664
7_68	GC	GC	0.946486	GC	0.953191	GC	0.929357	GC	0.947845	GC	0.957943
7_69	GC	GC	0.996228	GC	0.990231	GC	0.996769	GC	0.998442	GC	0.96144
7_70	GC	Control	0.208547	Control	0.0600122	Control	0.197934	Control	0.176981	Control	0.0611173
3_12	Control	Control	0.0231605	Control	0.022734	Control	0.026199	Control	0.0172417	Control	0.390713
3_13	Control	Control	0.0052795	Control	0.00394142	Control	0.0072526	Control	0.00453366	Control	0.0135104
3_14	Control	Control	0.0081963	Control	0.00175578	Control	0.0125279	Control	0.00854898	Control	0.0135104
3_15	Control	Control	0.00289831	Control	0.0322508	Control	0.00416711	Control	0.00275561	Control	0.00639128
3_16	Control	Control	0.0137262	Control	0.00550214	Control	0.0240351	Control	0.018433	Control	0.0239002
3_17	Control	Control	0.00425549	Control	0.00840783	Control	0.00780754	Control	0.00518522	Control	0.0208337
3_18	Control	Control	0.000292869	Control	0.0114219	Control	0.000575729	Control	0.000305426	Control	0.0235367
3_19	Control	Control	0.00829515	Control	0.16823	Control	0.00830565	Control	0.00754739	Control	0.249389
3_20	Control	Control	0.00367177	Control	0.00570254	Control	0.0075809	Control	0.00579231	Control	0.00351013
3_21	Control	Control	0.000288659	Control	0.0120604	Control	0.000444415	Control	0.000201499	Control	0.0101224
3_22	Control	Control	0.00279472	Control	0.0116142	Control	0.00580256	Control	0.00432809	Control	0.00351013
3_23	Control	Control	0.0126503	Control	0.0438774	Control	0.0197654	Control	0.0145287	Control	0.0315094
3_24	Control	Control	0.00174405	Control	0.0107547	Control	0.00320583	Control	0.00221899	Control	0.0061614
3_25	Control	Control	0.00333739	Control	0.073384	Control	0.00780475	Control	0.00706773	Control	0.0408669
3_26	Control	Control	0.00499511	Control	0.00279133	Control	0.00803819	Control	0.00603499	Control	0.160902
3_27	Control	Control	0.00260404	Control	0.0798546	Control	0.00244515	Control	0.00123749	Control	0.0997514
3_28	Control	Control	6.56e-05	Control	0.552873	Control	0.00013977	Control	5.94e-05	Control	0.127576
3_29	Control	Control	0.00421309	Control	0.0461278	Control	0.00803658	Control	0.00668406	Control	0.0408669
3_30	Control	Control	0.0223974	Control	0.0760922	Control	0.0340964	Control	0.031155	GC	0.568841
3_31	Control	Control	0.00324864	Control	0.00394698	Control	0.004773	Control	0.00275722	Control	0.0556684
3_32	Control	Control	0.0460021	Control	0.0147462	Control	0.0550834	Control	0.0515238	Control	0.0312726
3_33	Control	Control	0.0038512	Control	0.00286589	Control	0.00502895	Control	0.00272	Control	0.0869173
3_34	Control	Control	0.00739226	Control	0.0186488	Control	0.0159182	Control	0.0129778	Control	0.0584136
3_36	Control	Control	1.85e-05	GC	0.702708	Control	2.95e-05	Control	1.2e-05	Control	0.0400478
3_37	Control	Control	0.0018565	GC	0.737472	Control	0.00190363	Control	0.00112104	Control	0.0780783
3_38	Control	Control	0.00104653	Control	0.00814648	Control	0.00156621	Control	0.000875709	Control	0.0168865
3_39	Control	Control	0.00505545	Control	0.00930208	Control	0.00475846	Control	0.00259465	Control	0.0053165
3_40	Control	Control	0.000773049	Control	0.0210937	Control	0.00109426	Control	0.000551874	Control	0.0239002
3_41	Control	Control	0.00157421	Control	0.0298785	Control	0.00378712	Control	0.00282942	Control	0.464844
3_42	Control	Control	0.0163837	Control	0.0661824	Control	0.0365315	Control	0.0407992	Control	0.201974
3_43	Control	Control	0.042928	Control	0.00739389	Control	0.0490218	Control	0.0363708	Control	0.148086
3_44	Control	Control	0.0768943	Control	0.0291521	Control	0.117161	Control	0.126335	Control	0.147395
3_45	Control	Control	0.00266402	Control	0.08768	Control	0.00655347	Control	0.00612024	Control	0.0355176
3_46	Control	Control	0.022965	Control	0.011069	Control	0.0281957	Control	0.0216233	Control	0.0317518
3_47	Control	Control	0.00957662	Control	0.0504156	Control	0.0125491	Control	0.00898964	Control	0.127576
3_48	Control	Control	0.00494324	Control	0.0185132	Control	0.00458567	Control	0.00226237	Control	0.0576228
3_49	Control	Control	0.00336151	Control	0.00988459	Control	0.00627274	Control	0.00458306	Control	0.00262323
3_50	Control	Control	0.0109049	Control	0.00273419	Control	0.0176226	Control	0.0130395	Control	0.0119448
3_51	Control	Control	0.00820841	GC	0.867285	Control	0.0131809	Control	0.017728	GC	0.846088
3_52	Control	Control	0.00569167	GC	0.646065	Control	0.00447768	Control	0.00222765	Control	0.476832
3_53	Control	Control	0.000274554	Control	0.013803	Control	0.000554245	Control	0.000319645	Control	0.00697434
3_54	Control	Control	0.00702707	Control	0.175878	Control	0.0143837	Control	0.015949	Control	0.37861
3_55	Control	Control	0.000295375	Control	0.018828	Control	0.000595093	Control	0.000290454	Control	0.0208337
3_56	Control	Control	0.00247503	Control	0.00223501	Control	0.00409323	Control	0.00263987	Control	0.0312726
3_57	Control	Control	0.00363356	Control	0.0533314	Control	0.00852901	Control	0.00710987	Control	0.127576
3_58	Control	Control	0.00137152	Control	0.0328177	Control	0.00186809	Control	0.00109051	Control	0.0193836
3_59	Control	Control	0.00613616	Control	0.176521	Control	0.00708131	Control	0.00566196	Control	0.0696911
3_60	Control	Control	0.000279447	Control	0.0166417	Control	0.000327569	Control	0.000138985	Control	0.00685204
3_61	Control	Control	0.0652949	Control	0.0404137	Control	0.0559718	Control	0.0402907	Control	0.0162667
3_62	Control	Control	0.00609507	Control	0.0233133	Control	0.00799133	Control	0.0068038	Control	0.0943708
3_63	Control	Control	0.00758433	Control	0.0140929	Control	0.0135885	Control	0.0109785	Control	0.0040373
3_64	Control	Control	0.00320033	Control	0.0292892	Control	0.00720159	Control	0.0063792	Control	0.0355176
3_65	Control	Control	0.056826	Control	0.0603162	Control	0.0761172	Control	0.089066	Control	0.0912672
3_66	Control	Control	0.000745678	Control	0.0120866	Control	0.00120517	Control	0.000610411	Control	0.0119448
3_67	Control	Control	0.00485292	Control	0.00824877	Control	0.00723366	Control	0.00504394	Control	0.0360893
3_68	Control	Control	0.00280169	Control	0.00934288	Control	0.00408327	Control	0.00239552	Control	0.100443
3_69	Control	Control	0.0115646	Control	0.0496472	Control	0.0199457	Control	0.0195331	GC	0.695443
3_70	Control	Control	0.00161756	Control	0.0205081	Control	0.00388545	Control	0.00292382	Control	0.0408669
3_71	Control	Control	0.00147262	Control	0.00460575	Control	0.00315368	Control	0.00211823	Control	0.00894586
3_72	Control	Control	0.000903499	Control	0.0339995	Control	0.00172439	Control	0.00115431	Control	0.0061614
41	Control	Control	0.00275998	Control	0.0446067	Control	0.00205279	Control	0.00102851	Control	0.0162667
42	Control	Control	0.0541914	Control	0.0764735	Control	0.0372395	Control	0.0235269	Control	0.195745
43	Control	Control	0.00249795	Control	0.0167061	Control	0.00561816	Control	0.0044306	Control	0.0115187
44	Control	Control	0.00214988	Control	0.0102402	Control	0.00329425	Control	0.00228166	Control	0.00457127
45	Control	Control	0.00974733	Control	0.0182357	Control	0.0103828	Control	0.00689708	Control	0.113865
46	Control	Control	0.00519869	Control	0.0106055	Control	0.0100577	Control	0.00820193	Control	0.00491935
47	Control	Control	0.000172123	Control	0.158074	Control	0.000259059	Control	0.000102506	Control	0.00512508
48	Control	Control	0.0201217	Control	0.0154314	Control	0.0196989	Control	0.0134561	Control	0.0417572
49	Control	Control	0.00170156	Control	0.00453241	Control	0.00213526	Control	0.00118122	Control	0.00685204
410	Control	Control	0.00484599	Control	0.0052815	Control	0.00619726	Control	0.00440737	Control	0.00253726
411	Control	Control	0.0220668	Control	0.0200652	Control	0.0163402	Control	0.00946352	Control	0.0139011
412	Control	Control	3.16e-05	GC	0.582199	Control	5e-05	Control	1.6e-05	Control	0.0208337
413	Control	Control	0.00461562	Control	0.00669047	Control	0.00563153	Control	0.00354613	Control	0.020163
414	Control	Control	0.00580865	Control	0.0359569	Control	0.006824	Control	0.00464851	Control	0.012538
415	Control	Control	0.0478242	Control	0.0225485	Control	0.049144	Control	0.0400569	Control	0.0762463
416	Control	Control	0.0164955	Control	0.193898	Control	0.0116567	Control	0.00727158	Control	0.0233073
417	Control	Control	0.0594009	Control	0.0530444	Control	0.0482391	Control	0.0375505	Control	0.0905338
418	Control	Control	0.140149	Control	0.349946	Control	0.10261	Control	0.0828899	Control	0.0762463
419	Control	Control	0.00282324	Control	0.0371328	Control	0.00307806	Control	0.00173106	Control	0.0417572
420	Control	Control	0.020173	Control	0.291675	Control	0.0137979	Control	0.0095903	Control	0.0281877
421	Control	Control	0.0163767	Control	0.00661373	Control	0.0243267	Control	0.0222132	Control	0.0604138
422	Control	Control	0.107303	Control	0.221909	Control	0.0762176	Control	0.0530138	Control	0.357321
423	Control	Control	0.00304103	Control	0.012716	Control	0.00460798	Control	0.00319227	Control	0.012538
424	Control	Control	0.127776	Control	0.0617501	Control	0.125258	Control	0.110547	Control	0.307692
425	Control	Control	0.0191752	Control	0.0197136	Control	0.0363308	Control	0.034678	Control	0.0239002
426	Control	Control	0.000187219	Control	0.480161	Control	0.000226891	Control	8.35e-05	Control	0.0239002
427	Control	Control	0.165024	Control	0.0854095	Control	0.185892	Control	0.183344	Control	0.281773
428	Control	Control	0.0260861	Control	0.125876	Control	0.0404395	Control	0.0406116	Control	0.0240825
429	Control	Control	0.050135	Control	0.547893	Control	0.0328692	Control	0.0266093	Control	0.0234852
430	Control	Control	0.000814595	Control	0.0666077	Control	0.000830648	Control	0.00043694	Control	0.012538
431	Control	Control	0.0228416	Control	0.0159299	Control	0.0497736	Control	0.0518321	Control	0.0285277
432	Control	Control	0.0141917	Control	0.00968647	Control	0.0143959	Control	0.00902418	Control	0.0997514
433	Control	Control	0.0547404	Control	0.159373	Control	0.0633209	Control	0.0704366	Control	0.0360893
434	Control	Control	0.0185201	Control	0.0285165	Control	0.0273792	Control	0.0269614	Control	0.249389
435	Control	Control	0.00604506	Control	0.0126383	Control	0.0107696	Control	0.00818818	Control	0.0312759
436	Control	Control	0.126738	Control	0.151571	Control	0.0981863	Control	0.0813858	Control	0.250633
437	Control	Control	0.00662636	Control	0.0261467	Control	0.0148902	Control	0.0126956	Control	0.0666351
438	Control	Control	0.00171622	Control	0.00309326	Control	0.00321447	Control	0.00207732	Control	0.0235367
439	Control	Control	0.00956546	Control	0.00997327	Control	0.0125804	Control	0.00944049	Control	0.0156355
440	Control	Control	0.000935418	Control	0.00826977	Control	0.00153502	Control	0.0009784	Control	0.0031798
441	Control	Control	0.00351105	Control	0.00349368	Control	0.0058229	Control	0.00380279	Control	0.0277065
442	Control	Control	0.000481233	Control	0.0238443	Control	0.000710385	Control	0.000409178	Control	0.00697434
443	Control	Control	0.0202763	Control	0.0777091	Control	0.0281361	Control	0.0298844	Control	0.249389
444	Control	Control	0.0241144	Control	0.0128815	Control	0.0310819	Control	0.0240506	Control	0.0875442
445	Control	Control	0.15877	Control	0.297358	Control	0.168992	Control	0.187859	Control	0.288821
446	Control	Control	0.00220247	Control	0.0291745	Control	0.00484798	Control	0.00377907	Control	0.0061614
447	Control	Control	0.00175837	Control	0.00619806	Control	0.00195054	Control	0.00101718	Control	0.0053165
448	Control	Control	0.0102788	Control	0.0225261	Control	0.00922263	Control	0.00702963	Control	0.0149978
449	Control	Control	0.00456198	Control	0.00654371	Control	0.00528841	Control	0.00339871	Control	0.0233073
450	Control	Control	0.00315084	Control	0.00407085	Control	0.00408962	Control	0.00255461	Control	0.0627376
451	Control	Control	0.00385668	Control	0.0233422	Control	0.00388485	Control	0.00224388	Control	0.0112294
452	Control	Control	0.000599845	Control	0.0512021	Control	0.000713634	Control	0.000388796	Control	0.00244566
453	Control	Control	0.000257984	Control	0.024392	Control	0.000501966	Control	0.000293012	Control	0.00327614
454	Control	Control	0.000298996	Control	0.24007	Control	0.000182685	Control	5.72e-05	Control	0.0233073
455	Control	Control	0.00583377	Control	0.0227074	Control	0.00621814	Control	0.00424219	Control	0.0388198
456	Control	Control	0.147614	Control	0.0382288	Control	0.177456	Control	0.190171	Control	0.371585
457	Control	Control	9.81e-05	Control	0.0945343	Control	9.33e-05	Control	3.78e-05	Control	0.00174383
459	Control	Control	0.0208549	Control	0.211299	Control	0.0113555	Control	0.00553156	Control	0.103085
460	Control	Control	0.000126397	Control	0.0279735	Control	0.000199686	Control	8.79e-05	Control	0.00200626
461	Control	Control	0.00220322	Control	0.0321281	Control	0.00166825	Control	0.00071392	Control	0.0321601
462	Control	Control	0.00021844	Control	0.023865	Control	0.000295753	Control	0.000151125	Control	0.000553046
463	Control	Control	0.00022163	Control	0.506655	Control	0.000294244	Control	0.000154665	Control	0.0061614
464	Control	Control	0.0038902	Control	0.0769263	Control	0.00354316	Control	0.00291829	Control	0.0183104
465	Control	Control	0.000141924	Control	0.0444798	Control	0.00022556	Control	0.000107152	Control	0.00297074
466	Control	Control	0.0226473	Control	0.0780496	Control	0.0233458	Control	0.016014	Control	0.0100224
467	Control	Control	0.00501186	Control	0.00330352	Control	0.00750353	Control	0.00555429	Control	0.000852123
468	Control	Control	0.0624552	Control	0.0757758	Control	0.0517411	Control	0.042131	Control	0.0417572
469	Control	Control	0.00253637	Control	0.0112638	Control	0.0025902	Control	0.0015155	Control	0.00135148
470	Control	Control	0.000675953	Control	0.00631942	Control	0.00097571	Control	0.000539991	Control	0.00244566
471	Control	Control	1.16e-05	Control	0.338398	Control	1.84e-05	Control	6.89e-06	Control	0.000553046
472	Control	Control	0.00480304	Control	0.00454652	Control	0.00743082	Control	0.00544795	Control	0.0193836
5_1	Control	Control	0.00138463	Control	0.00656632	Control	0.00204792	Control	0.00136039	Control	0.00438282
5_2	Control	Control	0.0119983	Control	0.0167739	Control	0.0155854	Control	0.0117111	Control	0.0156355
5_3	Control	Control	0.00144815	Control	0.00362587	Control	0.00219691	Control	0.00133382	Control	0.00200626
5_4	Control	Control	0.000677987	Control	0.0176604	Control	0.00159391	Control	0.00112535	Control	0.00262323
5_5	Control	Control	0.000209386	Control	0.073849	Control	0.000424615	Control	0.000263786	Control	0.017391
5_6	Control	Control	0.0102932	Control	0.0777683	Control	0.00610842	Control	0.0030906	Control	0.020163
5_7	Control	Control	0.00229683	Control	0.0044288	Control	0.00301223	Control	0.00181071	Control	0.00253699
5_8	Control	Control	0.00163511	Control	0.0967248	Control	0.00136466	Control	0.000598987	Control	0.0203153
5_9	Control	Control	0.00473794	Control	0.00541756	Control	0.00695834	Control	0.00459893	Control	0.0235367
5_10	Control	Control	0.0011109	Control	0.190229	Control	0.000683689	Control	0.00025507	Control	0.0417572
5_11	Control	Control	0.000183264	Control	0.0611783	Control	0.000308249	Control	0.000158792	Control	0.00341718
5_12	Control	Control	0.00263805	Control	0.0245349	Control	0.00361165	Control	0.00261898	Control	0.05959
5_13	Control	Control	0.00130926	Control	0.00901882	Control	0.001906	Control	0.00106884	Control	0.00723432
5_14	Control	Control	0.00815362	Control	0.482059	Control	0.0157762	Control	0.0180562	Control	0.37861
5_15	Control	Control	0.0544793	GC	0.888144	Control	0.0539352	Control	0.098399	GC	0.846088
5_16	Control	Control	0.000130999	Control	0.129016	Control	0.000166335	Control	7.03e-05	Control	0.00174383
5_17	Control	Control	0.00397569	Control	0.00280287	Control	0.00595927	Control	0.00347135	Control	0.0292708
5_18	Control	Control	0.00560136	Control	0.00873212	Control	0.00700672	Control	0.00460377	Control	0.0556684
5_19	Control	Control	0.00370559	Control	0.0503103	Control	0.0034492	Control	0.00198009	Control	0.00834389
5_20	Control	Control	0.00708913	Control	0.00919449	Control	0.0123546	Control	0.0102481	Control	0.00708392
5_21	Control	Control	0.00447764	Control	0.00579731	Control	0.00610069	Control	0.00434684	Control	0.00139105
5_22	Control	Control	0.000110707	Control	0.0409747	Control	0.000134277	Control	5.72e-05	Control	0.00149877
5_23	Control	Control	0.128243	Control	0.0898313	Control	0.144643	Control	0.143978	Control	0.263423
5_24	Control	Control	0.000808893	Control	0.00761423	Control	0.00108919	Control	0.000503177	Control	0.00685204
5_25	Control	Control	0.0012975	Control	0.0272958	Control	0.00167347	Control	0.000947333	Control	0.00397466
6_1	Control	Control	0.147087	Control	0.0995909	Control	0.137036	Control	0.146599	Control	0.0520783
6_2	Control	GC	0.901208	GC	0.70093	GC	0.856146	GC	0.905385	GC	0.618609
6_3	Control	Control	0.0369432	Control	0.0244283	Control	0.0435643	Control	0.0344848	Control	0.19005
6_4	Control	Control	0.427177	Control	0.288288	Control	0.449997	GC	0.510019	GC	0.630592
6_5	Control	Control	0.140562	Control	0.221319	Control	0.122009	Control	0.111276	Control	0.307692
6_6	Control	Control	0.365173	GC	0.725374	Control	0.267633	Control	0.253226	Control	0.307692
6_7	Control	Control	0.0133607	Control	0.03287	Control	0.0179072	Control	0.0129046	Control	0.100443
6_8	Control	Control	0.0439384	Control	0.00740827	Control	0.0561794	Control	0.0496736	Control	0.160902
6_9	Control	Control	0.111794	Control	0.094118	Control	0.109545	Control	0.0918785	Control	0.0338321
6_10	Control	Control	0.0833995	Control	0.195107	Control	0.103113	Control	0.0938343	Control	0.102585
6_11	Control	Control	0.00742909	Control	0.210978	Control	0.00495987	Control	0.00254735	Control	0.0417572
6_12	Control	Control	0.336103	Control	0.442872	Control	0.262457	Control	0.254165	Control	0.307692
6_13	Control	GC	0.500517	GC	0.924795	Control	0.367148	Control	0.335538	Control	0.408949
6_14	Control	Control	0.053241	Control	0.071484	Control	0.0820254	Control	0.0878727	Control	0.0467413
6_15	Control	Control	0.133099	Control	0.0831585	Control	0.13818	Control	0.145309	Control	0.246046
6_16	Control	Control	0.0229912	Control	0.0384282	Control	0.0268155	Control	0.0244411	Control	0.00535783
6_17	Control	GC	0.871826	GC	0.824622	GC	0.865281	GC	0.920461	Control	0.409504
6_18	Control	Control	0.0147434	Control	0.00318372	Control	0.0258889	Control	0.0222068	Control	0.0155161
6_19	Control	Control	0.0289736	Control	0.0280533	Control	0.0305095	Control	0.0248234	Control	0.0997514
6_20	Control	GC	0.749975	GC	0.77871	GC	0.71322	GC	0.775425	Control	0.142689
6_21	Control	Control	0.357908	GC	0.825654	Control	0.245606	Control	0.193317	Control	0.408949
6_22	Control	Control	0.0862855	Control	0.0796325	Control	0.079272	Control	0.0619961	Control	0.173469
6_23	Control	Control	0.0537891	Control	0.0179076	Control	0.0908523	Control	0.0917236	Control	0.367482
6_24	Control	Control	0.200731	Control	0.156506	Control	0.204405	Control	0.21152	Control	0.307692
6_25	Control	GC	0.944466	GC	0.953138	GC	0.95064	GC	0.974189	GC	0.823529
6_26	Control	Control	0.445379	Control	0.320435	Control	0.399293	Control	0.415315	Control	0.0807733
6_27	Control	Control	0.0074976	Control	0.0495208	Control	0.00530703	Control	0.00260517	Control	0.274783
6_28	Control	Control	0.0409203	Control	0.0392734	Control	0.0493958	Control	0.0401576	Control	0.156304
6_29	Control	Control	0.0211326	Control	0.0481678	Control	0.0171413	Control	0.0104053	Control	0.0233073
6_30	Control	Control	0.185178	Control	0.2951	Control	0.183425	Control	0.17282	GC	0.725275
6_31	Control	GC	0.8406	GC	0.95404	GC	0.738552	GC	0.737803	GC	0.567201
6_32	Control	GC	0.556703	GC	0.672747	Control	0.463783	Control	0.466821	Control	0.0762463
6_33	Control	Control	0.112261	Control	0.551834	Control	0.0955527	Control	0.0921605	Control	0.056916
6_34	Control	Control	0.028713	Control	0.101798	Control	0.027103	Control	0.0208722	Control	0.114653
6_35	Control	Control	0.398539	Control	0.165984	Control	0.354915	Control	0.4372	Control	0.455453
6_36	Control	GC	0.631478	GC	0.782056	GC	0.601639	GC	0.664453	GC	0.587375
6_37	Control	Control	0.399411	GC	0.805674	Control	0.311076	Control	0.302291	Control	0.19005
6_38	Control	Control	0.0106036	Control	0.00628491	Control	0.0151671	Control	0.0117861	Control	0.00723432
6_39	Control	Control	0.226268	Control	0.0852892	Control	0.231818	Control	0.25639	GC	0.50577
6_40	Control	Control	0.00277717	Control	0.0357939	Control	0.00248746	Control	0.00136576	Control	0.0234852
6_41	Control	Control	0.164747	Control	0.207057	Control	0.128393	Control	0.107423	Control	0.307692
6_42	Control	Control	0.139729	Control	0.142745	Control	0.117628	Control	0.103401	Control	0.328988
6_43	Control	Control	0.105807	Control	0.0261957	Control	0.102042	Control	0.0784787	Control	0.151769
6_44	Control	GC	0.67647	GC	0.91905	GC	0.509545	Control	0.46666	GC	0.567201
6_45	Control	Control	0.352866	Control	0.222978	Control	0.296231	Control	0.278758	Control	0.357321
6_46	Control	GC	0.812677	GC	0.801608	GC	0.769271	GC	0.86543	GC	0.900883
6_47	Control	Control	0.24638	Control	0.123474	Control	0.284153	Control	0.353401	Control	0.147408
6_48	Control	GC	0.607739	Control	0.334673	GC	0.539585	GC	0.611313	GC	0.729459
6_49	Control	Control	0.464092	Control	0.141156	Control	0.373114	Control	0.439663	GC	0.855871
6_50	Control	GC	0.650554	Control	0.545535	GC	0.576518	GC	0.622679	GC	0.528302
6_51	Control	Control	0.306768	Control	0.345864	Control	0.230536	Control	0.214282	Control	0.171585
6_52	Control	GC	0.940312	GC	0.961577	GC	0.939048	GC	0.956668	GC	0.807601
6_53	Control	GC	0.843822	GC	0.941946	GC	0.819069	GC	0.859444	Control	0.171585
6_54	Control	GC	0.889632	GC	0.945503	GC	0.898094	GC	0.930377	GC	0.729459
6_55	Control	Control	0.00349262	Control	0.00297941	Control	0.00684483	Control	0.00483021	Control	0.0119448
6_56	Control	Control	0.00934934	Control	0.0239934	Control	0.0146961	Control	0.0119225	Control	0.0277094
6_57	Control	Control	0.166659	Control	0.135781	Control	0.147277	Control	0.150581	GC	0.501845
6_58	Control	Control	0.0186011	Control	0.014264	Control	0.0218959	Control	0.0160916	Control	0.205622
6_59	Control	Control	0.103178	Control	0.092552	Control	0.0784619	Control	0.0541479	Control	0.382284
6_60	Control	Control	0.053933	Control	0.130392	Control	0.0688689	Control	0.0638888	Control	0.16484
6_61	Control	Control	0.450722	GC	0.620239	GC	0.509729	GC	0.613422	GC	0.7646
6_62	Control	Control	0.0295934	Control	0.0138358	Control	0.0410996	Control	0.0333481	Control	0.0317518
6_63	Control	GC	0.85945	GC	0.95378	GC	0.851132	GC	0.889737	GC	0.729459
6_64	Control	Control	0.0677615	Control	0.0663536	Control	0.0577942	Control	0.0451771	Control	0.0762463
6_65	Control	Control	0.00876478	Control	0.00388592	Control	0.0124798	Control	0.00946424	Control	0.00831614
6_66	Control	Control	0.122305	Control	0.303307	Control	0.0912282	Control	0.0701117	Control	0.0762463
6_67	Control	Control	0.0220229	Control	0.108807	Control	0.0164078	Control	0.00931029	Control	0.173469
6_68	Control	Control	0.0221278	Control	0.0113904	Control	0.0339746	Control	0.0251151	Control	0.29686
6_69	Control	Control	0.0474826	Control	0.0146889	Control	0.0548226	Control	0.0475954	Control	0.0997514
6_70	Control	GC	0.651523	Control	0.255413	GC	0.60302	GC	0.681699	Control	0.402538
