# Supplementary material for: Metabolic signatures for gastric cancer diagnosis and mechanistic insights: a multicenter study
Source: EMBO Mol Med. 2025 Oct 27;17(12):3355–76. doi: 10.1038/s44321-025-00325-0 (PMC12686445; doi:10.1038/s44321-025-00325-0)
Supplement: Supplementary file 5 — Source data Fig. 4 [file 44321_2025_325_MOESM5_ESM.zip]

Archive with 12 entries (8 files):
- EMM-2025-21992_Figure 4/
- EMM-2025-21992_Figure 4/.DS_Store
- __MACOSX/EMM-2025-21992_Figure 4/._.DS_Store
- EMM-2025-21992_Figure 4/EMM-2025-21992_Figure 4A/
- EMM-2025-21992_Figure 4/EMM-2025-21992_Figure 4C/
- EMM-2025-21992_Figure 4/EMM-2025-21992_Figure 4D/
- EMM-2025-21992_Figure 4/EMM-2025-21992_Figure 4A/EMM-2025-21992_Figure 4A.xlsx
- __MACOSX/EMM-2025-21992_Figure 4/EMM-2025-21992_Figure 4A/._EMM-2025-21992_Figure 4A.xlsx
- EMM-2025-21992_Figure 4/EMM-2025-21992_Figure 4C/EMM-2025-21992_Figure 4C.xlsx
- __MACOSX/EMM-2025-21992_Figure 4/EMM-2025-21992_Figure 4C/._EMM-2025-21992_Figure 4C.xlsx
- EMM-2025-21992_Figure 4/EMM-2025-21992_Figure 4D/EMM-2025-21992_Figure 4D.xlsx
- __MACOSX/EMM-2025-21992_Figure 4/EMM-2025-21992_Figure 4D/._EMM-2025-21992_Figure 4D.xlsx
