# Supplementary material for: Metabolic signatures for gastric cancer diagnosis and mechanistic insights: a multicenter study
Source: EMBO Mol Med. 2025 Oct 27;17(12):3355–76. doi: 10.1038/s44321-025-00325-0 (PMC12686445; doi:10.1038/s44321-025-00325-0)
Supplement: Supplementary file 5 — Source data Fig. 4 [file 44321_2025_325_MOESM5_ESM.zip › EMM-2025-21992_Figure 4/EMM-2025-21992_Figure 4A/EMM-2025-21992_Figure 4A.xlsx]

## Sheet: Sheet1
Dataset	Group	isovalerylcarnitine(C5)	N-acetylneuraminate
Discovery dataset (Plasma)	Control	0.440038	-0.527134
Discovery dataset (Plasma)	Control	-0.392736	0.869251
Discovery dataset (Plasma)	Control	-0.570236	-0.525578
Discovery dataset (Plasma)	Control	-0.766365	-1.81278
Discovery dataset (Plasma)	Control	1.16146	0.579737
Discovery dataset (Plasma)	Control	0.496137	-0.382535
Discovery dataset (Plasma)	Control	0.646576	0.316846
Discovery dataset (Plasma)	Control	1.17293	-2.28049
Discovery dataset (Plasma)	Control	0.794858	-0.0438015
Discovery dataset (Plasma)	Control	0.402758	-0.252473
Discovery dataset (Plasma)	Control	0.233511	-1.15865
Discovery dataset (Plasma)	Control	-0.117659	-0.640019
Discovery dataset (Plasma)	Control	0.658259	-0.144671
Discovery dataset (Plasma)	Control	0.708462	-0.372135
Discovery dataset (Plasma)	Control	-0.289083	-1.13664
Discovery dataset (Plasma)	Control	0.23838	-0.497707
Discovery dataset (Plasma)	Control	0.622674	-0.264668
Discovery dataset (Plasma)	Control	0.793619	0.0339173
Discovery dataset (Plasma)	Control	0.393297	0.625899
Discovery dataset (Plasma)	Control	1.0131	-0.720174
Discovery dataset (Plasma)	Control	0.870566	0.612571
Discovery dataset (Plasma)	Control	0.491705	0.0908247
Discovery dataset (Plasma)	Control	-0.0537055	-0.487627
Discovery dataset (Plasma)	Control	0.356993	-0.570213
Discovery dataset (Plasma)	Control	1.59934	0.914303
Discovery dataset (Plasma)	Control	0.0159702	-0.107198
Discovery dataset (Plasma)	Control	0.528005	0.072106
Discovery dataset (Plasma)	Control	-0.256058	-0.780097
Discovery dataset (Plasma)	Control	0.71073	-0.726259
Discovery dataset (Plasma)	Control	0.436419	0.258925
Discovery dataset (Plasma)	Control	-0.0174089	-1.33063
Discovery dataset (Plasma)	Control	0.617438	-0.208919
Discovery dataset (Plasma)	Control	1.1495	1.37366
Discovery dataset (Plasma)	Control	0.555506	-0.76982
Discovery dataset (Plasma)	Control	0.738257	-0.285687
Discovery dataset (Plasma)	Control	-0.287639	-0.371671
Discovery dataset (Plasma)	Control	0.542017	0.308125
Discovery dataset (Plasma)	Control	-0.532164	0.107084
Discovery dataset (Plasma)	Control	0.362915	-0.336695
Discovery dataset (Plasma)	Control	0.591187	0.314666
Discovery dataset (Plasma)	Control	0.0280562	0.0721926
Discovery dataset (Plasma)	Control	0.306847	-0.431856
Discovery dataset (Plasma)	Control	0.743896	-0.558904
Discovery dataset (Plasma)	Control	-0.266534	-0.645981
Discovery dataset (Plasma)	Control	0.116884	-0.396351
Discovery dataset (Plasma)	Control	0.472181	-0.223906
Discovery dataset (Plasma)	Control	-0.113266	0.385187
Discovery dataset (Plasma)	Control	0.00804158	0.130019
Discovery dataset (Plasma)	Control	-0.347198	0.482938
Discovery dataset (Plasma)	Control	-0.0412161	-0.181395
Discovery dataset (Plasma)	Control	-0.156691	-0.0117192
Discovery dataset (Plasma)	Control	0.605064	0.230941
Discovery dataset (Plasma)	Control	0.915292	-0.485868
Discovery dataset (Plasma)	Control	-0.593552	0.0794723
Discovery dataset (Plasma)	Control	1.08287	-1.06891
Discovery dataset (Plasma)	Control	0.457127	-0.808752
Discovery dataset (Plasma)	Control	0.484808	-0.367262
Discovery dataset (Plasma)	Control	0.212318	0.0703448
Discovery dataset (Plasma)	Control	0.750942	0.170503
Discovery dataset (Plasma)	Control	-0.552627	-0.75872
Discovery dataset (Plasma)	Control	0.00153011	-0.320517
Discovery dataset (Plasma)	Control	0.405373	-0.121048
Discovery dataset (Plasma)	Control	0.83783	-0.657776
Discovery dataset (Plasma)	Control	0.394818	-0.267085
Discovery dataset (Plasma)	Control	0.0994213	0.0298915
Discovery dataset (Plasma)	Control	-0.152683	-0.593796
Discovery dataset (Plasma)	Control	1.22171	0.22067
Discovery dataset (Plasma)	Control	0.239382	-0.820848
Discovery dataset (Plasma)	Control	-0.107265	0.2097
Discovery dataset (Plasma)	Control	0.478885	-0.341169
Discovery dataset (Plasma)	Control	0.876468	0.105272
Discovery dataset (Plasma)	Control	0.590835	1.62266
Discovery dataset (Plasma)	Control	1.0956	-0.26225
Discovery dataset (Plasma)	Control	1.31482	-0.380295
Discovery dataset (Plasma)	Control	0.206728	-0.0425367
Discovery dataset (Plasma)	Control	0.627539	0.180881
Discovery dataset (Plasma)	Control	-0.230651	-0.18414
Discovery dataset (Plasma)	Control	0.365326	-0.375184
Discovery dataset (Plasma)	Control	0.905399	0.369673
Discovery dataset (Plasma)	Control	0.46408	-0.767795
Discovery dataset (Plasma)	Control	0.0194428	-0.794937
Discovery dataset (Plasma)	Control	0.339336	-0.245799
Discovery dataset (Plasma)	Control	-0.625114	-1.45338
Discovery dataset (Plasma)	Control	1.02945	0.084081
Discovery dataset (Plasma)	Control	0.564521	0.0904343
Discovery dataset (Plasma)	Control	0.391229	-0.503709
Discovery dataset (Plasma)	Control	0.655452	-0.246944
Discovery dataset (Plasma)	Control	0.321329	0.636204
Discovery dataset (Plasma)	Control	0.141032	-0.463058
Discovery dataset (Plasma)	Control	-0.237611	-0.0293756
Discovery dataset (Plasma)	Control	-0.0714225	-0.932457
Discovery dataset (Plasma)	Control	0.0834665	-0.250238
Discovery dataset (Plasma)	Control	0.710057	1.75575
Discovery dataset (Plasma)	Control	0.522995	0.456682
Discovery dataset (Plasma)	GC	0.0290471	1.3052
Discovery dataset (Plasma)	GC	0.369865	2.06768
Discovery dataset (Plasma)	GC	0.781355	0.919485
Discovery dataset (Plasma)	GC	-0.745489	7.10785
Discovery dataset (Plasma)	GC	-1.41252	-0.0752637
Discovery dataset (Plasma)	GC	-0.496614	0.296194
Discovery dataset (Plasma)	GC	-0.181827	0.231036
Discovery dataset (Plasma)	GC	-1.30573	-1.1214
Discovery dataset (Plasma)	GC	-0.494832	0.784709
Discovery dataset (Plasma)	GC	-2.31032	0.168103
Discovery dataset (Plasma)	GC	0.509671	-0.421176
Discovery dataset (Plasma)	GC	0.745269	0.779466
Discovery dataset (Plasma)	GC	-2.8196	-1.8095
Discovery dataset (Plasma)	GC	-0.212786	-0.162172
Discovery dataset (Plasma)	GC	0.427675	2.89304
Discovery dataset (Plasma)	GC	-0.323094	-0.0101867
Discovery dataset (Plasma)	GC	-1.49002	0.214649
Discovery dataset (Plasma)	GC	-2.62364	-0.0936147
Discovery dataset (Plasma)	GC	0.0288247	0.252913
Discovery dataset (Plasma)	GC	-1.74491	-0.599631
Discovery dataset (Plasma)	GC	-0.780382	-0.222987
Discovery dataset (Plasma)	GC	-0.785553	-0.280285
Discovery dataset (Plasma)	GC	-3.2012	-0.938042
Discovery dataset (Plasma)	GC	-1.49128	-0.459888
Discovery dataset (Plasma)	GC	0.853964	2.54894
Discovery dataset (Plasma)	GC	-2.08403	-0.470358
Discovery dataset (Plasma)	GC	0.884918	0.657312
Discovery dataset (Plasma)	GC	-1.04046	-0.0999623
Discovery dataset (Plasma)	GC	-2.77108	-0.19288
Discovery dataset (Plasma)	GC	-2.53887	-1.6019
Discovery dataset (Plasma)	GC	0.759144	0.2855
Discovery dataset (Plasma)	GC	-0.734546	-0.747821
Discovery dataset (Plasma)	GC	-0.506938	0.376042
Discovery dataset (Plasma)	GC	-0.886316	-0.722147
Discovery dataset (Plasma)	GC	-0.0380455	0.371578
Discovery dataset (Plasma)	GC	-1.12359	0.813633
Discovery dataset (Plasma)	GC	-1.77149	-1.55537
Discovery dataset (Plasma)	GC	-4.74579	-0.310645
Discovery dataset (Plasma)	GC	-2.22602	1.34007
Discovery dataset (Plasma)	GC	0.0470799	1.51116
Discovery dataset (Plasma)	GC	1.00314	2.79973
Discovery dataset (Plasma)	GC	-0.506284	0.0644879
Discovery dataset (Plasma)	GC	-0.104187	0.114277
Discovery dataset (Plasma)	GC	0.815724	-0.189293
Discovery dataset (Plasma)	GC	0.742764	0.882954
Discovery dataset (Plasma)	GC	2.17316	0.186723
Discovery dataset (Plasma)	GC	-0.551899	1.13505
Discovery dataset (Plasma)	GC	0.209714	0.356086
Discovery dataset (Plasma)	GC	-0.239075	0.165507
Discovery dataset (Plasma)	GC	0.25503	0.321955
Validation dataset (Plasma)	GC	-0.704944	-0.530007
Validation dataset (Plasma)	GC	0.528618	-0.244395
Validation dataset (Plasma)	GC	-0.838123	-0.240118
Validation dataset (Plasma)	GC	-0.331894	0.399064
Validation dataset (Plasma)	GC	-0.189544	0.0510439
Validation dataset (Plasma)	GC	1.29143	0.46002
Validation dataset (Plasma)	GC	0.322843	0.507262
Validation dataset (Plasma)	GC	0.78223	1.06121
Validation dataset (Plasma)	GC	-0.630387	-0.640514
Validation dataset (Plasma)	GC	-0.744028	0.286471
Validation dataset (Plasma)	GC	-0.607443	0.686901
Validation dataset (Plasma)	GC	-1.30568	-0.0881384
Validation dataset (Plasma)	GC	-0.270338	0.229686
Validation dataset (Plasma)	GC	0.0519378	0.782434
Validation dataset (Plasma)	GC	0.0923081	-0.63789
Validation dataset (Plasma)	GC	-0.201646	1.30776
Validation dataset (Plasma)	GC	-0.374351	-0.0684962
Validation dataset (Plasma)	GC	-0.275016	0.525772
Validation dataset (Plasma)	GC	-0.261251	-0.436299
Validation dataset (Plasma)	GC	-1.06588	-0.0583147
Validation dataset (Plasma)	GC	-0.0926344	0.845296
Validation dataset (Plasma)	GC	0.0575716	0.945884
Validation dataset (Plasma)	GC	-1.84801	-0.723732
Validation dataset (Plasma)	GC	-0.126303	-1.9325
Validation dataset (Plasma)	GC	-2.29785	-0.728491
Validation dataset (Plasma)	GC	0.665524	0.333254
Validation dataset (Plasma)	GC	-0.272449	0.103197
Validation dataset (Plasma)	GC	-2.75155	-1.24784
Validation dataset (Plasma)	GC	-0.223256	0.494827
Validation dataset (Plasma)	GC	-2.02263	-0.156775
Validation dataset (Plasma)	GC	-1.28138	-0.165919
Validation dataset (Plasma)	GC	-2.39679	-0.92364
Validation dataset (Plasma)	GC	0.157429	1.08649
Validation dataset (Plasma)	GC	-1.57811	0.0205478
Validation dataset (Plasma)	GC	0.204964	0.34506
Validation dataset (Plasma)	GC	0.401194	0.126628
Validation dataset (Plasma)	GC	-2.82612	-0.562572
Validation dataset (Plasma)	GC	-1.5538	-0.65443
Validation dataset (Plasma)	GC	-0.310863	0.09503
Validation dataset (Plasma)	GC	-0.72147	-0.0767109
Validation dataset (Plasma)	GC	0.0647788	1.67713
Validation dataset (Plasma)	GC	0.205819	0.51911
Validation dataset (Plasma)	GC	-4.24698	-0.0530148
Validation dataset (Plasma)	GC	-1.79456	0.141651
Validation dataset (Plasma)	GC	-0.730995	0.230233
Validation dataset (Plasma)	GC	-0.0993503	0.642967
Validation dataset (Plasma)	GC	-0.315899	0.540456
Validation dataset (Plasma)	GC	-0.215115	0.575445
Validation dataset (Plasma)	GC	-1.04505	0.0994185
Validation dataset (Plasma)	GC	-0.629832	-0.896833
Validation dataset (Plasma)	GC	-0.997226	0.254035
Validation dataset (Plasma)	GC	-0.734682	-0.226777
Validation dataset (Plasma)	GC	-0.629308	-0.611304
Validation dataset (Plasma)	GC	-0.870337	0.836892
Validation dataset (Plasma)	GC	-0.360375	0.390576
Validation dataset (Plasma)	GC	0.215808	0.626356
Validation dataset (Plasma)	GC	1.166	0.629368
Validation dataset (Plasma)	GC	-2.05769	-1.10374
Validation dataset (Plasma)	GC	-0.110852	0.994983
Validation dataset (Plasma)	GC	0.274414	0.413453
Validation dataset (Plasma)	GC	-1.04409	-0.405771
Validation dataset (Plasma)	GC	-5.38938	-0.497331
Validation dataset (Plasma)	GC	-0.225144	1.13854
Validation dataset (Plasma)	GC	-0.767159	0.9151
Validation dataset (Plasma)	GC	-0.0362856	-0.0541564
Validation dataset (Plasma)	GC	-0.354849	0.72974
Validation dataset (Plasma)	GC	0.0677136	0.814754
Validation dataset (Plasma)	GC	-0.743854	0.523717
Validation dataset (Plasma)	GC	-1.08718	0.227122
Validation dataset (Plasma)	GC	-1.48498	-0.652038
Validation dataset (Plasma)	GC	-1.99025	-1.24645
Validation dataset (Plasma)	GC	0.315727	0.532396
Validation dataset (Plasma)	GC	0.124002	1.65976
Validation dataset (Plasma)	GC	-1.99047	-1.13339
Validation dataset (Plasma)	GC	-1.522	-0.190939
Validation dataset (Plasma)	GC	0.458349	-0.0741833
Validation dataset (Plasma)	GC	-1.80776	0.492275
Validation dataset (Plasma)	GC	3.37668	-0.00162937
Validation dataset (Plasma)	GC	0.166055	0.51552
Validation dataset (Plasma)	GC	-0.562465	1.0953
Validation dataset (Plasma)	GC	-0.213147	0.63079
Validation dataset (Plasma)	GC	-1.4997	-1.13788
Validation dataset (Plasma)	GC	-1.02524	1.56397
Validation dataset (Plasma)	GC	-1.01919	-0.292107
Validation dataset (Plasma)	GC	0.137563	1.61365
Validation dataset (Plasma)	GC	-1.3607	1.37998
Validation dataset (Plasma)	GC	0.967616	2.48457
Validation dataset (Plasma)	GC	-1.61167	0.878284
Validation dataset (Plasma)	GC	-0.747003	-2.05988
Validation dataset (Plasma)	GC	-0.570687	1.40072
Validation dataset (Plasma)	GC	-0.218205	0.215322
Validation dataset (Plasma)	GC	-0.687776	-0.276886
Validation dataset (Plasma)	GC	0.632444	0.518617
Validation dataset (Plasma)	GC	-0.804108	0.154152
Validation dataset (Plasma)	GC	-1.13598	-0.299968
Validation dataset (Plasma)	GC	-0.578735	1.18986
Validation dataset (Plasma)	GC	-0.164706	0.382705
Validation dataset (Plasma)	GC	-0.0287367	1.22092
Validation dataset (Plasma)	GC	-0.330958	0.389715
Validation dataset (Plasma)	GC	0.255697	0.631605
Validation dataset (Plasma)	GC	-0.145429	0.414799
Validation dataset (Plasma)	GC	-0.332955	-0.458273
Validation dataset (Plasma)	GC	-0.443004	-0.0681494
Validation dataset (Plasma)	GC	0.639755	-0.46904
Validation dataset (Plasma)	GC	0.540091	-0.426385
Validation dataset (Plasma)	GC	-0.835508	0.791229
Validation dataset (Plasma)	GC	-1.00798	-0.225695
Validation dataset (Plasma)	GC	0.428373	1.79368
Validation dataset (Plasma)	GC	-1.11176	1.18009
Validation dataset (Plasma)	GC	-1.81063	-0.714428
Validation dataset (Plasma)	GC	-2.23455	-0.844599
Validation dataset (Plasma)	GC	0.156698	1.58941
Validation dataset (Plasma)	GC	0.145979	1.45631
Validation dataset (Plasma)	GC	-0.444138	0.886938
Validation dataset (Plasma)	GC	-1.39048	1.00672
Validation dataset (Plasma)	GC	0.329595	0.903717
Validation dataset (Plasma)	GC	0.215271	0.493748
Validation dataset (Plasma)	GC	0.169173	0.229311
Validation dataset (Plasma)	GC	-0.811898	0.238885
Validation dataset (Plasma)	GC	0.116029	0.791708
Validation dataset (Plasma)	GC	-1.09214	0.905771
Validation dataset (Plasma)	GC	-1.87433	1.22637
Validation dataset (Plasma)	GC	-0.966163	-0.644076
Validation dataset (Plasma)	GC	-1.45284	2.39938
Validation dataset (Plasma)	GC	-0.758962	-1.06079
Validation dataset (Plasma)	GC	0.0663232	0.285947
Validation dataset (Plasma)	GC	-0.183027	1.70208
Validation dataset (Plasma)	GC	-0.1733	-0.0107982
Validation dataset (Plasma)	GC	0.0684126	1.54223
Validation dataset (Plasma)	GC	-0.188201	0.050222
Validation dataset (Plasma)	GC	-0.0539164	-0.868548
Validation dataset (Plasma)	GC	-2.75742	1.56098
Validation dataset (Plasma)	GC	-0.418389	-0.850442
Validation dataset (Plasma)	GC	-1.27029	0.399571
Validation dataset (Plasma)	GC	-0.580712	-0.869912
Validation dataset (Plasma)	GC	-0.846332	-0.48935
Validation dataset (Plasma)	GC	-0.859189	1.52765
Validation dataset (Plasma)	GC	-1.8154	1.31059
Validation dataset (Plasma)	GC	-0.876515	0.496864
Validation dataset (Plasma)	GC	-1.57128	3.42769
Validation dataset (Plasma)	GC	-0.813203	-0.438638
Validation dataset (Plasma)	GC	-0.659926	1.93236
Validation dataset (Plasma)	GC	-2.33089	0.166689
Validation dataset (Plasma)	GC	0.474298	0.629382
Validation dataset (Plasma)	GC	-0.991565	-1.73124
Validation dataset (Plasma)	GC	3.2826	-0.736249
Validation dataset (Plasma)	GC	0.0401924	0.486292
Validation dataset (Plasma)	GC	-0.478279	-1.01477
Validation dataset (Plasma)	GC	-1.69429	-0.999108
Validation dataset (Plasma)	GC	-1.00707	-0.963403
Validation dataset (Plasma)	GC	-0.0981409	-0.190542
Validation dataset (Plasma)	GC	-0.818221	-1.06064
Validation dataset (Plasma)	GC	0.214552	0.550175
Validation dataset (Plasma)	GC	0.326227	0.257201
Validation dataset (Plasma)	GC	-1.89875	-0.120368
Validation dataset (Plasma)	GC	-0.322671	-1.85807
Validation dataset (Plasma)	GC	-0.531847	-0.887579
Validation dataset (Plasma)	GC	-0.375772	0.188222
Validation dataset (Plasma)	GC	-0.583913	0.111067
Validation dataset (Plasma)	GC	-1.94273	-0.118882
Validation dataset (Plasma)	GC	-0.253962	-0.354988
Validation dataset (Plasma)	GC	-2.94539	-0.587958
Validation dataset (Plasma)	GC	-1.76048	0.0206909
Validation dataset (Plasma)	GC	-0.506028	0.0898925
Validation dataset (Plasma)	GC	-1.71536	-0.966701
Validation dataset (Plasma)	GC	-0.636107	0.308469
Validation dataset (Plasma)	GC	-0.145717	-0.622385
Validation dataset (Plasma)	GC	0.5621	0.4123
Validation dataset (Plasma)	GC	-1.35702	-0.467872
Validation dataset (Plasma)	GC	-1.06559	0.319587
Validation dataset (Plasma)	GC	-1.51205	-0.670478
Validation dataset (Plasma)	GC	-0.823592	-1.1287
Validation dataset (Plasma)	GC	0.260501	0.126961
Validation dataset (Plasma)	GC	-0.289687	0.0644134
Validation dataset (Plasma)	GC	-1.26951	-1.96003
Validation dataset (Plasma)	GC	-0.874208	-1.34374
Validation dataset (Plasma)	GC	0.124037	0.175955
Validation dataset (Plasma)	GC	0.0428244	0.121274
Validation dataset (Plasma)	GC	0.634268	0.156295
Validation dataset (Plasma)	GC	-0.166383	0.157219
Validation dataset (Plasma)	GC	0.308164	-0.130956
Validation dataset (Plasma)	GC	0.457844	-0.129476
Validation dataset (Plasma)	GC	-0.026437	-0.717429
Validation dataset (Plasma)	GC	0.37548	0.421159
Validation dataset (Plasma)	GC	-1.22586	1.03819
Validation dataset (Plasma)	GC	-0.857643	-0.0700815
Validation dataset (Plasma)	GC	0.544342	1.11109
Validation dataset (Plasma)	GC	-2.03553	-0.265185
Validation dataset (Plasma)	GC	-1.52219	-0.963624
Validation dataset (Plasma)	GC	0.165076	-0.213903
Validation dataset (Plasma)	GC	-0.825189	0.0265958
Validation dataset (Plasma)	GC	-3.09401	-0.644595
Validation dataset (Plasma)	GC	-0.890884	-0.0893556
Validation dataset (Plasma)	GC	-0.741521	0.603833
Validation dataset (Plasma)	GC	-1.18297	0.156946
Validation dataset (Plasma)	GC	-0.136621	-0.541308
Validation dataset (Plasma)	GC	-0.668139	1.29391
Validation dataset (Plasma)	GC	-0.875821	-0.586123
Validation dataset (Plasma)	GC	-0.259779	-0.596534
Validation dataset (Plasma)	GC	-0.0490047	-0.472032
Validation dataset (Plasma)	GC	0.397653	-0.379509
Validation dataset (Plasma)	GC	-0.0759223	-0.243196
Validation dataset (Plasma)	GC	-0.79562	-0.785993
Validation dataset (Plasma)	GC	0.931366	0.254646
Validation dataset (Plasma)	GC	0.261794	-0.662017
Validation dataset (Plasma)	GC	-0.0632435	-0.751601
Validation dataset (Plasma)	GC	0.312715	1.22873
Validation dataset (Plasma)	GC	-0.361187	-0.357853
Validation dataset (Plasma)	GC	0.853085	0.324983
Validation dataset (Plasma)	GC	0.788582	0.827345
Validation dataset (Plasma)	GC	-1.20016	-1.1161
Validation dataset (Plasma)	GC	-0.453093	0.32224
Validation dataset (Plasma)	GC	-0.566072	0.378051
Validation dataset (Plasma)	GC	-0.111759	-0.627565
Validation dataset (Plasma)	GC	-0.705584	0.751395
Validation dataset (Plasma)	GC	0.384028	-0.0231197
Validation dataset (Plasma)	GC	0.613157	0.507047
Validation dataset (Plasma)	GC	0.788762	0.378268
Validation dataset (Plasma)	GC	-0.142173	-0.691278
Validation dataset (Plasma)	GC	1.11077	-0.400602
Validation dataset (Plasma)	GC	0.00184487	-0.412335
Validation dataset (Plasma)	GC	-1.04413	0.171617
Validation dataset (Plasma)	GC	-0.958714	-1.37861
Validation dataset (Plasma)	GC	-1.37338	-1.97899
Validation dataset (Plasma)	GC	0.451341	0.0341018
Validation dataset (Plasma)	GC	-0.184819	0.898964
Validation dataset (Plasma)	GC	0.277213	-0.459652
Validation dataset (Plasma)	Control	-0.56468	-0.889481
Validation dataset (Plasma)	Control	0.451967	-0.714929
Validation dataset (Plasma)	Control	0.607137	-0.598581
Validation dataset (Plasma)	Control	0.460655	-0.644837
Validation dataset (Plasma)	Control	0.690155	-0.35082
Validation dataset (Plasma)	Control	0.239024	-1.51702
Validation dataset (Plasma)	Control	0.774981	-0.937564
Validation dataset (Plasma)	Control	-0.76397	-1.8828
Validation dataset (Plasma)	Control	0.61064	-0.888458
Validation dataset (Plasma)	Control	0.504193	-1.40725
Validation dataset (Plasma)	Control	0.608347	-1.10613
Validation dataset (Plasma)	Control	1.13112	-0.853584
Validation dataset (Plasma)	Control	0.204294	-1.59498
Validation dataset (Plasma)	Control	-0.0350966	-1.40827
Validation dataset (Plasma)	Control	0.229252	-0.65629
Validation dataset (Plasma)	Control	0.933041	0.122482
Validation dataset (Plasma)	Control	2.93765	-0.907308
Validation dataset (Plasma)	Control	0.245912	-1.9625
Validation dataset (Plasma)	Control	-0.423237	-1.85681
Validation dataset (Plasma)	Control	0.93987	-1.0499
Validation dataset (Plasma)	Control	-0.266648	-0.56966
Validation dataset (Plasma)	Control	0.700653	-0.917599
Validation dataset (Plasma)	Control	0.376473	-1.12373
Validation dataset (Plasma)	Control	0.851814	-4.24857
Validation dataset (Plasma)	Control	2.13253	1.78287
Validation dataset (Plasma)	Control	0.676543	-1.18336
Validation dataset (Plasma)	Control	0.430872	-0.412995
Validation dataset (Plasma)	Control	1.1831	-0.254335
Validation dataset (Plasma)	Control	0.62766	-1.74273
Validation dataset (Plasma)	Control	-0.129726	-0.574076
Validation dataset (Plasma)	Control	0.178061	-0.620904
Validation dataset (Plasma)	Control	0.5551	-0.460251
Validation dataset (Plasma)	Control	-0.162876	-1.14349
Validation dataset (Plasma)	Control	0.161224	-0.262084
Validation dataset (Plasma)	Control	0.0955007	-1.07284
Validation dataset (Plasma)	Control	1.32494	-0.565755
Validation dataset (Plasma)	Control	0.308973	-0.920327
Validation dataset (Plasma)	Control	0.457819	-0.610332
Validation dataset (Plasma)	Control	-1.37012	-3.08634
Validation dataset (Plasma)	Control	2.93008	-0.83363
Validation dataset (Plasma)	Control	0.638722	-1.36867
Validation dataset (Plasma)	Control	-0.124807	-1.54523
Validation dataset (Plasma)	Control	0.700173	-2.21842
Validation dataset (Plasma)	Control	0.685565	-0.649348
Validation dataset (Plasma)	Control	0.0767927	-1.26677
Validation dataset (Plasma)	Control	0.688854	-0.271098
Validation dataset (Plasma)	Control	-0.622812	-0.826881
Validation dataset (Plasma)	Control	1.09923	-0.316557
Validation dataset (Plasma)	Control	0.66723	0.0637476
Validation dataset (Plasma)	Control	0.449532	-1.13458
Validation dataset (Plasma)	Control	0.578704	-0.382486
Validation dataset (Plasma)	Control	0.0014193	-1.23324
Validation dataset (Plasma)	Control	-0.195895	-0.649469
Validation dataset (Plasma)	Control	0.619449	-1.51152
Validation dataset (Plasma)	Control	0.895588	-0.402416
Validation dataset (Plasma)	Control	0.934479	-0.791264
Validation dataset (Plasma)	Control	-0.363283	-1.41338
Validation dataset (Plasma)	Control	0.918053	-1.02142
Validation dataset (Plasma)	Control	0.56816	-0.797573
Validation dataset (Plasma)	Control	0.084704	-0.64086
Validation dataset (Plasma)	Control	0.396417	0.150874
Validation dataset (Plasma)	Control	1.05485	0.650234
Validation dataset (Plasma)	Control	0.227302	-0.0624371
Validation dataset (Plasma)	Control	0.389595	-0.341657
Validation dataset (Plasma)	Control	0.831416	0.81993
Validation dataset (Plasma)	Control	0.458727	-0.011913
Validation dataset (Plasma)	Control	2.41214	-0.136595
Validation dataset (Plasma)	Control	0.875165	0.558108
Validation dataset (Plasma)	Control	0.741114	-0.207733
Validation dataset (Plasma)	Control	0.580474	0.0986325
Validation dataset (Plasma)	Control	0.355429	0.214669
Validation dataset (Plasma)	Control	3.04583	-0.742446
Validation dataset (Plasma)	Control	1.00168	0.135607
Validation dataset (Plasma)	Control	1.11481	0.986986
Validation dataset (Plasma)	Control	0.801259	0.66738
Validation dataset (Plasma)	Control	0.985737	1.56795
Validation dataset (Plasma)	Control	0.417076	0.908005
Validation dataset (Plasma)	Control	1.12496	1.49223
Validation dataset (Plasma)	Control	1.34793	0.653009
Validation dataset (Plasma)	Control	0.339922	1.10091
Validation dataset (Plasma)	Control	0.120859	-0.252361
Validation dataset (Plasma)	Control	0.354893	0.524486
Validation dataset (Plasma)	Control	1.23981	0.373981
Validation dataset (Plasma)	Control	0.826556	0.580515
Validation dataset (Plasma)	Control	-0.131195	-0.425176
Validation dataset (Plasma)	Control	2.99643	-0.402867
Validation dataset (Plasma)	Control	0.843356	0.413632
Validation dataset (Plasma)	Control	0.669777	1.36914
Validation dataset (Plasma)	Control	0.898057	2.12087
Validation dataset (Plasma)	Control	0.812022	0.4615
Validation dataset (Plasma)	Control	0.5826	0.00982046
Validation dataset (Plasma)	Control	0.794879	0.0732524
Validation dataset (Plasma)	Control	-0.134082	1.21134
Validation dataset (Plasma)	Control	-0.448983	-0.995193
Validation dataset (Plasma)	Control	1.24664	0.0318753
Validation dataset (Plasma)	Control	1.23578	0.675593
Validation dataset (Plasma)	Control	0.460679	-0.117604
Validation dataset (Plasma)	Control	0.796827	-0.478818
Validation dataset (Plasma)	Control	0.514649	0.494588
Validation dataset (Plasma)	Control	0.721098	-0.535806
Validation dataset (Plasma)	Control	0.806137	-0.497065
Validation dataset (Plasma)	Control	-0.015546	-1.57871
Validation dataset (Plasma)	Control	-0.503834	-1.37773
Validation dataset (Plasma)	Control	0.903655	0.548584
Validation dataset (Plasma)	Control	0.918008	1.79686
Validation dataset (Plasma)	Control	-0.0433977	-1.16857
Validation dataset (Plasma)	Control	0.505775	-0.448672
Validation dataset (Plasma)	Control	0.426243	-0.700407
Validation dataset (Plasma)	Control	0.672938	0.378407
Validation dataset (Plasma)	Control	0.789534	-0.07635
Validation dataset (Plasma)	Control	1.00156	0.279022
Validation dataset (Plasma)	Control	-0.00122816	-0.0934579
Validation dataset (Plasma)	Control	0.605712	-0.7813
Validation dataset (Plasma)	Control	1.09513	-0.108064
Validation dataset (Plasma)	Control	-0.559141	-0.509619
Validation dataset (Plasma)	Control	0.532476	0.416926
Validation dataset (Plasma)	Control	0.246628	-1.12726
Validation dataset (Plasma)	Control	1.49266	0.150374
Validation dataset (Plasma)	Control	1.48603	-0.223747
Validation dataset (Plasma)	Control	1.02014	0.25555
Validation dataset (Plasma)	Control	0.292907	-1.22511
Validation dataset (Plasma)	Control	-0.239752	-0.511131
Validation dataset (Plasma)	Control	-0.195053	-1.26286
Validation dataset (Plasma)	Control	0.418177	-0.723853
Validation dataset (Plasma)	Control	0.582299	-0.213118
Validation dataset (Plasma)	Control	0.521713	-0.136079
Validation dataset (Plasma)	Control	0.71212	1.22257
Validation dataset (Plasma)	Control	0.496737	-0.612535
Validation dataset (Plasma)	Control	0.886592	-0.0831879
Validation dataset (Plasma)	Control	0.25736	-2.51208
Validation dataset (Plasma)	Control	0.666613	-0.30447
Validation dataset (Plasma)	Control	0.293108	-0.930934
Validation dataset (Plasma)	Control	0.534342	-0.335115
Validation dataset (Plasma)	Control	0.975911	-0.123284
Validation dataset (Plasma)	Control	0.556522	-0.583442
Validation dataset (Plasma)	Control	0.313263	-1.74961
Validation dataset (Plasma)	Control	-0.122498	0.100273
Validation dataset (Plasma)	Control	0.287959	-0.537559
Validation dataset (Plasma)	Control	0.16887	-1.55524
Validation dataset (Plasma)	Control	-0.185352	-0.974075
Validation dataset (Plasma)	Control	1.06776	0.419174
Validation dataset (Plasma)	Control	0.500331	-0.279398
Validation dataset (Plasma)	Control	-0.304212	-0.725776
Validation dataset (Plasma)	Control	0.612934	-1.10815
Validation dataset (Plasma)	Control	-0.284625	-2.06635
Validation dataset (Plasma)	Control	-2.63206	-4.31124
Validation dataset (Plasma)	Control	0.131088	-2.29967
Validation dataset (Plasma)	Control	0.389047	-1.23508
Validation dataset (Plasma)	Control	0.00787124	-0.962033
Validation dataset (Plasma)	Control	-0.0401774	0.235343
Validation dataset (Plasma)	Control	0.152769	-0.200423
Validation dataset (Plasma)	Control	0.413766	0.264602
Validation dataset (Plasma)	Control	0.745923	-0.209397
Validation dataset (Plasma)	Control	0.142966	-0.704174
Validation dataset (Plasma)	Control	1.45499	-0.389745
Validation dataset (Plasma)	Control	0.298163	-0.582274
Validation dataset (Plasma)	Control	0.381472	0.905024
Validation dataset (Plasma)	Control	-0.253	0.570082
Validation dataset (Plasma)	Control	1.20055	0.452297
Validation dataset (Plasma)	Control	0.300969	-0.807504
Validation dataset (Plasma)	Control	0.90134	1.22183
Validation dataset (Plasma)	Control	0.967542	1.8975
Validation dataset (Plasma)	Control	0.963355	-1.06526
Validation dataset (Plasma)	Control	0.0737567	-0.561552
Validation dataset (Plasma)	Control	0.587779	0.471711
Validation dataset (Plasma)	Control	0.907267	0.536996
Validation dataset (Plasma)	Control	1.16517	1.07048
Validation dataset (Plasma)	Control	0.821106	1.57931
Validation dataset (Plasma)	Control	0.778344	2.81505
Validation dataset (Plasma)	Control	-0.0646706	-0.125624
Validation dataset (Plasma)	Control	0.522328	0.631686
Validation dataset (Plasma)	Control	0.640341	1.0337
Validation dataset (Plasma)	Control	0.500857	1.63741
Validation dataset (Plasma)	Control	0.430517	-0.109321
Validation dataset (Plasma)	Control	0.203221	0.306273
Validation dataset (Plasma)	Control	0.627444	1.79995
Validation dataset (Plasma)	Control	0.734214	2.1013
Validation dataset (Plasma)	Control	1.267	0.342818
Validation dataset (Plasma)	Control	0.679836	-0.0379846
Validation dataset (Plasma)	Control	0.788828	1.00335
Validation dataset (Plasma)	Control	0.980145	2.53867
Validation dataset (Plasma)	Control	0.312782	0.952431
Validation dataset (Plasma)	Control	1.04149	0.440164
Validation dataset (Plasma)	Control	0.97106	0.208246
Validation dataset (Plasma)	Control	0.767235	-0.0332906
Validation dataset (Plasma)	Control	1.4142	0.621662
Validation dataset (Plasma)	Control	0.971468	2.32524
Validation dataset (Plasma)	Control	0.0923806	1.64141
Validation dataset (Plasma)	Control	0.677116	1.83702
Validation dataset (Plasma)	Control	1.03647	1.08934
Validation dataset (Plasma)	Control	-0.506862	0.306617
Validation dataset (Plasma)	Control	0.900637	1.47603
Validation dataset (Plasma)	Control	0.877874	2.3723
Validation dataset (Plasma)	Control	0.324813	-0.659626
Validation dataset (Plasma)	Control	-0.304117	0.395502
Validation dataset (Plasma)	Control	0.674224	0.362357
Validation dataset (Plasma)	Control	0.85487	1.06765
Validation dataset (Plasma)	Control	1.06273	0.973434
Validation dataset (Plasma)	Control	0.0761109	0.00157403
Validation dataset (Plasma)	Control	1.05643	2.17452
Validation dataset (Plasma)	Control	0.405343	1.04449
Validation dataset (Plasma)	Control	-1.03469	0.825302
Validation dataset (Plasma)	Control	0.400482	0.312538
Validation dataset (Plasma)	Control	0.336004	0.666402
Validation dataset (Plasma)	Control	-0.287355	0.296652
Validation dataset (Plasma)	Control	0.561154	1.32885
Validation dataset (Plasma)	Control	1.12568	1.05609
Validation dataset (Plasma)	Control	0.160114	2.52633
Validation dataset (Plasma)	Control	0.690565	2.72664
Validation dataset (Plasma)	Control	0.26047	2.34939
Validation dataset (Plasma)	Control	0.614039	-1.28165
Validation dataset (Plasma)	Control	0.76313	-0.0511879
Validation dataset (Plasma)	Control	-0.287016	-0.74044
Validation dataset (Plasma)	Control	0.991683	0.408319
Validation dataset (Plasma)	Control	1.0497	-0.0290376
Validation dataset (Plasma)	Control	0.139135	-0.703085
Validation dataset (Plasma)	Control	1.04408	0.564496
Validation dataset (Plasma)	Control	0.680075	-0.284601
Validation dataset (Plasma)	Control	1.12077	1.261
Validation dataset (Plasma)	Control	0.907418	0.887494
Validation dataset (Plasma)	Control	0.519769	-0.089341
Validation dataset (Plasma)	Control	1.21684	1.03709
Validation dataset (Plasma)	Control	0.702767	0.226921
Validation dataset (Plasma)	Control	-0.229891	-0.918654
Validation dataset (Plasma)	Control	0.242214	0.272483
Validation dataset (Plasma)	Control	-0.100778	0.347912
Tissue validation	Control	1.21881	0.169046
Tissue validation	Control	-0.393727	-0.320942
Tissue validation	Control	0.143784	-0.810931
Tissue validation	Control	-0.528105	-1.05593
Tissue validation	Control	2.15945	-1.30092
Tissue validation	Control	-0.528105	0.904029
Tissue validation	Control	-0.124971	-1.05593
Tissue validation	Control	-0.124971	-1.54591
Tissue validation	Control	2.29383	-0.810931
Tissue validation	Control	1.21881	-0.810931
Tissue validation	Control	0.41254	0.41404
Tissue validation	Control	1.08443	0.169046
Tissue validation	Control	-1.19999	-0.320942
Tissue validation	Control	0.143784	-1.30092
Tissue validation	Control	0.143784	-0.320942
Tissue validation	Control	-1.19999	0.904029
Tissue validation	Control	1.35319	-1.05593
Tissue validation	Control	0.815674	0.41404
Tissue validation	Control	-0.393727	1.39402
Tissue validation	Control	1.21881	-1.05593
Tissue validation	Control	-0.931239	2.37399
Tissue validation	Control	-1.33437	-0.320942
Tissue validation	Control	-0.259349	-1.30092
Tissue validation	Control	-0.259349	-1.30092
Tissue validation	Control	0.278162	-0.320942
Tissue validation	Control	0.41254	-0.810931
Tissue validation	Control	-0.259349	-0.0759482
Tissue validation	Control	0.546918	0.169046
Tissue validation	Control	1.08443	-1.30092
Tissue validation	Control	-1.19999	-1.05593
Tissue validation	Control	1.35319	-1.30092
Tissue validation	Control	-0.528105	-1.30092
Tissue validation	Control	-0.124971	-0.810931
Tissue validation	Control	1.21881	-1.05593
Tissue validation	Control	1.35319	-0.320942
Tissue validation	Control	0.41254	0.169046
Tissue validation	Control	0.00940645	-0.565937
Tissue validation	Control	-2.00626	0.41404
Tissue validation	Control	0.546918	-1.54591
Tissue validation	Control	0.00940645	0.904029
Tissue validation	Control	0.00940645	-1.05593
Tissue validation	Control	1.08443	-1.30092
Tissue validation	Control	0.681296	-0.565937
Tissue validation	Control	-0.124971	-0.565937
Tissue validation	Control	1.48756	-1.54591
Tissue validation	Control	-0.528105	2.61899
Tissue validation	Control	1.21881	-1.30092
Tissue validation	Control	1.75632	-1.05593
Tissue validation	Control	1.75632	-1.54591
Tissue validation	Control	1.35319	-0.810931
Tissue validation	GC	0.950052	0.41404
Tissue validation	GC	-2.00626	-0.320942
Tissue validation	GC	0.143784	0.169046
Tissue validation	GC	-0.528105	1.39402
Tissue validation	GC	-0.931239	-0.320942
Tissue validation	GC	-0.259349	0.169046
Tissue validation	GC	-0.259349	0.169046
Tissue validation	GC	0.41254	-0.320942
Tissue validation	GC	0.41254	0.904029
Tissue validation	GC	-1.19999	1.14902
Tissue validation	GC	0.278162	0.169046
Tissue validation	GC	-2.00626	0.659035
Tissue validation	GC	-1.19999	0.169046
Tissue validation	GC	0.00940645	-0.0759482
Tissue validation	GC	-0.528105	0.659035
Tissue validation	GC	-0.393727	1.14902
Tissue validation	GC	-0.662483	0.904029
Tissue validation	GC	-1.19999	1.88401
Tissue validation	GC	0.41254	2.37399
Tissue validation	GC	-1.33437	1.14902
Tissue validation	GC	0.546918	0.659035
Tissue validation	GC	-0.393727	2.37399
Tissue validation	GC	-0.528105	-0.0759482
Tissue validation	GC	0.41254	0.659035
Tissue validation	GC	-0.259349	0.169046
Tissue validation	GC	-0.931239	-0.0759482
Tissue validation	GC	-0.124971	0.169046
Tissue validation	GC	-1.33437	0.41404
Tissue validation	GC	-0.662483	-0.810931
Tissue validation	GC	-2.00626	0.169046
Tissue validation	GC	0.950052	0.41404
Tissue validation	GC	-0.124971	-0.0759482
Tissue validation	GC	-0.796861	1.14902
Tissue validation	GC	0.278162	-0.320942
Tissue validation	GC	1.62194	0.904029
Tissue validation	GC	-0.796861	-0.565937
Tissue validation	GC	-0.931239	1.88401
Tissue validation	GC	-1.87188	0.659035
Tissue validation	GC	0.681296	-0.0759482
Tissue validation	GC	0.950052	1.14902
Tissue validation	GC	-0.528105	-0.0759482
Tissue validation	GC	0.278162	-0.565937
Tissue validation	GC	1.62194	-0.320942
Tissue validation	GC	0.681296	-0.565937
Tissue validation	GC	-0.124971	-0.810931
Tissue validation	GC	-0.931239	1.63901
Tissue validation	GC	1.08443	1.14902
Tissue validation	GC	-0.796861	0.659035
Tissue validation	GC	-2.00626	1.63901
Tissue validation	GC	-0.796861	-0.0759482
