# Supplementary material for: Metabolic signatures for gastric cancer diagnosis and mechanistic insights: a multicenter study
Source: EMBO Mol Med. 2025 Oct 27;17(12):3355–76. doi: 10.1038/s44321-025-00325-0 (PMC12686445; doi:10.1038/s44321-025-00325-0)
Supplement: Supplementary file 5 — Source data Fig. 4 [file 44321_2025_325_MOESM5_ESM.zip › EMM-2025-21992_Figure 4/EMM-2025-21992_Figure 4C/EMM-2025-21992_Figure 4C.xlsx]

## Sheet: Sheet1
Exposure_outcome	traits	pval	beta
Glucose to N-palmitoyl-sphinganine (d18:0 to 16:0) ratio	GC	0.000419782	0.169459
X-23654	GC	0.000520878	0.250096
X-13431	GC	0.000587071	0.173129
4-hydroxyhippurate	GC	0.0010629	-0.403143
Salicylate	GC	0.00195162	-0.349157
X-17690	GC	0.0020747	0.229413
2-hydroxyhippurate (salicylurate)	GC	0.00232686	-0.361516
1-palmitoyl-2-palmitoleoyl-GPC (16:0/16:1)*	GC	0.00312566	0.30997
Plasma free asparagine*	GC	0.00412104	0.191081
X-11372	GC	0.0043106	-0.287694
glycerol 3-phosphate	GC	0.00474926	0.21959
indoleacetylglutamine	GC	0.00481004	0.216877
2-hydroxy-3-methylvalerate	GC	0.00537668	0.26312
Creatine*	GC	0.00577525	-0.196156
Alpha-ketoglutarate to alanine ratio	GC	0.00590738	-0.257186
4-methyl-2-oxopentanoate to 3-methyl-2-oxobutyrate ratio	GC	0.00743996	-0.343031
2S,3R-dihydroxybutyrate	GC	0.00890259	0.257844
Ethyl beta-glucopyranoside	GC	0.00948828	-0.200999
Isobutyrylglycine	GC	0.00988403	-0.190068
X-17146	GC	0.0111256	-0.290838
Glucose to maltose ratio	GC	0.0113892	-0.309604
5alpha-pregnan-3beta,20alpha-diol disulfate	GC	0.0115458	-0.195142
androstenediol (3beta,17beta) disulfate (2)	GC	0.0138784	-0.147197
4-acetamidobutanoate	GC	0.0149062	-0.224203
gulonate*	GC	0.0155226	-0.315897
Adenosine 5'-monophosphate (AMP) to threonine ratio	GC	0.0156305	-0.203143
1-palmitoyl-2-arachidonoyl-GPI (16:0/20:4)*	GC	0.0160514	0.232677
N1-Methyl-2-pyridone-5-carboxamide	GC	0.0164901	0.168012
X-24328	GC	0.0167023	-0.206417
Gamma-glutamylcitrulline	GC	0.0182165	-0.141707
pyrraline	GC	0.0195837	-0.237437
Citrate to 4-hydroxyphenylpyruvate ratio	GC	0.0198555	0.242494
X-12812*	GC	0.0228265	0.223515
isobutyrylcarnitine (C4)	GC	0.0231023	-0.116264
Glutamine to asparagine ratio	GC	0.0231526	-0.135836
Bilirubin degradation product, C17H18N2O4 (3)	GC	0.0246423	-0.133615
Glycine conjugate of C10H12O2	GC	0.0253827	0.213532
N-acetylneuraminate to N-acetylglucosamine to N-acetylgalactosamine ratio	GC	0.025748	0.177381
X-10458	GC	0.0274698	0.219137
6-oxopiperidine-2-carboxylate	GC	0.0280174	-0.190809
gamma-glutamylmethionine	GC	0.0280758	0.224166
X-12847	GC	0.0287721	-0.258508
Carnitine to ergothioneine ratio	GC	0.030014	-0.210471
Alanine to pyruvate ratio	GC	0.0301685	0.294246
Adenosine 5'-diphosphate (ADP) to EDTA ratio	GC	0.0323825	0.175272
Deoxycholic acid 12-sulfate	GC	0.0326751	-0.109902
X-23739	GC	0.0333281	0.17641
X-22162	GC	0.0347282	-0.141933
N-palmitoyl-sphingosine (d18:1 to 16:0) to N-stearoyl-sphingosine (d18:1 to 18:0) ratio	GC	0.0359113	-0.186207
X-24456	GC	0.0365752	-0.187556
3-hydroxy-2-methylpyridine sulfate*	GC	0.0366947	0.218562
1-dihomo-linolenylglycerol (20:3)	GC	0.0374851	0.216354
Alanine to asparagine ratio	GC	0.0375233	-0.133429
3-methoxytyrosine	GC	0.0377213	-0.191487
Aspartate to N-acetylglucosamine to N-acetylgalactosamine ratio	GC	0.0377421	0.216357
formiminoglutamate	GC	0.0382198	0.206755
Succinate to proline ratio	GC	0.0383013	0.235777
Serine to threonine ratio	GC	0.0388567	-0.156991
3-hydroxyoctanoylcarnitine (1)	GC	0.0395844	-0.25905
4-hydroxy-2-oxoglutaric acid	GC	0.0399623	0.208499
X-15728	GC	0.0404252	-0.197936
isovalerylcarnitine (C5)	GC	0.0435537	-0.183126
EDTA	GC	0.0438405	-0.279581
2-linoleoylglycerol (18:2)	GC	0.0439062	0.218521
phenylacetylglutamate	GC	0.0446039	0.197791
X-12818	GC	0.045182	0.169209
X-24949	GC	0.045554	-0.151003
octadecanedioylcarnitine (C18-DC)*	GC	0.0462807	-0.120889
Pyruvate to N-acetylneuraminate ratio	GC	0.0462877	-0.197945
13-HODE + 9-HODE	GC	0.0464293	-0.256534
Cholic acid glucuronide	GC	0.0465874	0.135918
tricosanoyl sphingomyelin (d18:1/23:0)*	GC	0.0475447	0.197579
Gamma-glutamylhistidine	GC	0.0479339	-0.179915
X-21442	GC	0.0486075	-0.105091
2-aminoheptanoate	GC	0.0491621	0.209091
Phosphate to alanine ratio	GC	0.0494988	0.243677
X-18345	GC	0.0495764	-0.146086
3-hydroxylaurate	GC	0.0497787	-0.306228
Sphingomyelin (d18:2/23:1)	GC	0.0517716	-0.203902
4-vinylguaiacol sulfate	GC	0.0539856	-0.208321
Histidine to asparagine ratio	GC	0.0542626	-0.134865
Dihomo-linoleate (20:2n6)	GC	0.0549593	0.252921
Bilirubin (Z,Z) to glucuronate ratio	GC	0.0552047	-0.138191
Bilirubin degradation product, C16H18N2O5 (4)	GC	0.055537	-0.124583
5alpha-androstan-3beta,17alpha-diol disulfate	GC	0.0568711	-0.163694
X-23678	GC	0.0576489	-0.190382
3-aminoisobutyrate	GC	0.0581398	-0.0954663
X-21845	GC	0.0591865	-0.16623
palmitoylcarnitine (C16)	GC	0.0601118	-0.167283
3beta-hydroxy-5-cholestenoate	GC	0.060999	0.142725
S-adenosylhomocysteine (SAH) to 5-methyluridine (ribothymidine) ratio	GC	0.0611025	-0.151841
trans-3,4-methyleneheptanoate	GC	0.0616609	-0.248734
phenylacetate	GC	0.0619386	0.176149
Cholate to adenosine 3',5'-cyclic monophosphate (cAMP) ratio	GC	0.0619955	0.175615
3-methylglutaconate	GC	0.0621606	-0.122814
margaroylcarnitine (C17)*	GC	0.0627858	-0.187928
Adenosine 5'-monophosphate (AMP)	GC	0.0644778	-0.266529
Aspartate	GC	0.0647949	0.206188
oleoylcarnitine (C18:1)	GC	0.0648047	-0.176748
pyridoxate	GC	0.065817	0.196203
N-lactoyl phenylalanine	GC	0.0667569	0.264354
Linoleoylcholine	GC	0.0668736	-0.218477
X-19438	GC	0.0674918	-0.180588
X-24337	GC	0.0677252	0.143565
X-12101	GC	0.0679399	0.149739
Sphingadienine	GC	0.0694587	0.170142
Aspartate to phosphate ratio	GC	0.0695997	0.222294
Betaine	GC	0.0696639	-0.136384
Pipecolate	GC	0.0719586	0.0519938
2-O-methylascorbic acid	GC	0.0720719	-0.122609
X-19299	GC	0.0732511	0.197613
5-methyluridine (ribothymidine)	GC	0.0759678	0.10299
Spermidine to taurocholate ratio	GC	0.0767805	0.177385
Hexadecenedioate (C16:1-DC)	GC	0.0782774	-0.0933192
X-11787	GC	0.07837	-0.114512
adipoylcarnitine (C6-DC)	GC	0.0784151	-0.147733
androstenediol (3beta,17beta) monosulfate (1)	GC	0.0786989	-0.164483
4-hydroxyphenylpyruvate	GC	0.078971	-0.171901
Palmitoyl-sphingosine-phosphoethanolamine (d18:1/16:0)	GC	0.0793077	0.177087
N-acetylserine	GC	0.0799638	0.189589
X-24588	GC	0.0801589	-0.133642
maltotriose	GC	0.0806024	-0.143397
Cytidine to N-acetylneuraminate ratio	GC	0.0827978	-0.172808
3-methylhistidine	GC	0.0849084	0.181953
Histidine	GC	0.0859398	0.138753
Indoleacetoylcarnitine	GC	0.0863188	0.104094
X-24306	GC	0.0879163	-0.12598
Linoleoyl-arachidonoyl-glycerol (18:2/20:4) [2]	GC	0.0893693	-0.114306
X-12127	GC	0.0896341	0.134963
tetradecanedioate (C14-DC)	GC	0.0900484	-0.102668
Fructose to maltose ratio	GC	0.0913818	0.167677
taurodeoxycholic acid 3-sulfate	GC	0.0930022	-0.103269
glycolithocholate	GC	0.0932465	-0.153578
Ethylmalonate	GC	0.0934827	0.0735111
Butyrate/isobutyrate (4:0)	GC	0.0940807	0.204695
Carotene diol (2)	GC	0.0940904	0.161402
succinimide	GC	0.0947962	-0.104579
N,N,N-trimethyl-5-aminovalerate	GC	0.0952774	0.139644
Bilirubin degradation product, C17H20N2O5 (1)	GC	0.0972446	-0.0880483
1-palmitoyl-GPG (16:0)*	GC	0.0989056	-0.146899
Mannose to fructose ratio	GC	0.0991721	0.213329
eugenol sulfate	GC	0.101188	0.157762
Sphingosine to phosphate ratio	GC	0.101232	-0.205376
X-11850	GC	0.101897	-0.178001
tryptophan to tyrosine ratio	GC	0.103459	0.165427
Glycochenodeoxycholate glucuronide (1)	GC	0.104852	-0.135602
Adenosine 5'-diphosphate (ADP) to glutamate ratio	GC	0.104956	-0.110956
1-palmitoyl-2-oleoyl-GPE (16:0/18:1)	GC	0.105045	0.101091
Cholesterol to linoleoyl-arachidonoyl-glycerol (18:2 to 20:4) [1] ratio	GC	0.105151	0.115004
X-11880*	GC	0.105169	-0.199533
3-hydroxydecanoate	GC	0.105819	-0.187546
Glutarate (C5-DC) to salicylate ratio	GC	0.106528	-0.180039
10-undecenoate (11:1n1)	GC	0.107318	0.14501
glycohyocholate	GC	0.107564	-0.201682
O-sulfo-L-tyrosine	GC	0.10868	-0.155452
Alpha-ketoglutarate to pyruvate ratio	GC	0.109063	-0.278904
N-delta-acetylornithine	GC	0.109246	-0.0738049
deoxycarnitine	GC	0.109916	-0.123402
N-acetylleucine	GC	0.109996	0.100822
Plasma free proline	GC	0.110456	0.117533
Succinate	GC	0.110745	0.0845693
beta-cryptoxanthin	GC	0.111657	-0.170387
5alpha-androstan-3beta,17beta-diol monosulfate (2)	GC	0.11174	-0.0796053
methionine sulfone	GC	0.112459	-0.105503
Adenosine 5'-diphosphate (ADP) to glucose ratio	GC	0.114366	0.15045
dopamine 3-O-sulfate	GC	0.114649	0.124342
X-12283*	GC	0.11486	0.134079
X-11478	GC	0.115957	-0.135072
X-12410	GC	0.11601	0.134517
N-acetyl-aspartyl-glutamate (naag)	GC	0.11705	-0.0339421
Homovanillate (hva)	GC	0.117059	0.149723
linoleoylcarnitine (C18:2)*	GC	0.117927	0.0931736
homoarginine	GC	0.118554	-0.106239
N-acetylneuraminate	GC	0.119061	0.151063
methionine sulfoxide	GC	0.121613	-0.156683
X-25519	GC	0.121784	-0.184483
etiocholanolone glucuronide	GC	0.125128	0.109986
Carnitine to palmitoylcarnitine (C16) ratio	GC	0.125281	0.133216
X-21821	GC	0.12635	0.179063
Arachidonoylcholine	GC	0.127019	-0.16429
Histidine to alanine ratio	GC	0.127538	0.134853
X-17010	GC	0.127613	0.17012
Serine to pyruvate ratio	GC	0.129351	-0.167166
Heptenedioate (C7:1-DC)	GC	0.12956	-0.199933
Linoleate (18:2n6)	GC	0.12995	0.198609
1-palmitoyl-2-docosahexaenoyl-GPE (16:0/22:6)*	GC	0.130644	-0.0919018
Glycosyl ceramide (d18:1/20:0, d16:1/22:0)	GC	0.132964	0.105775
Valine	GC	0.134784	-0.200055
Cys-gly, oxidized	GC	0.134865	0.0882186
hexanoylglutamine	GC	0.134956	-0.115231
Adenosine 5'-monophosphate (AMP) to alanine ratio	GC	0.135642	-0.183944
Quinolinate	GC	0.135986	0.145452
N-formylphenylalanine	GC	0.136897	-0.136133
Methionine to methionine sulfoxide ratio	GC	0.139228	-0.159766
3-phosphoglycerate to phosphate ratio	GC	0.139257	0.167059
2-acetamidophenol sulfate	GC	0.139298	0.156521
sphingomyelin (d18:1/24:1, d18:2/24:0)*	GC	0.139409	-0.202139
5alpha-androstan-3alpha,17beta-diol monosulfate (1)	GC	0.139479	-0.0615318
X-24544	GC	0.140572	-0.0896822
1-stearoyl-2-oleoyl-GPE (18:0/18:1)	GC	0.141612	-0.115497
2-methoxyresorcinol sulfate	GC	0.143394	-0.132025
2-piperidinone	GC	0.144433	0.160399
2-furoylcarnitine	GC	0.146489	0.14506
Bilirubin (E,E)	GC	0.146801	-0.0797605
X-25433	GC	0.147134	-0.0911839
3-methylglutarylcarnitine (2)	GC	0.147521	-0.091871
Hypotaurine to taurine ratio	GC	0.148304	0.155335
X-26109	GC	0.149046	-0.0570552
Adenosine 5'-diphosphate (ADP) to tyrosine ratio	GC	0.15021	-0.0978538
cysteinylglycine disulfide*	GC	0.150395	0.107843
N-acetylhistidine	GC	0.150505	0.0825758
Carotene diol (1)	GC	0.150537	0.116735
threonate	GC	0.152148	-0.128955
chiro-inositol	GC	0.153903	0.138913
X-21733	GC	0.156059	-0.124492
Adenosine 5'-monophosphate (AMP) to EDTA ratio	GC	0.156806	0.204872
5alpha-androstan-3alpha,17beta-diol monosulfate (2)	GC	0.156936	0.130786
Citrulline to dimethylarginine (SDMA + ADMA) ratio	GC	0.157233	0.136189
X-18922	GC	0.158174	-0.102611
hexadecanedioate (C16-DC)	GC	0.158493	-0.0899019
kynurenine	GC	0.16075	0.128558
7-alpha-hydroxy-3-oxo-4-cholestenoate (7-Hoca)	GC	0.160951	0.156772
Myristate (14:0)	GC	0.161083	-0.162238
1-oleoyl-GPC (18:1)	GC	0.161928	0.19441
Acetylcarnitine (C2) to propionylcarnitine (C3) ratio	GC	0.163172	0.159857
Tyrosine	GC	0.163196	-0.127766
Adenosine 5'-monophosphate (AMP) to isoleucine ratio	GC	0.163265	0.0915021
behenoyl dihydrosphingomyelin (d18:0/22:0)*	GC	0.164763	0.127322
N-alpha-acetylornithine	GC	0.166007	0.121188
X-13007	GC	0.167669	0.114541
Cholesterol to benzoate ratio	GC	0.167792	-0.197611
X-21286	GC	0.167909	-0.123563
X-12844	GC	0.168351	0.108862
Citrate to oxalate (ethanedioate) ratio	GC	0.169014	-0.176734
N-acetylmethionine	GC	0.169465	0.15774
Vanillylmandelate (VMA)	GC	0.169614	-0.123102
Phosphate to cysteine ratio	GC	0.169713	-0.140004
Cholate*	GC	0.170219	0.156165
Stearoylcholine	GC	0.170306	-0.16609
1-palmitoyl-2-oleoyl-gpc (16:0/18:1)*	GC	0.171149	0.132628
3-methyl-2-oxovalerate	GC	0.171545	0.223414
X-11308	GC	0.172709	-0.10577
X-22509	GC	0.173777	0.0828525
Cholate to phosphate ratio	GC	0.173886	0.153387
1-stearoyl-2-docosahexaenoyl-GPC (18:0/22:6)	GC	0.175565	-0.1054
Lysine	GC	0.17598	0.0901638
X-12839	GC	0.176307	-0.102452
Retinol (Vitamin A) to oleoyl-linoleoyl-glycerol (18:1 to 18:2) [2] ratio	GC	0.179137	-0.110382
3-(3-hydroxyphenyl)propionate sulfate	GC	0.179201	0.135834
N-carbamoylalanine	GC	0.179317	0.133284
iminodiacetate (IDA)	GC	0.181408	0.156075
Adenosine 5'-diphosphate (ADP) to 5-oxoproline ratio	GC	0.182078	-0.133599
decanoylcarnitine (C10)	GC	0.182619	-0.103607
Adenosine 5'-diphosphate (ADP) to flavin adenine dinucleotide (FAD) ratio	GC	0.183547	0.0929779
Fructose to sucrose ratio	GC	0.183608	-0.141239
X-11795	GC	0.183625	0.163201
X-12731	GC	0.185741	0.109951
X-16580	GC	0.187936	-0.171196
1-palmitoyl-2-dihomo-linolenoyl-GPC (16:0/20:3n3 or 6)*	GC	0.188092	0.159352
Tryptophan	GC	0.188248	-0.154871
3b-hydroxy-5-cholenoic acid	GC	0.189948	0.102689
1-oleoyl-2-arachidonoyl-GPE (18:1/20:4)*	GC	0.191419	-0.077904
3-hydroxymyristate	GC	0.191873	-0.174154
1-stearoyl-2-arachidonoyl-GPE (18:0/20:4)	GC	0.192945	-0.0734359
epiandrosterone sulfate	GC	0.19319	-0.055393
Linoleoyl-arachidonoyl-glycerol (18:2/20:4) [1]	GC	0.193275	-0.0786487
Bilirubin (Z,Z) to etiocholanolone glucuronide ratio	GC	0.193962	-0.0753938
X-13507	GC	0.194828	0.160908
Choline to taurocholate ratio	GC	0.195265	0.114896
Adenosine 5'-diphosphate (ADP) to pantothenate ratio	GC	0.196795	-0.131501
alpha-hydroxyisovalerate	GC	0.196903	0.112165
X-25419	GC	0.197424	-0.114851
Dihomo-linolenoyl-choline	GC	0.197498	-0.117209
Tryptophan to pyruvate ratio	GC	0.198297	-0.126996
Uridine to pseudouridine ratio	GC	0.198359	0.136296
Pristanate*	GC	0.200214	-0.151222
4-acetylcatechol sulfate (1)*	GC	0.200419	-0.0613201
9,10-DiHOME	GC	0.201233	0.116637
Mannose to N-acetylglucosamine to N-acetylgalactosamine ratio	GC	0.201261	0.0775731
N-acetylarginine	GC	0.202154	0.053958
N-methylproline	GC	0.203497	-0.159296
p-cresol sulfate	GC	0.203748	-0.163808
alpha-ketoglutaramate*	GC	0.204043	0.161498
Phosphate to linoleoyl-arachidonoyl-glycerol (18:2 to 20:4) [2] ratio	GC	0.204511	0.095464
X-25217	GC	0.205052	-0.118407
Citrulline to ornithine ratio	GC	0.205647	0.140451
N-acetyl-beta-alanine	GC	0.205978	-0.067779
4-methylcatechol sulfate	GC	0.205996	0.158465
Aspartate to citrulline ratio	GC	0.207641	0.14767
lactosyl-N-palmitoyl-sphingosine (d18:1/16:0)	GC	0.20769	0.114262
pregnenolone sulfate	GC	0.207747	-0.111213
Phosphate to serine ratio	GC	0.20814	0.108269
Spermidine to (N(1) + N(8))-acetylspermidine ratio	GC	0.208223	0.130493
Alanine	GC	0.208224	-0.144798
2'-o-methyluridine	GC	0.208468	0.0639747
5-hydroxymethyl-2-furoylcarnitine*	GC	0.209439	0.105855
Adenosine 5'-monophosphate (AMP) to asparagine ratio	GC	0.21009	-0.13898
Alpha-ketobutyrate to 4-methyl-2-oxopentanoate ratio	GC	0.210358	0.184914
N-methylhydroxyproline	GC	0.211286	-0.193305
sphingomyelin (d18:1/14:0, d16:1/16:0)*	GC	0.214044	0.0489969
N-stearoyl-sphingosine (d18:1/18:0)	GC	0.214178	0.13461
Tyrosine to pyruvate ratio	GC	0.21442	0.140914
1-oleoyl-GPG (18:1)*	GC	0.215072	-0.0824063
9-hydroxystearate	GC	0.215139	0.135494
Phosphate to tryptophan ratio	GC	0.215771	0.160235
4-oxo-retinoic acid	GC	0.215981	0.164213
Spermidine	GC	0.216745	0.136083
Methionine	GC	0.217183	0.14224
5alpha-pregnan-3beta,20beta-diol monosulfate (1)	GC	0.218597	-0.0816418
Adenosine 5'-monophosphate (AMP) to acetoacetate ratio	GC	0.219075	0.118141
S-methylmethionine	GC	0.219329	-0.152354
X-12100	GC	0.219843	0.124938
X-17328	GC	0.220968	-0.111993
N1-methyladenosine	GC	0.220969	-0.121737
X-25520	GC	0.221026	0.145272
Glutamine conjugate of C6H10O2 (2)	GC	0.222729	-0.183385
Citrulline to phosphate ratio	GC	0.223274	0.120602
X-18921	GC	0.223692	-0.0910354
Glyco-beta-muricholate*	GC	0.224598	0.0630345
N-acetylglucosamine/N-acetylgalactosamine	GC	0.224762	-0.114379
1,3-dimethylurate	GC	0.225377	-0.117789
Adenosine 5'-diphosphate (ADP) to ornithine ratio	GC	0.225676	-0.0894343
Spermidine to adenosine 5'-diphosphate (ADP) ratio	GC	0.226876	-0.0953697
Decadienedioic acid (C10:2-DC)	GC	0.227031	0.0561566
Thyroxine	GC	0.228936	0.143018
N-acetylcitrulline	GC	0.229118	0.0522012
1-arachidonoyl-GPE (20:4n6)*	GC	0.229306	-0.07335
Nervonoylcarnitine (C24:1)	GC	0.230053	-0.0958471
X-12798	GC	0.230308	0.0608853
N-palmitoylglycine	GC	0.2326	0.0939447
Arachidonate (20:4n6) to caffeine ratio	GC	0.235558	0.147503
Glycerol*	GC	0.236614	0.117792
gentisate	GC	0.236932	-0.124574
Cysteine*	GC	0.238015	0.170239
Spermidine to choline ratio	GC	0.238059	0.149272
Gamma-glutamylleucine	GC	0.238683	-0.135794
4-hydroxycoumarin	GC	0.239094	-0.108324
isovalerate (i5:0)	GC	0.239499	-0.151393
N-acetylputrescine	GC	0.239587	-0.0718501
beta-citrylglutamate	GC	0.240246	0.0656953
vanillactate	GC	0.241057	0.127244
Sulfate of piperine metabolite C18H21NO3 (3)*	GC	0.242096	-0.119404
X-13866	GC	0.243191	-0.099772
Taurine to cysteine ratio	GC	0.24327	-0.149874
N-acetyl leucine	GC	0.243443	-0.160421
1-(1-enyl-palmitoyl)-GPE (P-16:0)*	GC	0.243537	-0.133493
paraxanthine	GC	0.244178	-0.104859
3-acetylphenol sulfate	GC	0.245096	0.111982
1-methylxanthine	GC	0.246422	-0.0786411
erythronate*	GC	0.246801	0.141657
Anthranilate	GC	0.246813	0.0814994
Mannose to trans-4-hydroxyproline ratio	GC	0.247524	0.123817
X-21339	GC	0.248118	-0.123728
Cis-3,4-methyleneheptanoylcarnitine	GC	0.248903	-0.084971
1-palmitoyl-GPE (16:0)	GC	0.249655	-0.11142
X-12701	GC	0.250311	-0.122664
fructosyllysine	GC	0.25032	-0.117415
1-palmitoleoylglycerol (16:1)*	GC	0.25128	0.0795157
3-methyl catechol sulfate (1)	GC	0.251926	-0.105914
Phosphate to tyrosine ratio	GC	0.252642	-0.111795
4-methyl-2-oxopentanoate	GC	0.253395	0.181615
3-hydroxyhippurate	GC	0.253479	0.136193
N-acetylasparagine	GC	0.253526	0.0472702
Adenosine 5'-diphosphate (ADP) to aspartate ratio	GC	0.253709	0.0698091
X-11858	GC	0.255914	-0.0976848
1-stearoyl-2-arachidonoyl-gpc (18:0/20:4)	GC	0.256411	-0.0437738
Arginine	GC	0.257753	0.108948
Gamma-glutamylglutamate	GC	0.258138	0.126766
1-myristoyl-2-arachidonoyl-GPC (14:0/20:4)*	GC	0.260396	0.102553
Palmitate (16:0)	GC	0.262312	0.130279
16a-hydroxy DHEA 3-sulfate	GC	0.262695	0.0553581
phenyllactate (PLA)	GC	0.263346	0.100843
gamma-glutamyltryptophan	GC	0.263546	0.105556
X-21834	GC	0.263886	-0.120218
X-25828	GC	0.26469	0.193081
Retinol (Vitamin A)	GC	0.265336	-0.0961303
5alpha-pregnan-3beta,20alpha-diol monosulfate (2)	GC	0.267717	-0.092944
N-acetyl-2-aminoadipate	GC	0.268462	-0.0906946
X-25420	GC	0.268879	0.112644
X-23997	GC	0.26903	0.131499
X-18779	GC	0.271636	-0.119714
sphingomyelin (d17:1/16:0, d18:1/15:0, d16:1/17:0)*	GC	0.273868	0.0909967
Branched-chain, straight-chain, or cyclopropyl 10:1 fatty acid (1)	GC	0.275468	0.0758824
Adenosine 5'-diphosphate (ADP) to fructose ratio	GC	0.276046	0.0710335
Alpha-tocopherol to glycerol ratio	GC	0.276054	0.146317
3-hydroxyisobutyrate	GC	0.277226	-0.136088
gamma-glutamylglycine	GC	0.277382	-0.0727566
X-17346	GC	0.278714	0.088521
X-12117	GC	0.279421	0.0702115
Oleoyl-linoleoyl-glycerol (18:1 to 18:2) [2] to linoleoyl-arachidonoyl-glycerol (18:2 to 20:4) [1] ratio	GC	0.279892	0.0603708
Bilirubin (Z,Z) to androsterone glucuronide ratio	GC	0.280245	-0.0521019
3-methyl-2-oxovalerate to 3-methyl-2-oxobutyrate ratio	GC	0.281939	-0.150776
Inosine to theophylline ratio	GC	0.284025	0.0977128
Phosphate to sulfate ratio	GC	0.284476	0.115499
Sulfate of piperine metabolite C18H21NO3 (1)	GC	0.287413	-0.118501
Creatine to carnitine ratio	GC	0.288329	-0.0979302
mannonate*	GC	0.288553	-0.051491
X-24344	GC	0.288978	-0.107223
X-11843	GC	0.289487	-0.110206
3-methoxytyramine sulfate	GC	0.289863	-0.0946055
Glycosyl-N-palmitoyl-sphingosine (d18:1/16:0)	GC	0.290346	-0.0877883
Gamma-glutamyl-alpha-lysine	GC	0.291173	-0.0740738
Glucuronate to androsterone glucuronide ratio	GC	0.292252	-0.0850659
3-hydroxyoctanoate	GC	0.292984	-0.119324
Phosphate to proline ratio	GC	0.293173	-0.0980156
Cholate to taurocholate ratio	GC	0.29384	-0.119447
acetylcarnitine (C2)	GC	0.293917	-0.126472
hexanoylglycine	GC	0.294381	-0.0558875
Adenosine 5'-diphosphate (ADP) to uridine ratio	GC	0.295087	-0.120854
1-palmitoleoyl-2-linolenoyl-GPC (16:1/18:3)	GC	0.29537	-0.0896581
3-(3-hydroxyphenyl)propionate	GC	0.295853	-0.0999721
Arginine to phosphate ratio	GC	0.297223	0.103351
X-21383	GC	0.297987	0.0670598
taurolithocholate 3-sulfate	GC	0.29802	-0.108758
Cortisol to taurocholate ratio	GC	0.298063	0.110806
X-23276	GC	0.298588	-0.0801803
Alpha-ketoglutarate to kynurenine ratio	GC	0.299472	-0.0906787
Pyridoxal*	GC	0.300176	-0.09293
Caprylate (8:0)	GC	0.301	0.0505351
4-allylphenol sulfate	GC	0.301192	0.104643
Uridine	GC	0.301464	0.119415
(2,4 or 2,5)-dimethylphenol sulfate	GC	0.302201	0.101198
X-24295	GC	0.302699	-0.133484
3-methyl catechol sulfate (2)	GC	0.303494	0.0754844
N-acetyltyrosine	GC	0.3035	0.0501664
hydantoin-5-propionate	GC	0.305824	-0.105141
Caffeine*	GC	0.305844	-0.104931
Phenylalanine to tyrosine ratio	GC	0.306567	0.0994279
1-(1-enyl-palmitoyl)-2-oleoyl-GPC (P-16:0/18:1)*	GC	0.306641	0.0827958
X-24334	GC	0.307224	-0.122444
Proline to trans-4-hydroxyproline ratio	GC	0.307444	0.103141
X-12707	GC	0.307604	0.0693551
Carnitine to propionylcarnitine (C3) ratio	GC	0.307799	0.0916734
1-oleoyl-2-docosahexaenoyl-GPC (18:1/22:6)	GC	0.308022	-0.0975099
taurocholenate sulfate*	GC	0.308618	-0.0835159
dopamine 4-sulfate	GC	0.308676	0.0853129
Blood sugar*	GC	0.311391	-0.0713965
Dopamine 4-sulfate to dopamine 3-O-sulfate ratio	GC	0.312572	-0.102432
1-palmitoyl-2-stearoyl-GPC (16:0/18:0)	GC	0.313153	0.0876746
3-hydroxypyridine glucuronide	GC	0.314365	-0.0948194
Bilirubin degradation product, C16H18N2O5 (1)	GC	0.315428	-0.0596614
Phosphoethanolamine to choline ratio	GC	0.315526	0.106684
cysteine s-sulfate	GC	0.315607	-0.133097
2-ketocaprylate	GC	0.315925	-0.0822483
tyramine O-sulfate	GC	0.316551	0.109789
1-stearoyl-2-docosahexaenoyl-GPE (18:0/22:6)*	GC	0.316927	-0.0677955
N-acetylaspartate (NAA)	GC	0.317065	0.0817593
Bilirubin degradation product, C17H20N2O5 (2)	GC	0.317226	-0.0534913
Branched chain 14:0 dicarboxylic acid	GC	0.31767	-0.11982
5alpha-androstan-3beta,17beta-diol disulfate	GC	0.317944	-0.0710809
Caffeic acid sulfate	GC	0.318221	-0.103297
2R,3R-dihydroxybutyrate	GC	0.319478	0.0748375
Dodecenedioate (C12:1-DC)	GC	0.319695	-0.0999723
Ximenoylcarnitine (C26:1)	GC	0.319779	-0.0691035
Dihydroferulic acid sulfate	GC	0.320774	0.0487932
Glycine to alanine ratio	GC	0.32128	-0.0710669
Glucose to sucrose ratio	GC	0.323283	0.0768276
X-25343	GC	0.323429	0.121065
Aspartate to glutamate ratio	GC	0.324005	-0.0999772
Adenosine 5'-monophosphate (AMP) to leucine ratio	GC	0.324259	0.120887
Oleoylcholine	GC	0.324705	-0.12134
2-hydroxybutyrate/2-hydroxyisobutyrate	GC	0.325063	-0.127947
X-12007	GC	0.325966	-0.119099
Pimeloylcarnitine/3-methyladipoylcarnitine (C7-DC)	GC	0.327235	0.0789183
Glycine to serine ratio	GC	0.32842	-0.0652353
Picolinate	GC	0.32849	0.079285
Arachidoylcarnitine (C20)	GC	0.330115	-0.0668299
Spermidine to ergothioneine ratio	GC	0.330965	0.0947411
X-24518	GC	0.33156	0.0557
Methyl indole-3-acetate	GC	0.331811	-0.100135
Adenosine 5'-monophosphate (AMP) to arginine ratio	GC	0.331888	-0.116636
6-hydroxyindole sulfate	GC	0.332278	-0.116637
Theophylline to theobromine ratio	GC	0.332952	-0.122643
Pentose acid	GC	0.333604	0.107647
isovalerylglycine	GC	0.334696	-0.0708552
gamma-glutamyl-2-aminobutyrate	GC	0.335347	0.0943608
Cystine*	GC	0.335627	-0.132391
3-methylxanthine	GC	0.33627	-0.0966325
X-12544	GC	0.336739	-0.099294
X-13695	GC	0.336982	0.0869213
Spermidine to 5-methylthioadenosine (MTA) ratio	GC	0.337928	0.110378
X-12193	GC	0.338024	0.102317
X-12822	GC	0.338221	-0.0886016
Adenosine 5'-monophosphate (AMP) to methionine ratio	GC	0.338653	-0.10987
Alpha-tocopherol to sulfate ratio	GC	0.339033	0.133626
pregnenediol sulfate (C21H34O5S)*	GC	0.339756	-0.0939305
Methionine to phosphate ratio	GC	0.340048	-0.115976
Alpha-ketoglutarate to proline ratio	GC	0.340483	-0.112351
Oleoyl ethanolamide	GC	0.340866	0.0766512
5,6-dihydrothymine	GC	0.341963	-0.108949
Spermidine to histidine ratio	GC	0.342693	-0.0953484
Glucose to N-stearoyl-sphingosine (d18:1 to 18:0) ratio	GC	0.342941	-0.112278
Sphinganine	GC	0.343995	0.102628
Palmitoleate (16:1n7)	GC	0.344121	0.105372
Threonine*	GC	0.344885	0.0791657
adrenate (22:4n6)	GC	0.345681	0.0420723
Phenylpyruvate	GC	0.346756	-0.0922648
2,6-dihydroxybenzoic acid	GC	0.347005	-0.0943101
X-17654	GC	0.347719	-0.0617288
X-24736	GC	0.34881	-0.0560186
X-24801	GC	0.349042	0.0714974
Dihomo-linolenoylcarnitine (C20:3n3 or 6)	GC	0.349157	0.05251
X-12906	GC	0.349482	0.116985
Cis 3,4-methyleneheptanoate	GC	0.349718	-0.0765097
1-myristoyl-2-palmitoyl-GPC (14:0/16:0)	GC	0.350562	0.120994
Caffeine to paraxanthine ratio	GC	0.350669	0.0758523
oleate/vaccenate (18:1)	GC	0.350687	0.0408947
Glutarate (C5-DC)	GC	0.350702	-0.0813063
X-13844	GC	0.351924	-0.140372
catechol sulfate	GC	0.353671	0.0868935
3-hydroxyisobutyrate to adenosine 5'-diphosphate (ADP) ratio	GC	0.354045	-0.0600666
indolelactate	GC	0.355735	0.0983503
Eicosenoylcarnitine (C20:1)	GC	0.356297	0.0892805
N-acetylglycine	GC	0.356494	-0.0695859
X-26111	GC	0.356898	-0.0872176
tridecenedioate (C13:1-DC)*	GC	0.356909	0.0906643
phosphate to asparagine ratio	GC	0.357209	-0.0619854
Phosphate to phosphoethanolamine ratio	GC	0.358315	-0.133772
1-oleoylglycerol (18:1)	GC	0.358451	0.0812337
1-stearoyl-GPG (18:0)	GC	0.359142	-0.0778308
Histidine to trans-urocanate ratio	GC	0.359254	-0.0753768
N-stearoyl-sphinganine (d18:0/18:0)	GC	0.360431	-0.0851479
X-24307	GC	0.360871	-0.120472
stachydrine	GC	0.361056	0.104983
1-linoleoyl-2-linolenoyl-GPC (18:2/18:3)	GC	0.361275	0.0334537
Arachidate (20:0)	GC	0.362167	-0.0845061
1-methylhistidine	GC	0.362505	0.0855858
N-formylmethionine	GC	0.36263	-0.105843
homostachydrine*	GC	0.363018	-0.0830388
3,5-dichloro-2,6-dihydroxybenzoic acid	GC	0.363228	0.0936
tryptophan betaine	GC	0.363594	-0.0738006
Furaneol sulfate	GC	0.364998	0.114342
Delta-CEHC	GC	0.371015	-0.090656
Adenosine 5'-diphosphate (ADP) to glycerol ratio	GC	0.371119	0.0632922
Picolinoylglycine	GC	0.372267	-0.122738
17alpha-hydroxypregnanolone glucuronide	GC	0.374595	-0.0777652
1-linoleoyl-GPI (18:2)*	GC	0.37481	0.077988
Glycochenodeoxycholate	GC	0.375015	-0.075498
Arginine to glutamate ratio	GC	0.375479	0.0959473
X-12851	GC	0.376501	-0.0818606
Sphingomyelin (d17:2/16:0, d18:2/15:0)	GC	0.376859	0.101886
glycerophosphorylcholine (GPC)	GC	0.377832	-0.0830579
X-21285	GC	0.378759	0.059688
Adenosine 5'-monophosphate (AMP) to glycine ratio	GC	0.379196	0.0841999
X-22771	GC	0.379858	0.0999193
Phosphate to glucose ratio	GC	0.380186	-0.0895945
Ribitol*	GC	0.380239	-0.0420537
4-methylguaiacol sulfate	GC	0.38052	-0.117405
3-phosphoglycerate to glycerate ratio	GC	0.380808	-0.146764
X-12216*	GC	0.383559	-0.0891882
1,2-dilinoleoyl-GPE (18:2/18:2)*	GC	0.38357	-0.0719968
Androsterone glucuronide to etiocholanolone glucuronide ratio	GC	0.383878	-0.0446938
Salicylate to taurocholate ratio	GC	0.384207	-0.0995565
Isoleucine to phosphate ratio	GC	0.385227	0.100894
Alpha-ketoglutarate to succinate ratio	GC	0.386237	0.0813542
Adenosine 5'-monophosphate (AMP) to urate ratio	GC	0.38632	-0.093112
Octadecadienedioate (C18:2-DC)	GC	0.387212	-0.0340939
X-21471	GC	0.38811	-0.0507747
X-18901	GC	0.388359	-0.0806471
sphingomyelin (d18:1/22:2, d18:2/22:1, d16:1/24:2)*	GC	0.389341	-0.0943992
Adenosine 5'-monophosphate (AMP) to citrate ratio	GC	0.389543	-0.0992964
Beta-alanine	GC	0.390084	0.0797322
Alpha-ketoglutarate to alpha-ketobutyrate ratio	GC	0.390476	0.0930715
Arachidonate (20:4n6) to linoleate (18:2n6) ratio	GC	0.390644	-0.0629024
Bilirubin degradation product, C17H18N2O4 (2)	GC	0.391499	-0.0520379
N-acetylthreonine	GC	0.392455	0.100573
Cholesterol to linoleoyl-arachidonoyl-glycerol (18:2 to 20:4) [2] ratio	GC	0.393473	-0.0666262
Phosphate to oleoyl-linoleoyl-glycerol (18:1 to 18:2) [2] ratio	GC	0.393575	0.0645982
Glycolithocholate to glycolithocholate sulfate ratio	GC	0.393657	0.0701066
indole-3-carboxylate	GC	0.3937	0.0709361
docosahexaenoate (DHA; 22:6n3)	GC	0.393816	0.0900915
Ornithine to glutamate ratio	GC	0.393899	0.11352
Biliverdin	GC	0.394775	-0.048989
Glycerol to palmitoylcarnitine (C16) ratio	GC	0.395234	0.106824
Adenosine 5'-diphosphate (ADP) to valine ratio	GC	0.395606	-0.0673462
1,3,7-trimethylurate	GC	0.395812	-0.0803849
Adenosine 5'-diphosphate (ADP) to creatine ratio	GC	0.396388	-0.0670583
X-21467	GC	0.396493	-0.0466595
indolin-2-one	GC	0.397688	0.0783858
Cytidine to N-acetylglucosamine to N-acetylgalactosamine ratio	GC	0.398563	0.0896395
homocitrulline	GC	0.399814	-0.067642
3-hydroxysebacate	GC	0.399844	-0.0856877
Glucuronide of piperine metabolite C17H21NO3 (5)	GC	0.400382	-0.0855343
N,N-dimethylalanine	GC	0.401605	0.0748867
X-12816	GC	0.403376	0.0596819
linolenate [alpha or gamma; (18:3n3 or 6)]	GC	0.404525	0.105731
X-21441	GC	0.404608	0.0374699
Taurochenodeoxycholate	GC	0.404944	0.0958117
lignoceroyl sphingomyelin (d18:1/24:0)	GC	0.4051	0.11782
1-linoleoyl-GPC (18:2)	GC	0.405367	-0.0713142
Phosphate to citrate ratio	GC	0.405723	-0.0722139
Salicylate to citrate ratio	GC	0.406434	-0.0890727
Bilirubin (z,z)	GC	0.407385	-0.0425962
3,7-dimethylurate	GC	0.408298	0.0673865
carboxyethyl-GABA	GC	0.408411	0.0616928
isoursodeoxycholate	GC	0.408421	0.0934988
4-ethylphenylsulfate	GC	0.408838	-0.086547
Phosphate to urate ratio	GC	0.409024	-0.0766983
2-butenoylglycine	GC	0.409244	-0.0670724
X-22834	GC	0.410684	0.0856017
Ceramide (d18:1/17:0, d17:1/18:0)	GC	0.411364	0.0688749
Alpha-ketoglutarate	GC	0.411544	-0.076183
gamma-glutamylvaline	GC	0.412395	-0.0766243
X-18935	GC	0.414309	0.073252
Inosine	GC	0.416834	-0.0786865
3-hydroxydodecanedioate*	GC	0.41856	-0.0810968
(R)-3-hydroxybutyrylcarnitine	GC	0.419088	-0.0989584
Cholesterol*	GC	0.419108	0.106731
Alpha-ketobutyrate to 3-methyl-2-oxovalerate ratio	GC	0.419424	0.110977
7-methylguanine	GC	0.419812	-0.0861668
1-(1-enyl-palmitoyl)-2-arachidonoyl-GPC (P-16:0/20:4)*	GC	0.420242	-0.0430473
N2,N5-diacetylornithine	GC	0.42144	-0.0456067
glutarylcarnitine (C5-DC)	GC	0.421452	-0.047298
X-16087	GC	0.424032	0.066863
3-methoxycatechol sulfate (2)	GC	0.424297	-0.0812205
gamma-tocopherol/beta-tocopherol	GC	0.424995	-0.124328
2-palmitoleoyl-GPC (16:1)*	GC	0.425315	-0.0795585
3-phenylpropionate (hydrocinnamate)	GC	0.425503	-0.0643341
Leucine to N-palmitoyl-sphingosine (d18:1 to 16:0) ratio	GC	0.426385	-0.094419
X-17438	GC	0.427065	-0.0720231
N-acetylvaline	GC	0.427425	-0.0838136
X-23648	GC	0.427642	-0.0979746
X-12411	GC	0.427904	-0.0711484
4-cholesten-3-one	GC	0.428136	-0.0678311
gamma-CEHC	GC	0.428521	-0.0577061
Behenoylcarnitine (C22)	GC	0.429122	-0.0585259
3-carboxy-4-methyl-5-pentyl-2-furanpropionate (3-CMPFP)*	GC	0.430135	0.0703041
gamma-CEHC glucuronide*	GC	0.432575	-0.0537976
Adenosine 5'-monophosphate (AMP) to glutamine ratio	GC	0.433311	-0.103177
Cortisone to 4-cholesten-3-one ratio	GC	0.435478	-0.0454403
pregnanediol-3-glucuronide	GC	0.438841	-0.0592082
Caffeine to theophylline ratio	GC	0.439199	-0.0778199
Paraxanthine to linoleate (18:2n6) ratio	GC	0.439652	-0.0963945
docosatrienoate (22:3n3)	GC	0.439904	0.0669866
Stearoyl sphingomyelin (d18:1/18:0)	GC	0.439907	0.0593785
X-26054	GC	0.440117	-0.0469367
Alpha-ketoglutarate to trans-4-hydroxyproline ratio	GC	0.440187	-0.10175
Glucuronate to etiocholanolone glucuronide ratio	GC	0.440898	-0.0624646
N-methyltaurine	GC	0.441993	0.0567593
methyl glucopyranoside (alpha + beta)	GC	0.442398	-0.0349675
5-oxoproline*	GC	0.443241	0.0521412
1-palmitoyl-GPC (16:0)	GC	0.443376	-0.0776893
Aspartate to citrate ratio	GC	0.443591	0.0942295
1-arachidonoyl-GPC (20:4n6)*	GC	0.445368	-0.0427346
quinate	GC	0.446148	0.061161
gamma-glutamylthreonine	GC	0.446177	0.0614864
Phosphoethanolamine	GC	0.446809	-0.0675209
Glycosyl-N-behenoyl-sphingadienine (d18:2/22:0)	GC	0.44718	0.0647122
Flavin adenine dinucleotide (FAD)	GC	0.448639	0.0550386
Perfluorooctanesulfonate (PFOS)	GC	0.449787	-0.0708082
Glycerate*	GC	0.449937	0.073715
Phosphate to linoleoyl-arachidonoyl-glycerol (18:2 to 20:4) [1] ratio	GC	0.450638	0.0606171
glycosyl-N-stearoyl-sphingosine (d18:1/18:0)	GC	0.451032	-0.0574352
Methyl vanillate sulfate*	GC	0.451794	-0.0594958
Hydroxypalmitoyl sphingomyelin (d18:1/16:0(OH))*	GC	0.453635	-0.0598658
Phosphate to 2'-deoxyuridine ratio	GC	0.453879	-0.0501692
Adenosine 5'-diphosphate (ADP) to gluconate ratio	GC	0.456539	0.0681575
1-(1-enyl-oleoyl)-GPE (P-18:1)*	GC	0.456617	0.0724352
acisoga	GC	0.457019	0.0535519
3-hydroxybutyroylglycine	GC	0.457163	-0.0574948
Proline to glutamate ratio	GC	0.457433	0.0625521
N-formylanthranilic acid	GC	0.458069	0.0491489
Docosahexaenoylcarnitine (C22:6)	GC	0.458421	0.0586362
Glutamine	GC	0.459346	-0.0626201
indolepropionate	GC	0.459741	-0.0691613
Adenosine 5'-diphosphate (ADP) to sulfate ratio	GC	0.461421	0.0659571
Nisinate (24:6n3)	GC	0.461546	-0.0664962
5-hydroxyindole sulfate	GC	0.461741	0.0723568
X-23780	GC	0.462042	-0.0635865
X-23974	GC	0.465233	0.0857059
Threonine to alpha-ketobutyrate ratio	GC	0.465573	0.083194
Glycosyl ceramide (d18:2/24:1, d18:1/24:2)	GC	0.465894	0.0555597
1-ribosyl-imidazoleacetate*	GC	0.466867	-0.0771399
3-phosphoglycerate to adenosine 5'-diphosphate (ADP) ratio	GC	0.467581	0.0608799
palmitoylcholine	GC	0.467756	-0.0929287
arabitol/xylitol	GC	0.46823	-0.0879658
Glycine conjugate of C10H14O2 (1)	GC	0.468375	-0.075836
sphingomyelin (d18:2/24:1, d18:1/24:2)*	GC	0.468475	0.0685333
11beta-hydroxyandrosterone glucuronide	GC	0.469908	0.0607767
N-acetyl-L-alanine	GC	0.470854	0.0719374
1-methylnicotinamide*	GC	0.471048	0.09307
2-hydroxysebacate	GC	0.47158	0.0763819
X-21607	GC	0.472638	-0.0500399
Glucose to mannitol to sorbitol ratio	GC	0.473391	0.0725391
3-bromo-5-chloro-2,6-dihydroxybenzoic acid	GC	0.473736	-0.0669902
Bilirubin (E,Z or Z,E)	GC	0.473992	-0.0408236
Bilirubin degradation product, C17H18N2O4 (1)	GC	0.474374	-0.0422214
X-25271	GC	0.474716	0.100443
dehydroepiandrosterone sulfate (DHEA-S)	GC	0.475658	-0.0578779
X-21807	GC	0.476476	0.0554452
Cortisone to cortisol ratio	GC	0.476717	-0.0893892
Arginine to ornithine ratio	GC	0.477402	-0.0562387
S-adenosylhomocysteine (SAH)	GC	0.477599	0.0603345
Adenosine 5'-diphosphate (ADP) to glycine ratio	GC	0.477624	0.0466118
Bilirubin (Z,Z) to taurocholate ratio	GC	0.47763	0.0716442
X-23593	GC	0.478039	0.0751553
Adenosine 3',5'-cyclic monophosphate (cAMP) to taurocholate ratio	GC	0.4782	-0.0856616
X-21319	GC	0.478938	-0.106261
1,5-anhydroglucitol (1,5-AG)	GC	0.478956	-0.0473932
sphingomyelin (d18:2/23:0, d18:1/23:1, d17:1/24:1)*	GC	0.479797	-0.0833978
X-15486	GC	0.480794	0.0903582
Dihomo-linoleoylcarnitine (C20:2)	GC	0.481074	-0.051406
glycochenodeoxycholate 3-sulfate	GC	0.481516	-0.0497234
Gluconate	GC	0.482311	-0.0376084
(16 or 17)-methylstearate (a19:0 or i19:0)	GC	0.484938	0.0513766
Caffeine to theobromine ratio	GC	0.484994	0.0784883
Inosine 5'-monophosphate (IMP) to phosphate ratio	GC	0.485066	0.058767
Cortisol	GC	0.48529	-0.0821725
Hypotaurine	GC	0.485807	-0.0625954
Retinol (Vitamin A) to linoleoyl-arachidonoyl-glycerol (18:2 to 20:4) [1] ratio	GC	0.486039	0.0570952
Inosine 5'-monophosphate (IMP)	GC	0.486216	0.0563242
Methylsuccinate	GC	0.487739	0.055015
Adenosine 5'-monophosphate (AMP) to serine ratio	GC	0.487811	0.0937024
indolebutyrate	GC	0.489449	-0.0497915
N6-methyllysine	GC	0.490509	0.0224485
Taurodeoxycholate	GC	0.492965	0.0777854
Adenosine 5'-monophosphate (AMP) to flavin adenine dinucleotide (FAD) ratio	GC	0.495361	-0.0929289
Glucose to N-palmitoyl-sphingosine (d18:1 to 16:0) ratio	GC	0.4956	-0.0752151
maleate	GC	0.495679	0.0768248
Adenosine 5'-monophosphate (AMP) to tyrosine ratio	GC	0.495876	-0.0756459
X-25790	GC	0.495909	0.101848
X-12714	GC	0.498419	-0.0646043
sphingomyelin (d18:1/21:0, d17:1/22:0, d16:1/23:0)*	GC	0.498558	0.0699055
X-12830	GC	0.499207	-0.0468417
Acetoacetate	GC	0.500142	-0.0695634
3-hydroxyoleoylcarnitine	GC	0.500172	0.0652351
glycolithocholate sulfate*	GC	0.500515	-0.0344712
Serine	GC	0.501646	-0.0496002
androstenediol (3beta,17beta) disulfate (1)	GC	0.503624	-0.0492854
Bilirubin degradation product, C16H18N2O5 (2)	GC	0.504427	-0.0397797
Glycosyl ceramide (d18:1/23:1, d17:1/24:1)	GC	0.50447	0.0553036
3-hydroxyoctanoylcarnitine (2)	GC	0.504734	-0.0771288
Sphingomyelin (d18:2/18:1)	GC	0.506765	-0.0877126
7-methylxanthine	GC	0.507157	-0.0833479
3-hydroxyphenylacetoylglutamine	GC	0.507659	0.0587009
4-allylcatechol sulfate	GC	0.507965	-0.0712045
phenylacetylglutamine	GC	0.508811	-0.0850842
theophylline	GC	0.508984	0.0730097
glycocholenate sulfate*	GC	0.511438	-0.0283616
X-11849*	GC	0.512083	-0.0691163
Orotate	GC	0.512237	0.0358069
1-(1-enyl-stearoyl)-GPE (P-18:0)*	GC	0.512528	0.057202
4-methylhexanoylglutamine	GC	0.512727	-0.0523867
sebacate (C10-DC)	GC	0.51361	-0.027265
tauro-beta-muricholate	GC	0.513651	0.0316368
ferulic acid 4-sulfate	GC	0.514949	-0.0273737
2'-o-methylcytidine	GC	0.515256	0.0334088
2-oxoarginine*	GC	0.515292	0.0786195
Ethyl alpha-glucopyranoside	GC	0.515975	-0.0307011
Adenosine 5'-monophosphate (AMP) to cysteine ratio	GC	0.516338	-0.0404054
Inosine to EDTA ratio	GC	0.51768	-0.0538862
androstenediol (3alpha, 17alpha) monosulfate (3)	GC	0.518459	-0.0231591
Caffeine to linoleate (18:2n6) ratio	GC	0.518677	-0.0751732
X-16124	GC	0.520001	-0.0394478
Alpha-ketobutyrate	GC	0.520439	-0.0744511
Mannose to S-methylcysteine ratio	GC	0.52164	0.064631
X-21312	GC	0.521802	0.0473397
N6-carbamoylthreonyladenosine	GC	0.522394	-0.0500199
Phosphate to uridine ratio	GC	0.522687	0.0549439
N-acetylkynurenine (2)	GC	0.524224	0.0392952
2,2'-Methylenebis(6-tert-butyl-p-cresol)	GC	0.524428	-0.0647348
Pregnenetriol disulfate	GC	0.524443	-0.0288879
Leucine to phosphate ratio	GC	0.525413	0.0692894
linoleoyl ethanolamide	GC	0.527143	0.0676042
N-acetylglucosaminylasparagine	GC	0.528334	0.043376
prolylglycine	GC	0.528887	-0.0548917
erythritol	GC	0.529643	0.0261294
Adenosine 5'-monophosphate (AMP) to aspartate ratio	GC	0.530211	0.0704495
3-formylindole	GC	0.530911	-0.0432426
octadecanedioate (C18-DC)	GC	0.532307	-0.0536443
1-palmitoyl-2-linoleoyl-GPE (16:0/18:2)	GC	0.532619	0.0334003
Phosphate to glutamate ratio	GC	0.533401	-0.07697
Glycerol to carnitine ratio	GC	0.533962	0.0500397
Adenosine 5'-monophosphate (AMP) to valine ratio	GC	0.534851	0.0837898
Glucose to glycerol ratio	GC	0.535911	0.0787637
1-stearoyl-2-linoleoyl-GPE (18:0/18:2)*	GC	0.536005	0.0392207
10-nonadecenoate (19:1n9)	GC	0.536179	0.0895164
X-12026	GC	0.536409	-0.0649743
X-23644	GC	0.538589	0.0672173
Catechol glucuronide	GC	0.538604	-0.0601851
1-(1-enyl-stearoyl)-2-linoleoyl-GPE (P-18:0/18:2)*	GC	0.539123	0.0666202
3-ethylcatechol sulfate (1)	GC	0.540594	-0.0754997
Cysteinylglycine to taurine ratio	GC	0.542027	-0.0756757
Levulinoylcarnitine	GC	0.54352	0.0613245
Glycerol to glycerol 3-phosphate ratio	GC	0.543575	-0.07119
N2-acetyl,N6-methyllysine	GC	0.543909	0.0192008
eicosanedioate (C20-DC)	GC	0.545385	-0.0644685
1-linoleoyl-GPG (18:2)*	GC	0.545471	-0.0387424
Xylose	GC	0.545741	-0.0534221
Carnitine C4	GC	0.545827	0.0278089
xanthurenate	GC	0.546565	-0.0597319
X-23782	GC	0.547302	-0.0763462
S-methylcysteine sulfoxide	GC	0.549482	0.0661322
laurylcarnitine (C12)	GC	0.549919	-0.0579133
stearoylcarnitine (C18)	GC	0.550877	-0.0602464
Glycine to pyridoxal ratio	GC	0.550989	-0.0570463
4-hydroxyphenylacetate	GC	0.551805	0.0578546
X-11381	GC	0.551848	-0.0270184
Glycerol to sulfate ratio	GC	0.553309	-0.0636615
X-21796	GC	0.553398	-0.0654467
propyl 4-hydroxybenzoate sulfate	GC	0.553581	0.0640653
1-linoleoyl-2-arachidonoyl-GPC (18:2/20:4n6)*	GC	0.554047	-0.0380753
N-oleoyltaurine	GC	0.554079	0.0509523
Bilirubin degradation product, C16H18N2O5 (3)	GC	0.554135	-0.0338473
Uridine to cytidine ratio	GC	0.554198	0.0634033
Glycosyl-N-(2-hydroxynervonoyl)-sphingosine (d18:1/24:1(2OH))	GC	0.554604	0.0493221
1-methyl-5-imidazoleacetate	GC	0.555825	-0.0616547
3-hydroxyisobutyrate to phosphate ratio	GC	0.556364	0.0604479
6-bromotryptophan	GC	0.556414	0.0574071
1,7-dimethylurate	GC	0.556702	-0.0542587
Undecenoylcarnitine (C11:1)	GC	0.557603	0.0426057
Glutamine to alanine ratio	GC	0.558595	0.0516794
Uridine to 2'-deoxyuridine ratio	GC	0.559941	-0.0663085
lanthionine	GC	0.56014	0.0623093
X-21355	GC	0.561641	0.0422973
sphingomyelin (d18:0/18:0, d19:0/17:0)*	GC	0.561909	-0.0490761
X-19141	GC	0.562084	0.023994
2-methoxyhydroquinone sulfate (1)	GC	0.5624	0.0717879
2-stearoyl-GPE (18:0)*	GC	0.562939	0.0494592
X-24812	GC	0.564999	0.048062
1-(1-enyl-palmitoyl)-2-palmitoyl-GPC (P-16:0/16:0)	GC	0.565153	0.0348555
N6,n6,n6-trimethyllysine	GC	0.565577	-0.0564336
glycerophosphoethanolamine	GC	0.566218	-0.0559262
Arachidonate (20:4n6)	GC	0.56689	0.0427466
Mannose to glycerol ratio	GC	0.568481	0.0553031
Glycosyl-N-tricosanoyl-sphingadienine (d18:2/23:0)	GC	0.568845	0.0508573
trigonelline (N'-methylnicotinate)	GC	0.568978	-0.0506497
Fructose	GC	0.569079	0.062309
X-21353	GC	0.569534	0.0239121
X-18888	GC	0.570329	0.046858
palmitoyl dihydrosphingomyelin (d18:0/16:0)*	GC	0.570856	-0.0498417
propionylglycine	GC	0.570952	-0.0425341
S-1-pyrroline-5-carboxylate	GC	0.571025	-0.0450897
N-acetylalliin	GC	0.573717	0.0437539
3-methoxycatechol sulfate (1)	GC	0.573835	0.0499201
1-stearoyl-2-oleoyl-GPS (18:0/18:1)	GC	0.573888	0.0672469
Phenylalanine to phosphate ratio	GC	0.574926	0.0579614
(S)-a-amino-omega-caprolactam	GC	0.575565	-0.049891
N-acetylisoleucine	GC	0.575646	-0.065175
Glycoursodeoxycholic acid sulfate (1)	GC	0.576535	-0.0451382
p-cresol glucuronide*	GC	0.576536	0.0764909
Adenosine 5'-diphosphate (ADP) to glutamine ratio	GC	0.577988	-0.0523089
1-stearoyl-GPE (18:0)	GC	0.578692	0.0404273
imidazole propionate	GC	0.578862	0.0801512
2-hydroxyarachidate	GC	0.579159	-0.0272408
sphingomyelin (d18:1/18:1, d18:2/18:0)	GC	0.579375	0.0486755
Sphingomyelin (d18:2/24:2)	GC	0.579836	-0.0666251
Choline phosphate to phosphoethanolamine ratio	GC	0.579998	-0.0470163
X-11852	GC	0.581105	-0.0521955
Aspartate to asparagine ratio	GC	0.581326	0.0544122
citraconate/glutaconate	GC	0.581927	-0.0604751
Pantothenate	GC	0.581977	0.0247149
X-17354	GC	0.584195	0.0620318
2-aminooctanoate	GC	0.584746	-0.0351307
Arachidonate (20:4n6) to paraxanthine ratio	GC	0.586205	0.0511788
3-methyladipate	GC	0.586317	0.065367
Histidine to phosphate ratio	GC	0.586376	0.0441318
2-hydroxydecanoate	GC	0.58704	0.0616606
Adenosine 5'-diphosphate (ADP) to glycerate ratio	GC	0.587725	-0.0633557
Glutamate to kynurenine ratio	GC	0.589097	-0.0590799
Pyruvate to 3-methyl-2-oxobutyrate ratio	GC	0.590666	-0.0619273
2-hydroxypalmitate	GC	0.591522	0.0618757
Glutarate (C5-DC) to caprylate (8:0) ratio	GC	0.591813	0.0499647
5-hydroxyhexanoate	GC	0.592439	-0.0663842
Taurine to glutamate ratio	GC	0.592948	-0.0693719
Sphingomyelin (d18:1/25:0, d19:0/24:1, d20:1/23:0, d19:1/24:0)	GC	0.593206	-0.0390872
Adenosine 5'-diphosphate (ADP) to citrate ratio	GC	0.594946	0.0484366
Arachidonate (20:4n6) to oleate to vaccenate (18:1) ratio	GC	0.595083	-0.0368837
Oleoyl-linoleoyl-glycerol (18:1 to 18:2) [2] to linoleoyl-arachidonoyl-glycerol (18:2 to 20:4) [2] ratio	GC	0.596132	-0.0331274
1-stearoyl-2-oleoyl-GPC (18:0/18:1)	GC	0.59614	0.0495318
Adenosine 5'-monophosphate (AMP) to tryptophan ratio	GC	0.597532	-0.0591534
1-(1-enyl-palmitoyl)-2-linoleoyl-GPC (P-16:0/18:2)*	GC	0.598235	0.0585235
Maltose to sucrose ratio	GC	0.600142	-0.0562281
Gamma-glutamyltyrosine	GC	0.604093	-0.045286
X-12680	GC	0.604904	0.0663422
Sphingomyelin (d18:0/20:0, d16:0/22:0)	GC	0.605625	0.0342459
3-hydroxy-3-methylglutarate	GC	0.606955	-0.0595368
Cortisol to 4-cholesten-3-one ratio	GC	0.608379	0.0523959
N-succinyl-phenylalanine	GC	0.608503	0.031233
2-aminophenol sulfate	GC	0.609194	0.0451823
5-dodecenoylcarnitine (C12:1)	GC	0.610804	-0.0551402
X-24556	GC	0.611721	0.0363609
X-24241	GC	0.612521	-0.0485391
sphingomyelin (d18:1/17:0, d17:1/18:0, d19:1/16:0)	GC	0.612533	0.0497348
Salicylate to caprylate (8:0) ratio	GC	0.612713	-0.0497619
Hexadecadienoate (16:2n6)	GC	0.613649	0.0743399
(2 or 3)-decenoate (10:1n7 or n8)	GC	0.614955	0.0489584
Trans-4-hydroxyproline	GC	0.615379	-0.0528443
X-16964	GC	0.620335	-0.0627329
4-acetaminophen sulfate	GC	0.620714	0.0395117
3-indoxyl sulfate	GC	0.621324	0.0564057
Thyroxine to taurocholate ratio	GC	0.62369	0.0455998
N6,N6-dimethyllysine	GC	0.626014	0.0175041
5-methylthioadenosine (mta)	GC	0.627923	-0.0672919
X-25265	GC	0.629613	0.0243162
Cysteinylglycine	GC	0.629823	0.0569342
1-arachidonylglycerol (20:4)	GC	0.629929	0.0418827
Phosphate to glycerol ratio	GC	0.630303	0.0710365
12,13-DiHOME	GC	0.630554	-0.0493084
S-carboxyethylcysteine*	GC	0.63127	-0.055909
X-12221*	GC	0.631616	0.0520709
X-22520	GC	0.633458	-0.057282
N-lactoyl valine	GC	0.634938	-0.0329919
3-amino-2-piperidone	GC	0.635149	0.0512402
Taurocholic acid*	GC	0.635332	-0.0614117
N-palmitoyl-sphingosine (d18:1 to 16:0) to N-palmitoyl-sphinganine (d18:0 to 16:0) ratio	GC	0.635997	0.0478473
sphingomyelin (d18:1/20:2, d18:2/20:1, d16:1/22:2)*	GC	0.636954	-0.0401013
Alpha-ketoglutarate to ornithine ratio	GC	0.638809	-0.0452413
Beta-hydroxyisovalerate	GC	0.638929	-0.0391733
Adenosine 5'-diphosphate (ADP) to mannitol to sorbitol ratio	GC	0.641568	-0.0433571
Maltose in coronary artery	GC	0.642035	0.0500862
hydroquinone sulfate	GC	0.642613	0.0580491
malonylcarnitine	GC	0.642919	-0.0432422
N-acetyl-isoputreanine	GC	0.643508	0.0324566
sphingomyelin (d18:1/20:1, d18:2/20:0)*	GC	0.644723	-0.0375766
tartronate (hydroxymalonate)	GC	0.644978	0.0378344
X-21752	GC	0.645133	-0.0628836
Vanillic acid glycine	GC	0.645178	-0.033979
2,4-di-tert-butylphenol	GC	0.645552	0.0511859
1,2,3-benzenetriol sulfate (2)	GC	0.645678	-0.0360726
Choline phosphate to choline ratio	GC	0.64601	-0.0508091
arabonate/xylonate	GC	0.646184	0.0488892
3-methyl-2-oxovalerate to 4-methyl-2-oxopentanoate ratio	GC	0.646345	-0.0548685
myristoleate (14:1n5)	GC	0.646427	0.0603661
Glycerol to mannitol to sorbitol ratio	GC	0.646753	0.0531557
Phosphate to N-palmitoyl-sphingosine (d18:1 to 16:0) ratio	GC	0.648843	0.0477048
docosadienoate (22:2n6)	GC	0.648946	0.0537353
5-oxoproline to citrate ratio	GC	0.649162	0.034162
N1-methylinosine	GC	0.649552	-0.0529249
X-21470	GC	0.650159	-0.0453681
glutamine_degradant*	GC	0.651692	0.0410473
Nonadecanoate (19:0)*	GC	0.651804	-0.0499227
Deoxycholate	GC	0.651894	0.0409621
Phosphate to acetoacetate ratio	GC	0.653319	0.041889
Ceramide (d18:1/16:0)	GC	0.653725	-0.0461211
pregnenediol disulfate (C21H34O8S2)*	GC	0.653759	0.0287691
Cysteine to 5-oxoproline ratio	GC	0.654125	-0.0347293
glucuronate	GC	0.655409	-0.0567324
Adenosine 5'-diphosphate (ADP) to N-palmitoyl-sphingosine (d18:1 to 16:0) ratio	GC	0.655474	-0.0297681
campesterol	GC	0.658285	0.0325299
butyrylglycine	GC	0.659216	-0.023976
tartarate	GC	0.659861	-0.0443914
Creatinine	GC	0.660663	-0.04127
andro steroid monosulfate C19H28O6S (1)*	GC	0.661225	0.0231293
1-lignoceroyl-GPC (24:0)	GC	0.661744	-0.0519145
Glutamine conjugate of C7H12O2*	GC	0.661941	0.0458623
1,2-dilinoleoyl-GPC (18:2/18:2)	GC	0.66203	0.0411261
Metabolonic lactone sulfate	GC	0.663178	-0.0176632
X-21742	GC	0.664315	0.0586428
sphingomyelin (d18:1/20:0, d16:1/22:0)*	GC	0.665822	-0.0373658
Cerotoylcarnitine (C26)	GC	0.666321	-0.0306014
salicyluric glucuronide*	GC	0.667151	-0.0522394
Sulfate of piperine metabolite C16H19NO3 (2)	GC	0.668088	0.046278
2,3-dihydroxy-5-methylthio-4-pentenoate (dmtpa)	GC	0.669702	0.0434027
1-(1-enyl-stearoyl)-2-arachidonoyl-GPE (P-18:0/20:4)*	GC	0.670697	-0.0387715
Adenosine 5'-monophosphate (AMP) to inosine 5'-monophosphate (IMP) ratio	GC	0.671073	-0.032137
1-(1-enyl-palmitoyl)-2-arachidonoyl-GPE (P-16:0/20:4)*	GC	0.671086	-0.0447714
N2-acetyl,N6,N6-dimethyllysine	GC	0.671855	-0.014029
cysteine-glutathione disulfide	GC	0.674583	-0.0341869
Hydroxy-N6,N6,N6-trimethyllysine	GC	0.674595	-0.0460897
N-acetyl-L-glutamine	GC	0.67488	0.0195765
Citrate	GC	0.674891	0.0414582
Citrate to taurocholate ratio	GC	0.676331	-0.0433761
1-palmitoyl-2-docosahexaenoyl-GPC (16:0/22:6)	GC	0.678787	-0.0406095
X-12104	GC	0.679153	0.0533776
cis-4-decenoate (10:1n6)*	GC	0.680445	-0.0273319
1-palmitoyl-2-linoleoyl-gpc (16:0/18:2)*	GC	0.680988	0.0287803
Palmitoleoylcarnitine (C16:1)	GC	0.681795	-0.0539278
Phosphate to N-acetylneuraminate ratio	GC	0.682943	-0.0393804
X-17325	GC	0.683267	0.0368899
1-linolenoyl-GPC (18:3)*	GC	0.683801	0.0411059
5-dodecenoate (12:1n7)	GC	0.685732	-0.0615252
Cholate to adenosine 5'-monophosphate (AMP) ratio	GC	0.686085	-0.0384567
X-21829	GC	0.687105	0.0348945
dihomo-linolenate (20:3n3 or n6)	GC	0.687429	-0.0408378
X-21364	GC	0.687452	-0.0362921
dodecanedioate (C12-DC)	GC	0.68776	-0.047248
Hydroxy-cmpf	GC	0.688515	0.0529357
Sarcosine	GC	0.689256	-0.0504564
Succinoyltaurine	GC	0.689606	0.0173
X-12306	GC	0.689992	-0.0333157
Adenosine 5'-diphosphate (ADP) to choline phosphate ratio	GC	0.690894	0.0472546
Taurine	GC	0.691269	0.0548973
Orotidine	GC	0.692427	0.0136688
Leucine*	GC	0.694789	-0.0591226
3-hydroxyhexanoate	GC	0.696269	0.0498194
X-21283	GC	0.696306	0.022713
2-hydroxyphenylacetate	GC	0.699121	0.0340534
Histidine to glutamine ratio	GC	0.699798	0.0357941
Cholesterol to oleoyl-linoleoyl-glycerol (18:1 to 18:2) [2] ratio	GC	0.700472	-0.0297634
glycodeoxycholate 3-sulfate	GC	0.701653	0.0176526
Adenosine 5'-diphosphate (ADP) to mannose ratio	GC	0.701775	0.0329883
8-methoxykynurenate	GC	0.702369	-0.0384787
5,6-dihydrouridine	GC	0.703935	0.0329251
benzoate	GC	0.704148	0.0276673
X-07765	GC	0.704414	0.0353142
1-stearoyl-GPC (18:0)	GC	0.705157	0.0315656
4-hydroxyphenylacetylglutamine	GC	0.706744	0.0361419
Cortisone	GC	0.706875	-0.0526234
N-lactoyl isoleucine	GC	0.70724	0.0507841
o-cresol sulfate	GC	0.708382	0.033716
10-heptadecenoate (17:1n7)	GC	0.708457	0.0459085
5-hydroxy-2-methylpyridine sulfate*	GC	0.710658	-0.0614163
X-11444	GC	0.710803	0.0233488
X-23659	GC	0.71133	-0.0246786
3-hydroxy-2-ethylpropionate	GC	0.711781	-0.032358
N4-acetylcytidine	GC	0.712413	0.0232856
Glutamine conjugate of C6H10O2 (1)	GC	0.713478	-0.0524337
sphingosine 1-phosphate	GC	0.715454	-0.041396
methyl-4-hydroxybenzoate sulfate	GC	0.715737	-0.0387758
3-(4-hydroxyphenyl)lactate	GC	0.715829	-0.0509921
1-stearoyl-GPI (18:0)	GC	0.715858	-0.046296
Spermidine to N-acetylputrescine ratio	GC	0.715938	0.0316087
carnitine	GC	0.716471	0.026144
Tetrahydrocortisol glucuronide*	GC	0.716561	0.0444226
Hypotaurine to cysteine ratio	GC	0.71747	0.0346871
Phosphate to mannose ratio	GC	0.717988	-0.031547
Mannose to mannitol to sorbitol ratio	GC	0.718432	-0.0442102
Glucuronide of C10H18O2 (7)	GC	0.719334	-0.0370845
1,2-dipalmitoyl-GPC (16:0/16:0)	GC	0.719765	-0.0243661
Adenosine 3',5'-cyclic monophosphate (camp)*	GC	0.720829	-0.0290754
X-24531	GC	0.721218	0.0350211
X-25422	GC	0.721373	0.0379297
alliin	GC	0.722479	0.0337357
X-25371	GC	0.722697	0.0292739
myristoleoylcarnitine (C14:1)*	GC	0.722735	0.0334091
2-aminobutyrate*	GC	0.723054	-0.0387325
X-24243	GC	0.724076	0.0371907
5-(galactosylhydroxy)-L-lysine	GC	0.72448	0.0411586
Docosahexaenoylcholine	GC	0.724684	0.0381052
Glucuronide of piperine metabolite C17H21NO3 (3)	GC	0.725579	-0.0180409
Myo-inositol	GC	0.725669	-0.0357112
Androsterone glucuronide	GC	0.725833	-0.0325767
X-15523	GC	0.727215	0.00507563
hippurate	GC	0.728825	0.0451696
Adenosine 5'-diphosphate (ADP) to Adenosine 5'-monophosphate (AMP) ratio	GC	0.729149	0.0279529
gamma-glutamylisoleucine*	GC	0.729504	0.0330941
5alpha-androstan-3alpha,17beta-diol disulfate	GC	0.731966	-0.0334497
Sphingosine	GC	0.733911	0.0436017
Spermidine to carnitine ratio	GC	0.736171	0.0364008
1-linoleoyl-GPE (18:2)*	GC	0.736363	-0.0245487
glycodeoxycholate	GC	0.737151	0.0408243
Perfluorooctanoate (PFOA)	GC	0.738154	0.0409792
Alpha-ketoglutarate to aspartate ratio	GC	0.738927	0.0298577
Phenylpyruvate to 4-hydroxyphenylpyruvate ratio	GC	0.739052	0.0337339
Cysteine to alanine ratio	GC	0.740124	-0.0329239
Pseudouridine*	GC	0.74126	0.0413977
Adenosine 5'-diphosphate (ADP) to 2'-deoxyuridine ratio	GC	0.741342	0.0288975
piperine	GC	0.742002	-0.0348372
Glycine to phosphate ratio	GC	0.743837	-0.0277276
5-methylthioadenosine (MTA) to phosphate ratio	GC	0.744634	0.0319521
Octadecenedioate (C18:1-DC)	GC	0.746033	-0.022917
Adenosine 5'-diphosphate (ADP) to arginine ratio	GC	0.746518	0.0235429
Glycocholate	GC	0.747027	-0.0259341
Tetradecadienedioate (C14:2-DC)	GC	0.747525	-0.0240686
X-13684	GC	0.747726	-0.0257286
Nicotinamide	GC	0.747974	0.0342321
Dihydroorotate	GC	0.75087	0.0225612
4-acetylphenol sulfate	GC	0.752024	0.032301
Kynurenate*	GC	0.753104	-0.025398
Spermidine to pyruvate ratio	GC	0.753539	-0.0384655
Trans-2-hexenoylglycine	GC	0.754388	0.0252239
4-hydroxychlorothalonil	GC	0.755308	-0.0334838
Histidine to pyruvate ratio	GC	0.756732	0.0269377
Sphingomyelin (d18:2/21:0, d16:2/23:0)	GC	0.756888	0.0319048
1-oleoyl-GPE (18:1)	GC	0.757112	-0.0289723
3-ethylcatechol sulfate (2)	GC	0.757348	0.0319601
5alpha-pregnan-diol disulfate	GC	0.7577	0.0223925
Cholesterol to cortisol ratio	GC	0.758033	0.0423864
cinnamoylglycine	GC	0.758244	0.0283235
thymol sulfate	GC	0.759143	0.0336054
Ornithine to phosphate ratio	GC	0.760211	0.04353
4-hydroxyphenylacetoylcarnitine	GC	0.761282	0.0248439
Phytanate	GC	0.761744	0.0317182
5-hydroxylysine	GC	0.76285	0.0228308
1-palmitoyl-GPI (16:0)	GC	0.763457	0.0309797
Aspartate to mannose ratio	GC	0.763712	-0.027633
X-24951	GC	0.764788	-0.0313933
Pregnenetriol sulfate	GC	0.764829	0.0212122
gamma-glutamylalanine	GC	0.76525	0.0366602
Salicylate to oxalate (ethanedioate) ratio	GC	0.765362	-0.0350337
Malate	GC	0.767113	-0.0176773
Caproate (6:0)*	GC	0.768054	0.0230669
myristoylcarnitine (C14)	GC	0.768826	-0.0342505
1H-indole-7-acetic acid	GC	0.769952	0.0243346
2-hydroxystearate	GC	0.770194	0.033844
stearidonate (18:4n3)	GC	0.770917	-0.0415397
Ascorbic acid 3-sulfate	GC	0.771603	-0.0212392
3-carboxy-4-methyl-5-propyl-2-furanpropanoate (CMPF)	GC	0.771641	0.0390284
Ornithine	GC	0.773785	-0.0289413
3-methylcytidine	GC	0.77395	0.013498
tiglylcarnitine (C5:1-DC)	GC	0.775017	0.0296947
X-12013	GC	0.777122	-0.0265602
X-24795	GC	0.777614	0.0135984
Sphingomyelin (d17:1/14:0, d16:1/15:0)	GC	0.777956	-0.0326158
Alpha-ketobutyrate to 3-methyl-2-oxobutyrate ratio	GC	0.780178	0.0415615
Laurate (12:0)*	GC	0.780827	0.0373018
X-12740	GC	0.78227	-0.0346371
X-12462	GC	0.782698	0.042463
Deoxycholic acid glucuronide	GC	0.78312	-0.011864
theobromine	GC	0.785635	0.0291035
X-12849	GC	0.785646	-0.0259413
X-23587	GC	0.786926	-0.0293984
Phosphate	GC	0.787108	-0.025718
Adenosine 5'-diphosphate (ADP) to cytidine ratio	GC	0.788499	0.0262372
Glycocholate glucuronide (1)	GC	0.789531	-0.0208734
glycoursodeoxycholate	GC	0.789994	-0.0259559
N-oleoylserine	GC	0.790659	-0.0207985
Spermidine to ornithine ratio	GC	0.791197	0.0281824
S-adenosylhomocysteine (SAH) to leucine ratio	GC	0.791297	0.0241543
X-15503	GC	0.791439	0.0347871
Cis-3,4-methyleneheptanoylglycine	GC	0.792788	0.0190976
2,3-dihydroxy-2-methylbutyrate	GC	0.794453	0.0427951
phenol sulfate	GC	0.795684	0.0332518
X-23639	GC	0.796058	-0.0230624
X-15461	GC	0.796736	0.0278555
1-palmitoyl-2-arachidonoyl-gpc (16:0/20:4n6)	GC	0.797119	0.0127302
galactonate	GC	0.797266	-0.0255352
X-17351	GC	0.798347	-0.0292392
Succinate to acetoacetate ratio	GC	0.800303	0.0275069
N-acetyl-3-methylhistidine*	GC	0.800531	0.0198602
2-methylserine	GC	0.801047	-0.00964254
Dimethylglycine	GC	0.802568	0.0184579
androstenediol (3beta,17beta) monosulfate (2)	GC	0.802694	-0.024154
Glutamate to alanine ratio	GC	0.802792	-0.0309673
Adenosine 5'-diphosphate (ADP) to phosphoethanolamine ratio	GC	0.803137	-0.0231624
Urate	GC	0.803296	-0.0218557
X-12729*	GC	0.803595	-0.0056544
cis-4-decenoylcarnitine (C10:1)	GC	0.804344	-0.0166901
X-11299*	GC	0.80463	0.0261879
1-methyl-4-imidazoleacetate	GC	0.804641	0.0176548
Citrulline	GC	0.804708	0.0251697
X-24811	GC	0.806898	0.0201875
mannitol/sorbitol	GC	0.807352	-0.0280684
N-acetylphenylalanine	GC	0.807391	-0.0151904
Dodecadienoate (12:2)*	GC	0.80745	0.0100535
Adenosine 5'-monophosphate (AMP) to palmitate (16:0) ratio	GC	0.80878	-0.032397
Adenosine 5'-monophosphate (AMP) to phosphate ratio	GC	0.80881	0.0339772
4-ethylcatechol sulfate	GC	0.809307	-0.0154232
Sucrose	GC	0.8097	-0.0186227
vanillic alcohol sulfate	GC	0.809945	0.0198501
Adenosine 5'-diphosphate (ADP) to N-acetylneuraminate ratio	GC	0.81162	-0.0224185
Phosphate to glutamine ratio	GC	0.811976	0.0237976
Glutamate to pyruvate ratio	GC	0.812391	-0.0243699
Succinate to trans-4-hydroxyproline ratio	GC	0.813905	0.0228382
X-24546	GC	0.814332	-0.0173303
N-acetylproline	GC	0.815965	0.024779
N2,N2-dimethylguanosine	GC	0.816283	-0.0464228
Glucuronide of C12H22O4 (1)	GC	0.816416	0.0213968
oleoyl-linoleoyl-glycerol (18:1/18:2) [2]	GC	0.816896	-0.0182449
Dihydrocaffeate sulfate (2)	GC	0.816926	-0.0252187
Adenosine 5'-monophosphate (AMP) to N-palmitoyl-sphingosine (d18:1 to 16:0) ratio	GC	0.817021	-0.0254333
N-acetyltaurine	GC	0.819144	0.0199799
propionylcarnitine (C3)	GC	0.820225	-0.0194181
X-17676	GC	0.821011	-0.0171558
X-23665	GC	0.821711	-0.0227784
1-(1-enyl-palmitoyl)-2-linoleoyl-GPE (P-16:0/18:2)*	GC	0.823018	-0.0222192
nonanoylcarnitine (C9)	GC	0.82332	-0.0220812
Retinol (Vitamin A) to linoleoyl-arachidonoyl-glycerol (18:2 to 20:4) [2] ratio	GC	0.823392	0.02243
N-palmitoyl-sphinganine (d18:0/16:0)	GC	0.823883	0.0228007
4-methoxyphenol sulfate	GC	0.826086	0.0271208
X-21736	GC	0.82643	0.0206213
Margarate (17:0)*	GC	0.827232	0.0243479
3-hydroxypyridine sulfate	GC	0.828082	0.025236
Ceramide (d18:1/24:1)	GC	0.828567	-0.016668
3-phosphoglycerate	GC	0.829715	0.0241819
Inosine 5'-monophosphate (IMP) to urate ratio	GC	0.830421	-0.0190142
1-stearoyl-2-linoleoyl-GPC (18:0/18:2)*	GC	0.830477	-0.0220598
Isoleucine	GC	0.831893	0.0163427
Phenylpyruvate to citrate ratio	GC	0.831983	0.0202499
Mannose	GC	0.832474	-0.0190334
2-hydroxyoctanoate	GC	0.833005	-0.0158889
N6-acetyllysine	GC	0.835092	0.018056
Docosatrienoate (22:3n6)	GC	0.835479	-0.0202537
4-vinylphenol sulfate	GC	0.835902	-0.0191806
Phenylalanine	GC	0.837328	0.023007
docosapentaenoate (n3 DPA; 22:5n3)	GC	0.838981	0.0222687
Branched-chain, straight-chain, or cyclopropyl 12:1 fatty acid	GC	0.839363	0.00934094
hyocholate	GC	0.839612	0.0126551
(N(1) + N(8))-acetylspermidine	GC	0.839655	-0.0127968
N-acetylglutamate	GC	0.839722	0.0255429
Lignoceroylcarnitine (C24)	GC	0.839977	0.0134438
(S)-3-hydroxybutyrylcarnitine	GC	0.840091	0.0139253
3-hydroxydecanoylcarnitine	GC	0.841078	-0.0178045
N-lactoyl tyrosine	GC	0.84203	0.0195932
argininate*	GC	0.842562	0.0178196
Adenosine 5'-diphosphate (ADP) to phosphate ratio	GC	0.843296	0.0145654
Guanidinoacetate	GC	0.844146	-0.0190188
X-11315	GC	0.846412	0.0149607
X-24757	GC	0.846433	0.0179434
3,4-dihydroxybutyrate	GC	0.847033	0.0136555
1-(1-enyl-stearoyl)-2-oleoyl-GPE (P-18:0/18:1)	GC	0.847068	0.0205436
Allantoin	GC	0.847171	0.0150275
Pentadecanoate (15:0)	GC	0.853386	0.0273481
histidine betaine (hercynine)*	GC	0.854142	0.0217003
X-22776	GC	0.854373	0.0268296
N-acetylcarnosine	GC	0.855105	0.0157231
X-24494	GC	0.856044	-0.0134756
Phosphate to valine ratio	GC	0.856115	-0.0182288
Adenosine 5'-monophosphate (AMP) to glutamate ratio	GC	0.856571	0.0278659
1-palmitoyl-2-oleoyl-GPI (16:0/18:1)*	GC	0.857714	0.0164285
Androsterone sulfate	GC	0.85791	-0.0068462
X-17653	GC	0.860729	0.0137513
1-oleoyl-GPI (18:1)	GC	0.861763	-0.0161866
X-13729	GC	0.862143	0.0167764
1-stearoyl-2-arachidonoyl-GPI (18:0/20:4)	GC	0.862739	-0.0110752
N-palmitoyl-heptadecasphingosine (d17:1/16:0)	GC	0.864086	-0.0135936
Adenosine 5'-monophosphate (AMP) to proline ratio	GC	0.864858	0.0185028
Carnitine to acetylcarnitine (C2) ratio	GC	0.865214	0.0229852
X-12261	GC	0.865396	-0.0141411
X-12730	GC	0.868178	0.0166621
Ursodeoxycholate	GC	0.868977	-0.017457
hexanoylcarnitine (C6)	GC	0.869797	0.014055
3-Hydroxybutyrate	GC	0.870058	0.0239477
5-acetylamino-6-amino-3-methyluracil	GC	0.871401	-0.0115874
X-25172	GC	0.872403	-0.0123851
dihydroferulate	GC	0.873633	0.0235455
imidazole lactate	GC	0.874881	-0.00866099
X-11483	GC	0.875677	0.0164731
Cytosine	GC	0.876085	0.0172179
3-(3-amino-3-carboxypropyl)uridine*	GC	0.876602	-0.0203506
trimethylamine N-oxide	GC	0.877912	-0.0224127
Phosphate to 5-oxoproline ratio	GC	0.879175	-0.0152554
5alpha-androstan-3alpha,17alpha-diol monosulfate	GC	0.879664	-0.00795476
X-13728	GC	0.879804	0.0191468
X-21258	GC	0.880635	-0.013931
2-naphthol sulfate	GC	0.881389	-0.0172807
Alpha-ketoglutarate to glutamate ratio	GC	0.882281	-0.0126634
Phosphocholine*	GC	0.882548	0.00750612
2-hydroxyglutarate	GC	0.883333	-0.013649
Taurocholate to oxalate (ethanedioate) ratio	GC	0.884606	-0.0187991
palmitoyl sphingomyelin (d18:1/16:0)	GC	0.884651	-0.0143099
X-17685	GC	0.885018	0.0215377
X-18886	GC	0.885485	0.0176066
3-indoleglyoxylic acid	GC	0.885498	-0.0116375
5-acetylamino-6-formylamino-3-methyluracil	GC	0.885573	-0.007591
Adenosine 5'-monophosphate (AMP) to histidine ratio	GC	0.885632	-0.0177792
eicosenoate (20:1)	GC	0.885937	0.0172594
X-24970	GC	0.887083	0.0152884
1-linoleoylglycerol (18:2)	GC	0.888749	-0.0183499
Cytidine	GC	0.888956	-0.0098097
Glycine	GC	0.889388	-0.00831581
X-12112	GC	0.889853	0.00482035
S-methylcysteine	GC	0.892984	-0.0124946
ergothioneine	GC	0.894455	0.00614462
Benzoate to linoleoyl-arachidonoyl-glycerol (18:2 to 20:4) [1] ratio	GC	0.896959	-0.0116623
Glutamate to cysteine ratio	GC	0.897013	-0.0130661
1-palmitoleoyl-GPC (16:1)*	GC	0.89714	0.0110651
X-11470	GC	0.897379	-0.00829866
2'-deoxyuridine	GC	0.897462	0.0107726
Arachidonoylcarnitine (C20:4)	GC	0.898084	-0.00679694
S-allylcysteine	GC	0.90037	0.0133308
Theophylline to EDTA ratio	GC	0.900443	-0.0157016
Tetradecadienoate (14:2)	GC	0.902969	0.0151817
2-palmitoyl-GPC (16:0)*	GC	0.903114	-0.0154664
2,3-dihydroxypyridine	GC	0.903131	0.0143404
sphingomyelin (d18:2/16:0, d18:1/16:1)*	GC	0.903212	0.0151995
Linolenoylcarnitine (C18:3)	GC	0.904437	0.0123756
2,3-dihydroxyisovalerate	GC	0.904904	0.011626
Pyruvate	GC	0.904935	0.0198332
ethylparaben sulfate	GC	0.904961	-0.0161345
Benzoate to oleoyl-linoleoyl-glycerol (18:1 to 18:2) [2] ratio	GC	0.905884	0.010537
Sulfate of piperine metabolite C16H19NO3 (3)	GC	0.906591	0.0115887
Caprate (10:0)	GC	0.906677	-0.0144144
X-13723	GC	0.906849	-0.0145179
X-21310	GC	0.907471	0.0124506
Phosphate to fructose ratio	GC	0.908289	0.0140074
Alpha-tocopherol	GC	0.908607	0.0112842
Glucose-to-mannose ratio	GC	0.908759	0.00904552
Eicosapentaenoate (EPA; 20:5n3)	GC	0.90919	-0.00874427
4-guanidinobutanoate	GC	0.909241	-0.00780216
X-24947	GC	0.909726	-0.00535365
Threonine to pyruvate ratio	GC	0.91142	0.00865197
Trans-urocanate	GC	0.911574	-0.00941178
thioproline	GC	0.912379	0.0105408
Glucose to fructose ratio	GC	0.912762	-0.0171139
octadecenedioylcarnitine (C18:1-DC)*	GC	0.912773	-0.00715164
X-17367	GC	0.912889	0.010031
Lithocholate sulfate (1)	GC	0.914394	0.0103868
X-11847	GC	0.915197	0.0118737
Sphingomyelin (d18:1/19:0, d19:1/18:0)	GC	0.915276	-0.00749482
X-25109	GC	0.915646	0.00946758
2-methoxyhydroquinone sulfate (2)	GC	0.916241	0.00836485
1-(1-enyl-palmitoyl)-2-oleoyl-GPE (P-16:0/18:1)*	GC	0.917562	-0.00911529
Gamma-glutamylglutamine	GC	0.918432	0.00850368
N-acetylputrescine to (N(1) + N(8))-acetylspermidine ratio	GC	0.918787	-0.00597157
docosapentaenoate (n6 DPA; 22:5n6)	GC	0.919364	-0.0120282
Carotene diol (3)	GC	0.91995	0.00847791
suberate (C8-DC)	GC	0.920059	-0.00760163
1-stearoyl-2-oleoyl-GPI (18:0/18:1)*	GC	0.920482	0.00831856
indoleacetate	GC	0.921109	-0.00985721
Glutamate	GC	0.921176	-0.0117546
X-24565	GC	0.922037	-0.00316919
X-17357	GC	0.922814	-0.00814153
3-ureidopropionate	GC	0.923722	-0.010294
1-palmitoyl-2-linoleoyl-GPI (16:0/18:2)	GC	0.924233	-0.00860269
X-12738	GC	0.925756	0.0135536
Heneicosapentaenoate (21:5n3)	GC	0.926016	-0.00845259
X-23636	GC	0.926381	0.0124264
X-24978	GC	0.926537	0.00851247
X-12407	GC	0.927204	0.0086769
umbelliferone sulfate	GC	0.927682	-0.00706695
4-hydroxyglutamate	GC	0.927724	-0.00882124
Urea	GC	0.927752	0.00469963
myristoyl dihydrosphingomyelin (d18:0/14:0)*	GC	0.927976	0.00749558
1-palmitoyl-2-arachidonoyl-GPE (16:0/20:4)*	GC	0.928216	-0.00537133
phenylacetylcarnitine	GC	0.92871	-0.0087217
Alpha-ketobutyrate to pyruvate ratio	GC	0.929248	-0.0152207
succinylcarnitine (C4-DC)	GC	0.929361	-0.00750886
X-25810	GC	0.930545	-0.00617096
N-acetyl-2-aminooctanoate*	GC	0.930859	0.00557692
Methylsuccinoylcarnitine	GC	0.93142	0.00575286
X-24418	GC	0.932675	-0.00600711
Glucuronide of piperine metabolite C17H21NO3 (4)	GC	0.93271	-0.00460009
beta-hydroxyisovaleroylcarnitine	GC	0.934236	-0.00599524
2-hydroxy-4-(methylthio)butanoic acid	GC	0.934729	0.0045921
guaiacol sulfate	GC	0.935381	-0.00845144
Adenosine 5'-diphosphate (ADP) to oxalate (ethanedioate) ratio	GC	0.936234	0.00429129
docosadioate (C22-DC)	GC	0.936562	-0.00726959
21-hydroxypregnenolone disulfate	GC	0.936751	-0.0060948
Adenosine 5'-diphosphate (ADP) to choline ratio	GC	0.937026	-0.0069587
X-16935	GC	0.937031	0.00779162
N,n,n-trimethyl-alanylproline betaine (tmap)	GC	0.938184	0.00940161
3-methyl-2-oxobutyrate	GC	0.940954	0.00803281
Adenosine 5'-monophosphate (AMP) to phenylalanine ratio	GC	0.941281	-0.00884049
Ascorbic acid 2-sulfate	GC	0.94188	0.00424836
dimethylarginine (SDMA + ADMA)	GC	0.943486	0.00790676
alpha-hydroxycaproate	GC	0.943684	-0.00570511
Paraxanthine to 5-acetylamino-6-formylamino-3-methyluracil ratio	GC	0.943688	-0.00311552
1-(1-enyl-palmitoyl)-GPC (P-16:0)*	GC	0.943752	0.00647733
Erucate (22:1n9)*	GC	0.943884	0.00903568
X-11632	GC	0.9451	-0.00728791
X-23680	GC	0.947233	-0.00357113
X-17335	GC	0.947385	0.00968617
Adenosine 5'-diphosphate (ADP)	GC	0.947761	0.00535743
Glutamate to glutamine ratio	GC	0.94817	-0.00718321
octanoylcarnitine (C8)	GC	0.948215	-0.00585675
Arachidonate (20:4n6) to pyruvate ratio	GC	0.950518	-0.00616495
X-24585	GC	0.951784	0.00622548
sphingomyelin (d18:1/22:1, d18:2/22:0, d16:1/24:1)*	GC	0.951786	-0.00668529
Serotonin	GC	0.951882	0.0100562
Choline	GC	0.952275	-0.00720631
Adenosine 5'-diphosphate (ADP) to glycerol 3-phosphate ratio	GC	0.952633	0.00452642
pro-hydroxy-pro	GC	0.95275	0.00567399
Cholate to bilirubin (Z,Z) ratio	GC	0.955564	-0.00496285
3-hydroxyhexanoylcarnitine (1)	GC	0.955766	0.00647677
Spermidine to phosphate ratio	GC	0.955798	-0.00582879
aconitate [cis or trans]	GC	0.955847	-0.00571627
N-acetyl-1-methylhistidine	GC	0.958439	-0.00205472
citramalate	GC	0.961509	-0.00444085
Benzoate to linoleoyl-arachidonoyl-glycerol (18:2 to 20:4) [2] ratio	GC	0.96238	-0.00310768
Cortolone glucuronide (1)	GC	0.962519	-0.00441194
Adenosine 3',5'-cyclic monophosphate (cAMP) to adenosine 5'-monophosphate (AMP) ratio	GC	0.962753	-0.00642989
1-stearoyl-2-linoleoyl-GPI (18:0/18:2)	GC	0.964952	0.00354299
Cysteinylglycine to glutamate ratio	GC	0.965216	-0.00420371
Phosphate to threonine ratio	GC	0.966737	0.00387432
sphinganine-1-phosphate	GC	0.969061	-0.00516274
Phosphate to EDTA ratio	GC	0.969839	0.00476102
Stearate (18:0)	GC	0.969844	0.00484181
N-stearoyl-sphingadienine (d18:2/18:0)	GC	0.970784	-0.00362863
X-13553	GC	0.97092	0.00344035
Ceramide (d18:1/14:0, d16:1/16:0)	GC	0.974542	0.00268346
X-18887	GC	0.974594	0.0053844
behenoyl sphingomyelin (d18:1/22:0)*	GC	0.97525	0.00432161
C-glycosyltryptophan	GC	0.976734	0.0035801
sphingomyelin (d18:2/14:0, d18:1/14:1)*	GC	0.977032	-0.00357595
1-oleoyl-2-linoleoyl-GPE (18:1/18:2)	GC	0.978158	0.00160751
Eicosenedioate (C20:1-DC)	GC	0.978374	0.00183132
Plasma lactate	GC	0.978622	0.00311358
Glutamate to 5-oxoproline ratio	GC	0.979249	0.00298011
Cystathionine	GC	0.979652	0.0023162
sulfate*	GC	0.980075	-0.0022909
X-23655	GC	0.980189	-0.00247462
Palmitate (16:0) to myristate (14:0) ratio	GC	0.981131	-0.00317967
1-(1-enyl-palmitoyl)-2-palmitoleoyl-GPC (P-16:0/16:1)*	GC	0.981814	0.00147968
Dibutyl sulfosuccinate	GC	0.981889	-0.000705844
Taurochenodeoxycholic acid 3-sulfate	GC	0.982396	-0.00166906
alpha-hydroxyisocaproate	GC	0.982732	-0.00248452
phenol glucuronide	GC	0.982911	-0.00158915
oxalate (ethanedioate)	GC	0.983189	-0.00190997
X-18913	GC	0.983888	0.0021677
Hydroxyasparagine	GC	0.987207	-0.00237741
X-23641	GC	0.988627	0.00133133
X-14939	GC	0.989389	0.0011124
2'-deoxyuridine to cytidine ratio	GC	0.989406	-0.00108579
N-stearoyl-sphingosine (d18:1 to 18:0) to N-palmitoyl-sphinganine (d18:0 to 16:0) ratio	GC	0.99051	0.000962503
Cholesterol to taurocholate ratio	GC	0.990867	-0.000734174
pantoate	GC	0.993074	-0.000806205
X-24728	GC	0.993196	0.000861676
X-25957	GC	0.993666	0.00104762
11beta-hydroxyetiocholanolone glucuronide	GC	0.994226	-0.000779106
Adenosine 5'-diphosphate (ADP) to N-acetylglucosamine to N-acetylgalactosamine ratio	GC	0.994345	0.000619324
Serine to alpha-tocopherol ratio	GC	0.995987	-0.00051358
Serine to alpha-ketobutyrate ratio	GC	0.996161	0.000548156
X-14056	GC	0.996636	-0.000323766
Arginine to citrulline ratio	GC	0.997125	-0.000335165
dimethyl sulfone	GC	0.997228	-0.00035107
N-palmitoyl-sphingadienine (d18:2/16:0)	GC	0.999669	-4.67e-05
X-16397	GC	0.99986	-2.19e-05
