# Supplementary material for: Metabolic signatures for gastric cancer diagnosis and mechanistic insights: a multicenter study
Source: EMBO Mol Med. 2025 Oct 27;17(12):3355–76. doi: 10.1038/s44321-025-00325-0 (PMC12686445; doi:10.1038/s44321-025-00325-0)
Supplement: Supplementary file 5 — Source data Fig. 4 [file 44321_2025_325_MOESM5_ESM.zip › EMM-2025-21992_Figure 4/EMM-2025-21992_Figure 4D/EMM-2025-21992_Figure 4D.xlsx]

## Sheet: Sheet1
Reported.trait	outcome	SNP	#chrom	pos	effect_allele.exposure	other_allele.exposure	beta.exposure	se.exposure	pval.exposure	alt	ref	beta	sebeta	pval.y
isovalerylcarnitine (C5)	finngen	rs10520079	5	130484345	A	G	-0.0745435	0.0156831	2e-06	A	G	0.0787955	0.0471692	0.0948222
isovalerylcarnitine (C5)	finngen	rs1171616	10	59708831	T	G	0.100664	0.0180052	2.26e-08	T	G	0.015022	0.0534425	0.778644
isovalerylcarnitine (C5)	finngen	rs117747447	13	22547750	C	G	-0.219365	0.0489727	7.49e-06	C	G	-0.00320203	0.131662	0.980597
isovalerylcarnitine (C5)	finngen	rs117793326	11	21075797	G	A	0.28387	0.0640458	9.32e-06	G	A	0.0668262	0.178625	0.708319
isovalerylcarnitine (C5)	finngen	rs117855554	16	81257296	T	G	-0.166004	0.0370955	7.64e-06	T	G	0.201271	0.14415	0.162635
isovalerylcarnitine (C5)	finngen	rs118170877	21	18108343	G	A	0.304979	0.0623512	1e-06	G	A	-0.00753415	0.216365	0.972222
isovalerylcarnitine (C5)	finngen	rs12112191	7	97938592	G	A	0.103069	0.0231762	8.7e-06	G	A	-0.0641719	0.0520408	0.217535
isovalerylcarnitine (C5)	finngen	rs140582732	5	32296830	T	C	-0.251108	0.0564215	8.56e-06	T	C	-0.637121	0.37796	0.0918565
isovalerylcarnitine (C5)	finngen	rs143854855	17	53582635	T	A	-0.213795	0.0479163	8.13e-06	T	A	0.178378	0.116464	0.125617
isovalerylcarnitine (C5)	finngen	rs144720400	19	19161106	T	C	0.343904	0.0771429	8.27e-06	T	C	0.186268	0.44999	0.678919
isovalerylcarnitine (C5)	finngen	rs149719179	17	6289906	C	A	0.271385	0.0603149	6.81e-06	C	A	-0.437284	0.197008	0.0264436
isovalerylcarnitine (C5)	finngen	rs152815	5	131690525	A	G	-0.0966762	0.0153727	3.2e-10	A	G	0.0342543	0.0440249	0.43653
isovalerylcarnitine (C5)	finngen	rs1801591	15	76286421	A	G	0.119356	0.0263045	5.69e-06	A	G	-0.0936919	0.0603753	0.120704
isovalerylcarnitine (C5)	finngen	rs2289329	15	40412960	C	T	-0.170244	0.0151609	2.93e-29	C	T	-0.00297344	0.0395454	0.940063
isovalerylcarnitine (C5)	finngen	rs273900	5	132358913	A	G	-0.179927	0.0151695	1.89e-32	A	G	0.0327232	0.0395771	0.408338
isovalerylcarnitine (C5)	finngen	rs34708625	12	120742216	C	T	0.103185	0.0168317	8.76e-10	C	T	-0.0146481	0.0451387	0.74555
isovalerylcarnitine (C5)	finngen	rs36113945	3	83916166	C	A	-0.0917392	0.019534	2.65e-06	C	A	0.047512	0.0530469	0.370434
isovalerylcarnitine (C5)	finngen	rs4277318	15	40313296	G	A	-0.0967602	0.0184617	1.6e-07	G	A	0.0437574	0.0456723	0.338026
isovalerylcarnitine (C5)	finngen	rs4666393	2	20431090	C	T	-0.0778531	0.0173994	7.66e-06	C	T	-0.0821001	0.0467435	0.0790205
isovalerylcarnitine (C5)	finngen	rs4705885	5	131087866	A	G	-0.0903053	0.0154724	5.33e-09	A	G	0.061699	0.0449183	0.169571
isovalerylcarnitine (C5)	finngen	rs55665473	10	45526557	A	G	-0.078315	0.017207	5.33e-06	A	G	-0.00925083	0.0437435	0.832513
isovalerylcarnitine (C5)	finngen	rs62525488	8	103273961	G	A	0.193812	0.0416167	3.21e-06	G	A	-0.0696875	0.0923361	0.45042
isovalerylcarnitine (C5)	finngen	rs6749227	2	36918609	C	T	0.126804	0.0267484	2.13e-06	C	T	-0.0215941	0.0593846	0.716134
isovalerylcarnitine (C5)	finngen	rs74759468	17	41649396	T	C	0.274785	0.0610236	6.7e-06	T	C	0.156471	0.158148	0.322469
isovalerylcarnitine (C5)	finngen	rs74860073	5	132465528	A	G	-0.388889	0.0769259	4.3e-07	A	G	-0.0441477	0.313871	0.888142
isovalerylcarnitine (C5)	finngen	rs7707728	5	123969205	T	C	0.120653	0.0233346	2.33e-07	T	C	0.0844971	0.0557013	0.129275
isovalerylcarnitine (C5)	finngen	rs79211833	4	21758968	C	T	-0.109659	0.0248106	9.88e-06	C	T	-0.0403388	0.0798465	0.613416
isovalerylcarnitine (C5)	finngen	rs80329585	8	33912188	C	A	-0.344646	0.0711364	1.27e-06	C	A	0.132944	0.181713	0.464403
isovalerylcarnitine (C5)	finngen	rs9976940	21	23525820	G	C	-0.154638	0.0345954	7.83e-06	G	C	0.16313	0.103098	0.113585
