# Supplementary material for: Metabolic signatures for gastric cancer diagnosis and mechanistic insights: a multicenter study
Source: EMBO Mol Med. 2025 Oct 27;17(12):3355–76. doi: 10.1038/s44321-025-00325-0 (PMC12686445; doi:10.1038/s44321-025-00325-0)
Supplement: Supplementary file 6 — Source data Fig. 5 [file 44321_2025_325_MOESM6_ESM.zip]

Archive with 9 entries (6 files):
- EMM-2025-21992_Figure 5/
- EMM-2025-21992_Figure 5/.DS_Store
- __MACOSX/EMM-2025-21992_Figure 5/._.DS_Store
- EMM-2025-21992_Figure 5/EMM-2025-21992_Figure 5A/
- EMM-2025-21992_Figure 5/EMM-2025-21992_Figure 5B-C/
- EMM-2025-21992_Figure 5/EMM-2025-21992_Figure 5A/EMM-2025-21992_Figure 5A.xlsx
- __MACOSX/EMM-2025-21992_Figure 5/EMM-2025-21992_Figure 5A/._EMM-2025-21992_Figure 5A.xlsx
- EMM-2025-21992_Figure 5/EMM-2025-21992_Figure 5B-C/EMM-2025-21992_Figure 5B-C.xlsx
- __MACOSX/EMM-2025-21992_Figure 5/EMM-2025-21992_Figure 5B-C/._EMM-2025-21992_Figure 5B-C.xlsx
