# Supplementary material for: Metabolic signatures for gastric cancer diagnosis and mechanistic insights: a multicenter study
Source: EMBO Mol Med. 2025 Oct 27;17(12):3355–76. doi: 10.1038/s44321-025-00325-0 (PMC12686445; doi:10.1038/s44321-025-00325-0)
Supplement: Supplementary file 6 — Source data Fig. 5 [file 44321_2025_325_MOESM6_ESM.zip › EMM-2025-21992_Figure 5/EMM-2025-21992_Figure 5A/EMM-2025-21992_Figure 5A.xlsx]

## Sheet: Sheet1
Proteins	|r|>0.4	p value
QSOX1	-0.447	1.89e-08
AQR	-0.438	4.11e-08
PIP5K1C	-0.413	2.7e-07
PAPLN	-0.444	2.44e-08
EFEMP2	-0.46	6.74e-09
FN1	-0.496	2.64e-10
SHBG	-0.501	1.66e-10
PROS1	-0.436	4.6e-08
ASGR2	-0.438	4.14e-08
CTSB	-0.455	1.01e-08
MMP2	-0.419	1.68e-07
CD14	-0.506	9.82e-11
VCAN	-0.567	1.31e-13
ACP3	-0.411	3.1e-07
ELN	-0.476	1.61e-09
CDH2	-0.407	4.08e-07
CDH5	-0.445	2.24e-08
FBN1	-0.468	3.29e-09
EIF2B2	-0.412	2.99e-07
PLTP	-0.462	5.8e-09
CDH11	-0.512	5.66e-11
CDH13	-0.402	6.05e-07
TNFAIP6	-0.5	1.73e-10
HSPG2	-0.445	2.3e-08
ITIH3	-0.428	8.84e-08
PCDH1	-0.436	4.56e-08
EFEMP1	-0.533	6.03e-12
DNAJC3	0.438	3.93e-08
DSG2	-0.473	2.13e-09
EBI3	-0.423	1.27e-07
CYP1B1	-0.429	8.02e-08
SVEP1	-0.505	1.04e-10
ADAMTS13	-0.441	3.24e-08
ADAMTSL2	-0.423	1.33e-07
EVC2	-0.452	1.27e-08
PGLYRP2	-0.532	6.47e-12
MMP19	-0.415	2.37e-07
CHID1	0.414	2.53e-07
CDHR5	-0.431	6.94e-08
PCDH12	-0.476	1.71e-09
FBLN5	-0.481	1.03e-09
NOTCH3	-0.409	3.69e-07
TFR2	-0.421	1.46e-07
RFNG	-0.476	1.68e-09
