# Supplementary material for: Metabolic signatures for gastric cancer diagnosis and mechanistic insights: a multicenter study
Source: EMBO Mol Med. 2025 Oct 27;17(12):3355–76. doi: 10.1038/s44321-025-00325-0 (PMC12686445; doi:10.1038/s44321-025-00325-0)
Supplement: Supplementary file 6 — Source data Fig. 5 [file 44321_2025_325_MOESM6_ESM.zip › EMM-2025-21992_Figure 5/EMM-2025-21992_Figure 5B-C/EMM-2025-21992_Figure 5B-C.xlsx]

## Sheet: Sheet1
ISO	CDH2	CDH5	CDH11	CDH13	PCDH1	PCDH12	CDHR5	MMP2	MMP19
0.976801	0.00093427	0.755164	0.00093427	0.168968	0.00093427	0.235572	0.00093427	1.24691	0.353905
1.02481	0.00365214	0.930768	0.00365214	0.00365214	0.00365214	0.217702	0.00365214	1.37967	0.376958
1.04122	4.84e-05	1.31035	4.84e-05	4.84e-05	4.84e-05	4.84e-05	4.84e-05	2.39999	0.420966
0.948939	0.468286	1.40242	0.00261503	0.00261503	0.00261503	0.186101	0.00261503	2.43238	0.298831
1.05184	0.00333412	1.28757	0.00333412	0.00333412	0.00333412	0.00333412	0.141004	1.28781	0.491195
1.01921	0.00185408	0.51953	0.00185408	0.165141	0.00185408	0.00185408	0.108214	1.78499	0.00185408
1.01732	0.309828	1.41479	2.89e-05	2.06565	2.89e-05	0.188185	0.181891	1.65459	0.175405
1.00699	2.79e-05	0.803913	2.79e-05	0.264513	2.79e-05	0.192007	2.79e-05	3.91211	0.58269
1.04904	0.504492	2.40982	0.00108958	1.15865	0.00108958	0.00108958	0.319114	2.09635	0.404147
0.971235	0.00198183	1.69774	0.00198183	0.00198183	0.00198183	0.207755	0.00198183	3.36943	0.78571
0.990871	5.33e-05	1.8594	5.33e-05	5.33e-05	5.33e-05	0.192309	5.33e-05	3.5895	0.739018
1.00787	0.131555	1.33376	0.000447688	0.328987	0.000447688	0.167286	0.000447688	1.22785	0.350459
1.03569	0.000152279	0.85229	0.000152279	0.000152279	0.000152279	0.234597	0.000152279	2.87042	0.407608
1.01242	0.00153626	1.48855	0.00153626	0.00153626	0.00153626	0.520469	0.00153626	3.42911	0.237374
1.02842	0.00204221	1.71422	0.00204221	0.00204221	0.00204221	0.180416	0.00204221	2.1696	0.282822
1.01444	3.84e-05	0.691606	3.84e-05	3.84e-05	3.84e-05	0.18667	3.84e-05	1.08146	0.335816
0.989934	0.506737	1.50139	0.000224286	0.444326	0.000224286	0.268705	0.000224286	2.34542	0.353539
1.04915	2.84e-05	0.974534	2.84e-05	0.303994	2.84e-05	0.246463	2.84e-05	1.94635	0.382641
1.0035	0.00422246	3.00191	0.00422246	0.967184	0.00422246	0.538281	0.316411	2.60992	0.681416
0.997463	0.000163258	0.432775	0.000163258	0.360666	0.000163258	0.176889	0.000163258	0.550563	0.425149
1.01954	3.23e-05	2.15742	3.23e-05	0.555252	3.23e-05	0.309414	3.23e-05	3.6737	0.555649
1.03192	0.407724	0.507986	0.000622366	0.000622366	0.000622366	0.0849975	0.000622366	1.33611	0.485122
1.01548	0.000155622	1.08798	0.000155622	0.158195	0.000155622	0.167769	0.244854	0.808177	0.120386
1.05848	6.4149e-05	1.10062	6.4149e-05	0.600446	6.4149e-05	6.4149e-05	0.130453	1.46793	6.4149e-05
1.0549	0.000667839	1.75685	0.000667839	0.307066	0.000667839	0.519511	0.000667839	4.18466	0.447315
0.990939	8.23e-06	1.66238	8.23e-06	8.23e-06	0.567389	0.618838	0.0783008	2.37246	0.44625
1.0181	4.35e-05	1.41519	4.35e-05	0.784689	4.35e-05	0.759753	4.35e-05	1.63932	0.152695
0.98134	0.00094995	2.01856	0.00094995	1.30169	0.00094995	0.307778	0.469885	0.619242	0.00094995
1.00364	0.000589029	1.84102	0.000589029	0.310921	0.000589029	0.235981	0.179486	0.534816	0.182562
1.03117	0.000148028	2.36614	0.000148028	1.62639	0.36433	0.926968	0.000148028	2.74673	0.574364
1.01807	0.208805	2.48915	4.37e-05	2.10317	4.37e-05	0.319	0.536236	1.50214	4.37e-05
0.997692	4.95e-05	2.23433	4.95e-05	0.861602	4.95e-05	0.338962	4.95e-05	1.27971	4.95e-05
1.00994	0.00492575	1.4773	0.00492575	0.863087	0.238603	0.326282	0.00492575	1.47947	0.249161
0.987387	0.000485152	1.03737	0.000485152	0.601022	0.000485152	0.463302	0.000485152	1.95104	0.000485152
1.04639	0.00442791	1.58025	0.00442791	0.693947	0.00442791	0.299942	0.00442791	1.89478	0.274269
1.01893	0.00177381	1.39742	0.00177381	0.634415	0.00177381	0.658349	0.0889324	1.14773	0.52892
1.01059	3.04e-05	2.13695	3.04e-05	0.567119	0.279788	0.303417	3.04e-05	1.94933	0.341467
1.02318	3.22e-05	1.44476	3.22e-05	0.504839	3.22e-05	0.437765	3.22e-05	1.11597	0.421012
1.00626	0.000192964	0.924562	0.000192964	0.438407	0.000192964	0.327224	0.110808	1.41511	0.22354
0.999681	0.00172847	4.26614	0.00172847	1.59042	0.212216	0.552188	0.00172847	2.00397	0.00172847
0.975804	0.309763	5.73315	0.000126099	3.70698	0.489243	0.697328	0.000126099	3.4818	0.587964
0.995159	0.570726	6.54042	0.000768502	2.0598	0.429757	0.598457	0.000768502	2.67451	0.485739
0.993854	1.11e-05	5.35536	1.11e-05	2.4512	1.11e-05	0.685822	0.311255	4.82009	0.330886
1.03294	0.273069	2.85702	0.000509617	1.15103	0.000509617	0.252463	0.217299	1.15202	0.234994
1.02984	0.492495	7.55672	0.000441503	2.19595	0.436017	0.407031	0.356548	2.32064	0.176449
0.982789	0.452218	2.57781	4.73e-05	0.551701	4.73e-05	0.207873	0.187706	0.629758	0.674327
0.998934	0.000418108	0.362741	0.49391	0.170263	0.000418108	0.313842	0.000418108	0.163844	0.000418108
1.02118	1.80518	9.76963	0.848205	3.92126	6.07e-05	0.449155	1.64284	9.17629	1.60435
0.963193	2.76871	18.6921	1.10835	3.75893	1.00602	0.330708	1.24362	5.47072	1.81599
0.913553	1.64811	24.4983	0.915005	8.26558	1.25e-05	0.921015	1.94786	9.79773	1.44005
0.959127	0.600933	10.4641	0.252576	2.27814	0.245052	0.706192	0.695361	5.58775	0.966339
0.973663	0.456776	13.2704	0.424851	3.44044	1.99e-05	0.83205	0.928912	7.05265	1.68982
0.922623	1.41534	15.0117	0.575854	4.50702	0.405909	1.0623	2.32993	7.7012	1.75886
0.976705	0.854215	13.275	0.509603	3.87411	3.2e-05	0.392442	0.65831	6.79719	0.739462
0.845737	1.11222	11.2937	0.598149	3.43422	3.45e-05	0.471879	1.21157	6.85092	1.60046
1.02311	1.22338	15.5332	0.726514	4.18014	0.745291	1.29915	1.14556	8.74629	0.606314
1.01352	2.88327	34.8298	1.40819	9.98855	1.4453	1.9552	0.799518	11.7576	3.13387
0.863453	0.386639	4.88649	0.25122	0.722149	5.1e-05	0.508932	0.559342	3.17067	1.30827
0.970128	2.64373	24.6587	1.011	8.1753	0.00056783	0.817049	1.89214	10.0262	1.42177
1.01111	0.301874	3.63139	0.241937	0.900669	2.36e-05	0.245786	0.29084	2.69814	0.518617
0.988857	0.877328	11.2587	0.347043	2.87379	0.00112608	0.48947	0.608774	6.27598	1.20275
0.922243	2.68473	24.3468	0.648348	6.41424	1.14772	0.922055	2.3282	5.80012	1.65343
0.863779	0.596965	7.85774	0.367985	2.15977	0.249742	0.239486	0.458725	3.4494	0.637102
0.983048	1.21258	16.3197	0.988766	5.69131	5.43e-07	0.57108	1.14758	8.01647	1.59065
0.911525	1.36149	13.7832	0.539477	2.7596	0.281789	0.227986	1.0515	5.35975	1.21572
0.949158	0.96906	12.9876	0.469252	2.42502	1.79e-05	0.284932	1.82012	3.82524	1.03934
0.954138	1.51181	12.7591	0.724409	4.16612	0.54219	0.729145	2.33369	6.01259	1.01342
0.829463	3.21546	33.118	1.81083	7.89872	1.05946	1.74467	2.57549	11.9547	3.13408
0.916178	1.75066	19.918	0.000168335	8.34412	0.512704	0.415413	2.89175	6.21426	1.52849
1.03185	0.275588	3.74821	0.135193	0.471728	0.000140552	0.000140552	0.536661	1.30666	0.324852
0.872847	0.404034	5.99907	0.272703	0.85658	0.000485102	0.583263	0.316392	2.04166	2.20317
1.04035	0.545747	9.07478	0.333147	1.65022	0.356978	0.715833	0.458046	2.09752	0.221647
0.94786	0.924709	12.0277	0.783395	2.52042	1.20838	1.09631	0.437376	5.0205	0.931463
0.833355	3.45997	34.0504	2.30362	7.88474	1.99747	3.57265	1.81072	11.016	1.46426
0.87563	0.695871	11.348	0.59363	3.40232	1.14831	1.13199	0.306435	3.48374	0.714927
1.03762	0.501827	5.39103	0.203417	1.50083	0.553449	0.485941	0.318984	1.59868	0.351247
0.942772	1.09239	13.2431	0.64212	2.3719	0.718653	1.11794	0.637327	4.94415	0.787336
0.962422	0.74512	7.44219	0.302025	2.40619	0.948624	0.588952	0.286616	2.685	0.307981
0.943838	0.433045	6.23548	0.382443	2.58657	0.568377	0.786289	0.425344	2.36273	0.447297
0.990734	2.47766	25.1218	1.24267	4.7697	0.00135435	1.06735	0.865907	4.38972	0.844406
0.938523	0.320737	3.8964	0.219341	0.645173	0.479103	0.458273	0.195965	1.75477	0.36339
0.934367	0.725749	11.4835	0.384794	1.91573	3.75e-05	0.900165	0.382811	2.88479	0.314434
0.829463	0.686857	9.42038	0.814962	4.44245	0.900031	1.31215	0.000474502	7.91064	0.784273
0.851444	0.405109	5.97426	0.531628	1.56084	0.840505	0.853623	0.362165	2.44919	0.753395
0.976992	5.2459e-05	3.42483	0.126781	0.679961	5.2459e-05	0.583068	0.187579	1.21016	0.223984
1.03497	0.531014	4.37254	0.954006	1.74385	1.10338	0.540546	0.290284	2.90614	0.67706
0.967522	0.285033	3.81962	0.201779	1.26173	0.000622203	0.371501	0.155178	1.40331	0.191213
0.990384	2.95999	1.14013	0.00108482	0.341302	0.00108482	0.559467	0.200994	1.14919	0.510291
1.04861	0.19745	5.61236	0.115308	1.17941	0.000623608	0.659028	0.421957	1.74159	0.270202
1.0133	2.01639	0.592763	5.06e-05	5.06e-05	5.06e-05	0.35711	5.06e-05	0.817207	0.319183
1.11474	4.51e-05	0.558047	4.51e-05	4.51e-05	4.51e-05	0.197433	4.51e-05	0.269962	0.356868
0.95818	0.000574997	1.82864	0.219569	0.406655	0.591661	0.964317	0.000574997	3.78508	0.645538
1.00174	0.399624	2.20403	0.00122096	0.277876	0.322729	0.773575	0.00122096	2.29602	0.516876
0.977927	0.00245106	1.15507	0.00245106	0.227808	0.527974	0.56545	0.00245106	2.39796	0.717702
1	0.340228	1.59414	5.58e-05	5.58e-05	5.58e-05	0.296251	5.58e-05	0.909394	0.486041
1.00934	0.816588	8.49934	0.488516	3.03956	0.176891	0.109324	0.612639	4.34736	0.769622
0.958697	3.9884e-05	0.531471	3.9884e-05	3.9884e-05	3.9884e-05	0.186151	0.0219942	0.973395	3.9884e-05
0.951478	1.12121	35.9725	0.443919	8.5756	0.720892	1.15636	0.440404	7.14066	2.12669
0.959345	0.826808	18.8651	1.395e-05	6.73682	1.395e-05	1.03301	0.776657	7.38246	1.78121
1.04867	0.000438539	0.524778	0.000438539	0.168643	0.000438539	0.0576967	0.000438539	0.968785	0.597191
0.96944	0.463126	14.8418	0.00150873	6.50094	0.00150873	0.533522	0.516329	6.7431	1.45521
1.02043	0.859473	16.9793	0.2634	5.10426	0.52883	0.885034	0.572419	7.44514	1.41904
1.07515	0.448607	9.57494	0.00261142	3.10821	0.00261142	0.711497	0.721307	2.68286	0.412257
1.01048	1.18129	19.7161	0.699438	5.25437	0.00229435	1.14442	0.39161	7.62699	1.21357
0.990672	0.924008	6.84308	8.76e-06	3.72852	8.76e-06	0.366789	0.928998	4.93227	0.507947
0.99129	0.398706	16.4924	4.29e-06	7.55837	4.29e-06	0.819892	0.654997	7.03042	1.05111
1.01773	0.729223	16.5831	1.28e-05	4.9363	0.314989	0.537469	1.26897	5.34253	1.60649
1.02208	0.488336	11.9496	0.246291	4.05826	0.320459	0.254356	0.413412	3.35397	0.738617
0.971834	0.00292687	9.79706	0.00292687	4.46108	0.00292687	0.225619	0.502049	5.79079	0.748238
0.996882	0.508912	4.03112	0.000111046	0.840445	0.000111046	0.208229	0.265492	3.18069	1.81359
1.0182	0.963346	11.014	0.00111935	3.53026	0.712608	0.327324	0.400028	7.49324	1.23989
1.02068	0.360051	4.02782	2.2e-05	0.436259	2.2e-05	0.182511	0.760088	4.90363	1.33688
0.990899	0.00293467	2.98275	0.00293467	0.00293467	0.00293467	0.00293467	0.00293467	3.4203	2.03145
1.05861	1.62013	3.0538	2.91e-06	2.91e-06	2.91e-06	2.91e-06	0.658643	3.51551	1.07879
1.0374	0.33097	1.8549	2.42e-06	2.42e-06	2.42e-06	0.14752	0.242823	3.13834	1.00247
1.02144	1.3837e-05	1.8363	1.3837e-05	1.3837e-05	1.3837e-05	1.3837e-05	0.143932	2.24695	0.527653
0.97141	1.5618e-05	3.87447	1.5618e-05	0.824775	1.5618e-05	1.5618e-05	1.5618e-05	4.8133	1.06224
1.00332	6.55e-05	4.9108	6.55e-05	0.868937	6.55e-05	0.266819	6.55e-05	4.64969	1.77415
1.08673	2.18e-05	1.80423	2.18e-05	2.18e-05	2.18e-05	0.126851	0.400373	2.13894	0.818288
1.00361	0.00048491	1.48788	0.00048491	0.289495	0.00048491	0.00048491	0.078318	1.95875	0.410443
1.0102	4.9e-05	0.909506	4.9e-05	0.277819	4.9e-05	0.193768	4.9e-05	1.28417	0.468385
0.969965	4.98e-06	3.65971	4.98e-06	0.381354	4.98e-06	0.212501	0.369251	3.8394	0.846704
1.00938	0.763123	12.3573	0.651976	2.24679	0.0028749	0.459719	0.31388	7.50922	0.758041
0.998083	0.000795358	4.26101	0.000795358	0.824275	0.000795358	0.259311	0.000795358	3.33775	1.23759
1.00767	0.734247	7.64182	0.00115448	1.15358	0.00115448	0.503381	0.00115448	4.42214	0.723092
1.02674	2.77e-05	2.5809	2.77e-05	2.77e-05	2.77e-05	0.238599	2.77e-05	2.84852	0.653264
1.06346	0.153829	2.30356	1.82e-05	0.582992	1.82e-05	0.292182	1.82e-05	1.61634	0.168441
1.01589	1.16e-05	2.6255	1.16e-05	0.344488	1.16e-05	1.16e-05	1.16e-05	3.34952	0.581515
1.02267	0.121085	1.19187	0.000168398	0.447727	0.000168398	0.26854	0.000168398	1.72686	0.665151
0.95404	1.59368	2.4877	0.00183672	0.00183672	0.00183672	0.216269	0.624084	2.99821	0.497558
1.0237	1.81e-05	3.09441	1.81e-05	0.703297	1.81e-05	0.262361	0.442911	1.85523	0.550242
0.948364	3.77e-05	1.46498	3.77e-05	0.461066	3.77e-05	3.77e-05	0.0781044	1.80276	0.263788
0.996589	1.31e-05	2.84505	1.31e-05	0.783117	1.31e-05	1.31e-05	0.273056	2.6164	0.676783
1.00925	0.259231	4.98661	0.000149692	1.86699	0.000149692	0.250216	0.299284	2.85077	0.000149692
0.984816	1.61e-05	3.08696	1.61e-05	0.63402	1.61e-05	0.182772	1.61e-05	2.62123	0.586047
1.00103	1.08e-05	2.6529	1.08e-05	0.378244	1.08e-05	0.339369	1.08e-05	3.77302	0.78701
1.0325	0.000427593	4.13897	0.000427593	0.432855	0.000427593	0.227356	0.263852	2.18169	0.524342
0.9842	0.491452	3.0039	0.00342706	2.26177	0.00342706	0.00342706	0.381084	1.9069	0.526922
1.00629	0.461992	5.03834	0.00346366	0.549124	0.00346366	0.313992	0.0531595	2.42738	0.461472
1.02745	0.178931	3.19841	0.00300929	3.35022	0.00300929	0.174762	0.00300929	2.04455	0.356439
0.979114	0.655499	2.82526	0.000152966	0.000152966	0.000152966	0.480943	0.000152966	2.95916	1.39703
0.979955	0.000873443	1.8058	0.000873443	0.259985	0.000873443	0.000873443	0.145132	3.23189	0.490613
0.970689	0.00144935	2.18642	0.00144935	0.00144935	0.00144935	0.397758	0.0896665	2.69443	1.05975
0.988676	2.2e-05	0.303231	2.2e-05	2.2e-05	2.2e-05	0.0610784	0.327987	1.08635	0.339542
