# Supplementary material for: Metabolic signatures for gastric cancer diagnosis and mechanistic insights: a multicenter study
Source: EMBO Mol Med. 2025 Oct 27;17(12):3355–76. doi: 10.1038/s44321-025-00325-0 (PMC12686445; doi:10.1038/s44321-025-00325-0)
Supplement: Supplementary file 7 — Source data Fig. 6 [file 44321_2025_325_MOESM7_ESM.zip]

Archive with 28 entries (21 files):
- EMM-2025-21992_Figure 6/
- EMM-2025-21992_Figure 6/.DS_Store
- __MACOSX/EMM-2025-21992_Figure 6/._.DS_Store
- EMM-2025-21992_Figure 6/EMM-2025-21992_Figure 6D/
- __MACOSX/EMM-2025-21992_Figure 6/._EMM-2025-21992_Figure 6D
- EMM-2025-21992_Figure 6/EMM-2025-21992_Figure 6C/
- __MACOSX/EMM-2025-21992_Figure 6/._EMM-2025-21992_Figure 6C
- EMM-2025-21992_Figure 6/EMM-2025-21992_Figure 6B/
- __MACOSX/EMM-2025-21992_Figure 6/._EMM-2025-21992_Figure 6B
- EMM-2025-21992_Figure 6/EMM-2025-21992_Figure 6E/
- __MACOSX/EMM-2025-21992_Figure 6/._EMM-2025-21992_Figure 6E
- EMM-2025-21992_Figure 6/EMM-2025-21992_Figure 6F/
- EMM-2025-21992_Figure 6/EMM-2025-21992_Figure 6A/
- __MACOSX/EMM-2025-21992_Figure 6/._EMM-2025-21992_Figure 6A
- EMM-2025-21992_Figure 6/EMM-2025-21992_Figure 6D/EMM-2025-21992_Figure 6D.tiff
- __MACOSX/EMM-2025-21992_Figure 6/EMM-2025-21992_Figure 6D/._EMM-2025-21992_Figure 6D.tiff
- EMM-2025-21992_Figure 6/EMM-2025-21992_Figure 6C/EMM-2025-21992_Figure 6C.xlsx
- __MACOSX/EMM-2025-21992_Figure 6/EMM-2025-21992_Figure 6C/._EMM-2025-21992_Figure 6C.xlsx
- EMM-2025-21992_Figure 6/EMM-2025-21992_Figure 6B/EMM-2025-21992_Figure 6B.xlsx
- __MACOSX/EMM-2025-21992_Figure 6/EMM-2025-21992_Figure 6B/._EMM-2025-21992_Figure 6B.xlsx
- EMM-2025-21992_Figure 6/EMM-2025-21992_Figure 6E/EMM-2025-21992_Figure 6E.tiff
- __MACOSX/EMM-2025-21992_Figure 6/EMM-2025-21992_Figure 6E/._EMM-2025-21992_Figure 6E.tiff
- EMM-2025-21992_Figure 6/EMM-2025-21992_Figure 6F/EMM-2025-21992_Figure 6F.xlsx
- __MACOSX/EMM-2025-21992_Figure 6/EMM-2025-21992_Figure 6F/._EMM-2025-21992_Figure 6F.xlsx
- EMM-2025-21992_Figure 6/EMM-2025-21992_Figure 6A/EMM-2025-21992_Figure 6A.xlsx
- __MACOSX/EMM-2025-21992_Figure 6/EMM-2025-21992_Figure 6A/._EMM-2025-21992_Figure 6A.xlsx
- EMM-2025-21992_Figure 6/EMM-2025-21992_Figure 6A/.DS_Store
- __MACOSX/EMM-2025-21992_Figure 6/EMM-2025-21992_Figure 6A/._.DS_Store
