# Supplementary material for: Metabolic signatures for gastric cancer diagnosis and mechanistic insights: a multicenter study
Source: EMBO Mol Med. 2025 Oct 27;17(12):3355–76. doi: 10.1038/s44321-025-00325-0 (PMC12686445; doi:10.1038/s44321-025-00325-0)
Supplement: Supplementary file 7 — Source data Fig. 6 [file 44321_2025_325_MOESM7_ESM.zip › EMM-2025-21992_Figure 6/EMM-2025-21992_Figure 6C/EMM-2025-21992_Figure 6C.xlsx]

## Sheet: Figure 6C
AGS cells
Isovalerylcarnitine (C5) (μM)	Number of invasive cell
0	174	158	189
100	75	82	79
200	31	46	37
MKN1 cells
Isovalerylcarnitine (C5) (μM)	Number of invasive cell
0	398	456	374
100	191	221	207
200	88	104	115
