# Supplementary material for: Metabolic signatures for gastric cancer diagnosis and mechanistic insights: a multicenter study
Source: EMBO Mol Med. 2025 Oct 27;17(12):3355–76. doi: 10.1038/s44321-025-00325-0 (PMC12686445; doi:10.1038/s44321-025-00325-0)
Supplement: Supplementary file 7 — Source data Fig. 6 [file 44321_2025_325_MOESM7_ESM.zip › EMM-2025-21992_Figure 6/EMM-2025-21992_Figure 6B/EMM-2025-21992_Figure 6B.xlsx]

## Sheet: Figure 6B
MKN1 cells
Isovalerylcarnitine (C5) (μM)	Migration rate (%)
0	65.3	63.6	59.7
100	52.5	42.9	45
200	21.9	25.2	22
