# Supplementary material for: Metabolic signatures for gastric cancer diagnosis and mechanistic insights: a multicenter study
Source: EMBO Mol Med. 2025 Oct 27;17(12):3355–76. doi: 10.1038/s44321-025-00325-0 (PMC12686445; doi:10.1038/s44321-025-00325-0)
Supplement: Supplementary file 7 — Source data Fig. 6 [file 44321_2025_325_MOESM7_ESM.zip › EMM-2025-21992_Figure 6/EMM-2025-21992_Figure 6F/EMM-2025-21992_Figure 6F.xlsx]

## Sheet: Sheet1
ID	Group	CDH5	MMP2
100	Control	0.755164	1.24691
101	Control	0.930768	1.37967
102	Control	1.31035	2.39999
103	Control	1.40242	2.43238
104	Control	1.28757	1.28781
105	Control	0.51953	1.78499
106	Control	1.41479	1.65459
107	Control	0.803913	3.91211
108	Control	2.40982	2.09635
109	Control	1.69774	3.36943
110	Control	1.8594	3.5895
111	Control	1.33376	1.22785
112	Control	0.85229	2.87042
113	Control	1.48855	3.42911
114	Control	1.71422	2.1696
115	Control	0.691606	1.08146
116	Control	1.50139	2.34542
117	Control	0.974534	1.94635
118	Control	3.00191	2.60992
119	Control	0.432775	0.550563
120	Control	2.15742	3.6737
121	Control	0.507986	1.33611
122	Control	1.08798	0.808177
123	Control	1.10062	1.46793
124	Control	1.75685	4.18466
125	Control	1.66238	2.37246
126	Control	1.41519	1.63932
127	Control	2.01856	0.619242
128	Control	1.84102	0.534816
129	Control	2.36614	2.74673
130	Control	2.48915	1.50214
131	Control	2.23433	1.27971
132	Control	1.4773	1.47947
133	Control	1.03737	1.95104
134	Control	1.58025	1.89478
135	Control	1.39742	1.14773
136	Control	2.13695	1.94933
137	Control	1.44476	1.11597
138	Control	0.924562	1.41511
139	Control	4.26614	2.00397
140	Control	5.73315	3.4818
141	Control	6.54042	2.67451
142	Control	5.35536	4.82009
143	Control	2.85702	1.15202
144	Control	7.55672	2.32064
145	GC	2.57781	0.629758
146	GC	0.362741	0.163844
147	GC	9.76963	9.17629
148	GC	18.6921	5.47072
149	GC	24.4983	9.79773
150	GC	10.4641	5.58775
151	GC	13.2704	7.05265
152	GC	15.0117	7.7012
153	GC	13.275	6.79719
154	GC	11.2937	6.85092
155	GC	15.5332	8.74629
156	GC	34.8298	11.7576
157	GC	4.88649	3.17067
158	GC	24.6587	10.0262
159	GC	3.63139	2.69814
160	GC	11.2587	6.27598
161	GC	24.3468	5.80012
162	GC	7.85774	3.4494
163	GC	16.3197	8.01647
164	GC	13.7832	5.35975
165	GC	12.9876	3.82524
166	GC	12.7591	6.01259
167	GC	33.118	11.9547
168	GC	19.918	6.21426
169	GC	3.74821	1.30666
170	GC	5.99907	2.04166
171	GC	9.07478	2.09752
172	GC	12.0277	5.0205
173	GC	34.0504	11.016
174	GC	11.348	3.48374
175	GC	5.39103	1.59868
176	GC	13.2431	4.94415
177	GC	7.44219	2.685
178	GC	6.23548	2.36273
179	GC	25.1218	4.38972
180	GC	3.8964	1.75477
181	GC	11.4835	2.88479
182	GC	9.42038	7.91064
183	GC	5.97426	2.44919
184	GC	3.42483	1.21016
185	GC	4.37254	2.90614
186	GC	3.81962	1.40331
187	GC	1.14013	1.14919
188	GC	5.61236	1.74159
189	GC	0.592763	0.817207
190	GC	0.558047	0.269962
191	GC	1.82864	3.78508
192	GC	2.20403	2.29602
193	GC	1.15507	2.39796
194	GC	1.59414	0.909394
51	Control	8.49934	4.34736
52	Control	0.531471	0.973395
53	Control	35.9725	7.14066
54	Control	18.8651	7.38246
55	Control	0.524778	0.968785
56	Control	14.8418	6.7431
57	Control	16.9793	7.44514
58	Control	9.57494	2.68286
59	Control	19.7161	7.62699
60	Control	6.84308	4.93227
61	Control	16.4924	7.03042
62	Control	16.5831	5.34253
63	Control	11.9496	3.35397
64	Control	9.79706	5.79079
65	Control	4.03112	3.18069
66	Control	11.014	7.49324
67	Control	4.02782	4.90363
68	Control	2.98275	3.4203
69	Control	3.0538	3.51551
70	Control	1.8549	3.13834
71	Control	1.8363	2.24695
72	Control	3.87447	4.8133
73	Control	4.9108	4.64969
74	Control	1.80423	2.13894
75	Control	1.48788	1.95875
76	Control	0.909506	1.28417
77	Control	3.65971	3.8394
78	Control	12.3573	7.50922
79	Control	4.26101	3.33775
80	Control	7.64182	4.42214
81	Control	2.5809	2.84852
82	Control	2.30356	1.61634
83	Control	2.6255	3.34952
84	Control	1.19187	1.72686
85	Control	2.4877	2.99821
86	Control	3.09441	1.85523
87	Control	1.46498	1.80276
88	Control	2.84505	2.6164
89	Control	4.98661	2.85077
90	Control	3.08696	2.62123
91	Control	2.6529	3.77302
92	Control	4.13897	2.18169
93	Control	3.0039	1.9069
94	Control	5.03834	2.42738
95	Control	3.19841	2.04455
96	Control	2.82526	2.95916
97	Control	1.8058	3.23189
98	Control	2.18642	2.69443
99	Control	0.303231	1.08635
