# Supplementary material for: Metabolic signatures for gastric cancer diagnosis and mechanistic insights: a multicenter study
Source: EMBO Mol Med. 2025 Oct 27;17(12):3355–76. doi: 10.1038/s44321-025-00325-0 (PMC12686445; doi:10.1038/s44321-025-00325-0)
Supplement: Supplementary file 7 — Source data Fig. 6 [file 44321_2025_325_MOESM7_ESM.zip › EMM-2025-21992_Figure 6/EMM-2025-21992_Figure 6A/EMM-2025-21992_Figure 6A.xlsx]

## Sheet: Figure 6A
AGS cells
Isovalerylcarnitine (C5) (μM)	Migration rate (%)
0	80.3	80.1	83
100	62.5	69.6	69.7
200	32.9	33.8	27.7
