# Supplementary material for: Metabolic signatures for gastric cancer diagnosis and mechanistic insights: a multicenter study
Source: EMBO Mol Med. 2025 Oct 27;17(12):3355–76. doi: 10.1038/s44321-025-00325-0 (PMC12686445; doi:10.1038/s44321-025-00325-0)
Supplement: Supplementary file 8 — Source data Fig. 7 [file 44321_2025_325_MOESM8_ESM.zip]

Archive with 33 entries (25 files):
- EMM-2025-21992_Figure 7/
- EMM-2025-21992_Figure 7/EMM-2025-21992_Figure 7F/
- __MACOSX/EMM-2025-21992_Figure 7/._EMM-2025-21992_Figure 7F
- EMM-2025-21992_Figure 7/.DS_Store
- __MACOSX/EMM-2025-21992_Figure 7/._.DS_Store
- EMM-2025-21992_Figure 7/EMM-2025-21992_Figure 7A/
- __MACOSX/EMM-2025-21992_Figure 7/._EMM-2025-21992_Figure 7A
- EMM-2025-21992_Figure 7/EMM-2025-21992_Figure 7G/
- __MACOSX/EMM-2025-21992_Figure 7/._EMM-2025-21992_Figure 7G
- EMM-2025-21992_Figure 7/EMM-2025-21992_Figure 7B/
- __MACOSX/EMM-2025-21992_Figure 7/._EMM-2025-21992_Figure 7B
- EMM-2025-21992_Figure 7/EMM-2025-21992_Figure 7E/
- __MACOSX/EMM-2025-21992_Figure 7/._EMM-2025-21992_Figure 7E
- EMM-2025-21992_Figure 7/EMM-2025-21992_Figure 7D/
- __MACOSX/EMM-2025-21992_Figure 7/._EMM-2025-21992_Figure 7D
- EMM-2025-21992_Figure 7/EMM-2025-21992_Figure 7C/
- __MACOSX/EMM-2025-21992_Figure 7/._EMM-2025-21992_Figure 7C
- EMM-2025-21992_Figure 7/EMM-2025-21992_Figure 7F/EMM-2025-21992_Figure 7F.xlsx
- __MACOSX/EMM-2025-21992_Figure 7/EMM-2025-21992_Figure 7F/._EMM-2025-21992_Figure 7F.xlsx
- EMM-2025-21992_Figure 7/EMM-2025-21992_Figure 7A/EMM-2025-21992_Figure 7A.xlsx
- __MACOSX/EMM-2025-21992_Figure 7/EMM-2025-21992_Figure 7A/._EMM-2025-21992_Figure 7A.xlsx
- EMM-2025-21992_Figure 7/EMM-2025-21992_Figure 7G/EMM-2025-21992_Figure 7G.xlsx
- __MACOSX/EMM-2025-21992_Figure 7/EMM-2025-21992_Figure 7G/._EMM-2025-21992_Figure 7G.xlsx
- EMM-2025-21992_Figure 7/EMM-2025-21992_Figure 7B/EMM-2025-21992_Figure 7B.tiff
- __MACOSX/EMM-2025-21992_Figure 7/EMM-2025-21992_Figure 7B/._EMM-2025-21992_Figure 7B.tiff
- EMM-2025-21992_Figure 7/EMM-2025-21992_Figure 7B/.DS_Store
- __MACOSX/EMM-2025-21992_Figure 7/EMM-2025-21992_Figure 7B/._.DS_Store
- EMM-2025-21992_Figure 7/EMM-2025-21992_Figure 7E/EMM-2025-21992_Figure 7E.xlsx
- __MACOSX/EMM-2025-21992_Figure 7/EMM-2025-21992_Figure 7E/._EMM-2025-21992_Figure 7E.xlsx
- EMM-2025-21992_Figure 7/EMM-2025-21992_Figure 7D/EMM-2025-21992_Figure 7D.tiff
- __MACOSX/EMM-2025-21992_Figure 7/EMM-2025-21992_Figure 7D/._EMM-2025-21992_Figure 7D.tiff
- EMM-2025-21992_Figure 7/EMM-2025-21992_Figure 7C/EMM-2025-21992_Figure 7C.tiff
- __MACOSX/EMM-2025-21992_Figure 7/EMM-2025-21992_Figure 7C/._EMM-2025-21992_Figure 7C.tiff
