# Supplementary material for: Metabolic signatures for gastric cancer diagnosis and mechanistic insights: a multicenter study
Source: EMBO Mol Med. 2025 Oct 27;17(12):3355–76. doi: 10.1038/s44321-025-00325-0 (PMC12686445; doi:10.1038/s44321-025-00325-0)
Supplement: Supplementary file 8 — Source data Fig. 7 [file 44321_2025_325_MOESM8_ESM.zip › EMM-2025-21992_Figure 7/EMM-2025-21992_Figure 7F/EMM-2025-21992_Figure 7F.xlsx]

## Sheet: Figure 7F
AGS cells
Groups	Migration rate (%)
Vehicle	72.3	65.8	73.8
isovalerylcarnitine (C5)	41.2	42.3	43.1
isovalerylcarnitine (C5) +Calpeptin	55.5	60.5	55.6
