# Supplementary material for: Metabolic signatures for gastric cancer diagnosis and mechanistic insights: a multicenter study
Source: EMBO Mol Med. 2025 Oct 27;17(12):3355–76. doi: 10.1038/s44321-025-00325-0 (PMC12686445; doi:10.1038/s44321-025-00325-0)
Supplement: Supplementary file 8 — Source data Fig. 7 [file 44321_2025_325_MOESM8_ESM.zip › EMM-2025-21992_Figure 7/EMM-2025-21992_Figure 7A/EMM-2025-21992_Figure 7A.xlsx]

## Sheet: Figure 7A
	MKN1 cells
	Isovalerylcarnitine (C5) (μM)	Relative Fluorescent Units
	0	201	211	195
	100	353	334	342
	200	412	397	403
