# Supplementary material for: Metabolic signatures for gastric cancer diagnosis and mechanistic insights: a multicenter study
Source: EMBO Mol Med. 2025 Oct 27;17(12):3355–76. doi: 10.1038/s44321-025-00325-0 (PMC12686445; doi:10.1038/s44321-025-00325-0)
Supplement: Supplementary file 9 — Source data Fig. 8 [file 44321_2025_325_MOESM9_ESM.zip › EMM-2025-21992_Figure 8/EMM-2025-21992_Figure 8D/EMM-2025-21992_Figure 8D.xlsx]

## Sheet: Figure 8D
isovalerylcarnitine (C5)	Status	OS
-1.94573	1	2
-1.70803	1	8
-0.0977627	1	14
-1.06298	1	18
-1.52659	1	48
-1.2923	1	52
0.168912	1	7
-0.189727	1	98
0.292955	1	9
-0.0552426	1	5
0.318089	1	94
-0.901619	1	115
-0.689576	1	54
-0.434938	1	55
-0.909853	1	33
-0.431923	1	58
-0.923644	1	46
-0.297184	1	15
0.228386	1	2
-0.491657	1	20
-0.764854	1	1
0.35307	1	20
0.752934	1	38
-0.325885	0	66
-0.499694	0	42
-0.151869	0	41
-2.97926	0	39
-1.79628	0	37
-0.487018	0	37
-0.563014	0	51
0.609766	0	90
-1.3807	0	90
-0.814468	0	90
0.261133	0	90
-0.248603	0	90
-0.825054	0	89
0.0208959	0	123
0.629829	0	123
0.431565	0	122
-1.27658	0	122
0.490911	0	121
-1.80044	0	86
-1.30446	0	85
0.412724	0	85
-0.592244	0	86
-2.90981	0	86
0.0539658	0	85
-0.110354	0	50
0.353965	0	50
-0.115251	0	50
-0.8359	0	50
0.225126	0	49
-0.104591	0	49
-0.406218	0	35
0.760816	0	35
0.738877	0	35
-1.24586	0	35
-0.616673	0	34
-0.151587	0	34
0.583078	0	49
-0.181995	0	46
1.10626	0	42
-0.0452728	0	17
-1.10495	0	39
-1.00498	0	17
-1.42469	0	38
0.396273	0	16
-0.230149	0	16
0.247469	0	16
