# Supplementary material for: Metabolic signatures for gastric cancer diagnosis and mechanistic insights: a multicenter study
Source: EMBO Mol Med. 2025 Oct 27;17(12):3355–76. doi: 10.1038/s44321-025-00325-0 (PMC12686445; doi:10.1038/s44321-025-00325-0)
Supplement: Supplementary file 9 — Source data Fig. 8 [file 44321_2025_325_MOESM9_ESM.zip › EMM-2025-21992_Figure 8/EMM-2025-21992_Figure 8A-C/EMM-2025-21992_Figure 8A-C.xlsx]

## Sheet: Figure 8A-C
Sample ID	Stage (T)	N	M	isovalerylcarnitine (C5)
580713	III	2	0	0.0290471
1943100	III	3	0	0.369865
1947656	II	1	0	0.781355
1950965	III	3	0	-0.745489
1954182	III	1	0	-1.41252
1956338	III	2	0	-0.496614
1956604	III	3	0	-0.181827
1957370	III	3	0	-1.30573
1957495	II	1	0	-0.494832
1957968	III	3	0	-2.31032
1957973	III	2	0	0.509671
1958998	III	0	0	0.745269
1959858	II	1	0	-2.8196
1960203	II	2	0	-0.212786
1960906	II	1	0	0.427675
1961344	II	1	0	-0.323094
1961647	I	0	0	-1.49002
1962914	IV	3	1	-2.62364
1963920	III	3	0	0.0288247
1964601	III	2	0	-1.74491
1964610	II	1	0	-0.780382
1964635	III	3	0	-0.785553
1964695	III	3	0	-3.2012
1968482	II	2	0	-1.49128
1969141	I	1	0	0.853964
1970564	III	3	0	-2.08403
1970909	III	2	0	0.884918
1972045	III	1	0	-1.04046
1973287	III	2	0	-2.77108
1974199	III	2	0	-2.53887
1981985	II	0	0	0.759144
1982557	III	2	0	-0.506938
1985228	III	2	0	-0.886316
1985473	II	0	0	-0.0380455
1985630	III	3	0	-1.12359
1988965	II	1	0	-1.77149
1989168	III	3	0	-4.74579
1993358	II	3	0	-2.22602
1993530	III	3	0	0.0470799
1994654	III	3	0	-0.506284
1995827	III	3	0	-0.104187
2011488	I	0	0	0.815724
2012242	III	3	0	0.742764
2012659	II	2	0	2.17316
2014293	III	3	0	-0.551899
2016900	III	3	0	0.209714
2017808	II	1	0	-0.239075
2018403	II	1	0	0.25503
1_1	III	3	0	-0.360083
1_2	II	1	0	0.632764
1_3	III	3	0	-0.772922
1_4	III	3	0	-0.28555
1_5	III	1	0	-0.139809
1_6	III	3	0	1.37469
1_7	III	3	0	0.373565
1_8	IV	3	0	0.847395
1_9	I	0	0	-0.63528
1_10	III	1	0	-0.665734
1_11	I	0	0	-0.531867
1_12	IV	Unknown	1	-1.29023
1_13	III	2	0	-0.20197
1_14	II	1	0	0.104971
1_15	I	0	0	0.132998
1_16	I	0	0	-0.16826
1_17	I	0	0	-0.273711
1_18	II	0	0	-0.187641
1_19	III	2	0	-0.172224
1_20	I	0	0	-1.04737
1_21	I	0	0	0.0529982
1_22	III	2	0	0.128871
1_23	II	0	0	-1.86536
1_24	II	0	0	-0.0824578
1_25	III	2	0	-2.31698
1_26	I	0	0	0.761273
1_27	I	0	0	-0.247298
1_28	IV	3	1	-2.79711
1_29	II	1	0	-0.152622
1_30	II	1	0	-1.99827
1_31	III	3	0	-1.23301
1_32	I	0	0	-2.40353
1_33	II	2	0	0.227531
1_34	III	0	0	-1.5855
1_35	I	0	0	0.366543
1_36	I	0	0	0.523903
1_37	II	2	0	-2.86858
1_38	III	1	0	-1.56139
1_39	III	0	0	-0.294792
1_40	I	0	0	-0.653734
1_41	I	0	0	0.105595
1_42	III	2	0	0.259317
1_43	III	3	0	-4.3076
1_44	III	2	0	-1.80232
1_45	II	3	0	-0.703272
1_46	I	0	0	0.00709334
1_47	II	2	0	-0.281851
1_48	I	0	0	-0.142008
1_49	III	3	0	-1.03216
1_50	III	3	0	-0.623084
1_51	II	2	0	-0.924177
1_52	I	0	0	-0.71084
1_53	III	2	0	-0.565729
1_54	I	0	0	-0.800841
1_55	III	2	0	-0.305933
1_56	III	1	0	0.263053
1_57	II	0	0	1.19713
1_58	I	0	0	-2.06568
1_59	II	1	0	-0.0308697
1_60	IV	1	1	0.314526
1_61	II	1	0	-1.01998
1_62	III	3	0	-5.50452
1_63	III	2	0	-0.14978
1_64	IV	1	1	-0.694266
1_65	I	0	0	0.0289221
1_66	III	2	0	-0.320555
1_67	II	2	0	0.0979644
1_68	III	2	0	-0.684633
1_69	III	2	0	-1.07118
1_70	I	0	0	-1.50706
1_71	I	0	0	-2.00993
1_72	I	0	0	0.365374
2_64	III	0	0	0.139961
2_65	III	1	0	-2.02859
2_66	III	1	0	-1.55039
2_67	II	0	0	0.503174
2_68	IV	0	1	-1.82575
2_69	I	0	0	3.47644
2_70	III	1	0	0.192034
2_71	I	3	0	-0.551783
2_72	III	1	0	-0.199141
2_1	II	1	0	-1.50645
2_2	I	3	0	-1.01451
2_3	I	2	0	-1.0252
2_4	III	0	0	0.254782
2_5	IV	Unknown	1	-1.38736
2_6	I	0	0	1.04956
2_7	III	2	0	-1.60605
2_8	I	0	0	-0.755332
2_9	III	1	0	-0.548212
2_10	II	1	0	-0.183071
2_11	I	0	0	-0.699814
2_12	I	0	0	0.672842
2_13	III	2	0	-0.793043
2_14	I	0	0	-1.13828
2_15	III	1	0	-0.578377
2_16	II	1	0	-0.133231
2_17	III	2	0	-0.0297204
2_18	III	2	0	-0.310215
2_19	I	0	0	0.306887
2_20	III	2	0	-0.138003
2_21	III	3	0	-0.341432
2_22	II	1	0	-0.43005
2_23	I	0	0	0.703246
2_24	I	0	0	0.549881
2_25	II	0	0	-0.844389
2_26	III	3	0	-1.02198
2_27	I	0	0	0.439034
2_28	I	0	0	-1.12577
2_29	II	0	0	-1.84218
2_30	III	3	0	-2.27847
2_31	I	0	0	0.150601
2_32	I	0	0	0.191269
2_33	I	0	0	-0.425431
2_34	III	1	0	-1.39231
2_35	II	1	0	0.348805
2_36	I	0	0	0.181455
2_37	II	0	0	0.169604
2_38	IV	Unknown	1	-0.967547
2_39	II	2	0	0.148222
2_40	II	2	0	-1.08269
2_41	III	3	0	-1.90944
2_42	II	0	0	-0.962902
2_43	III	2	0	-1.46527
2_44	II	0	0	-0.755562
2_45	II	1	0	0.0758004
2_46	II	0	0	-0.168615
2_47	III	3	0	-0.168371
2_48	I	0	0	0.0767233
2_49	II	1	0	-0.220971
2_50	II	1	0	-0.0503511
2_51	III	3	0	-2.79049
2_52	II	3	0	-0.420012
2_53	III	2	0	-1.28446
2_54	III	3	0	-0.577835
2_55	III	2	0	-0.843951
2_56	III	1	0	-0.855007
2_57	I	1	0	-1.85009
2_58	II	1	0	-0.946871
2_59	II	2	0	-1.62715
2_60	III	2	0	-0.803197
2_61	II	0	0	-0.638571
2_62	I	0	0	-2.37548
2_63	I	1	0	0.521492
3_1	III	3	0	-1.01327
3_2	II	0	0	3.4049
3_3	I	0	0	0.107205
3_4	III	3	0	-0.470261
3_5	II	0	0	-1.7006
3_6	III	1	0	-1.01903
3_7	I	0	0	-0.0750752
3_8	III	3	0	-0.827908
3_9	III	2	0	0.247905
3_10	I	0	0	0.35473
3_11	II	2	0	-1.93125
301839	II	0	0	-0.325885
360425	III	3	0	-0.499694
360179	III	3	0	-1.94573
362335	III	Unknown	0	-0.151869
317875	IV	0	1	-2.97926
376255	III	1	0	-1.79628
376543	III	2	0	-0.487018
355123	III	0	0	-1.70803
335698	III	0	0	-0.563014
398532	III	2	0	-0.0977627
259216	III	3	0	0.609766
259144	II	2	0	-1.3807
258583	III	3	0	-1.06298
259302	III	2	0	-1.52659
259508	II	0	0	-0.814468
259599	II	1	0	0.261133
259337	II	0	0	-0.248603
259999	III	3	0	-1.2923
260782	III	1	0	-0.825054
260785	III	3	0	0.168912
213248	I	0	0	0.0208959
213378	III	2	0	0.629829
213668	III	2	0	-0.189727
214169	III	3	0	0.292955
214394	II	1	0	0.431565
214000	III	2	0	-0.0552426
214625	III	2	0	0.318089
215207	III	3	0	-1.27658
215603	III	2	0	-0.901619
215948	III	1	0	0.490911
257883	III	1	0	-1.80044
267086	I	0	0	-1.30446
267090	III	1	0	0.412724
265706	III	2	0	-0.592244
265570	III	1	0	-2.90981
265713	III	3	0	-0.689576
265996	III	2	0	-0.434938
266198	III	1	0	-0.909853
266474	II	1	0	0.0539658
266473	III	2	0	-0.431923
530088	I	0	0	-0.923644
530183	IV	3	1	-0.297184
530997	I	0	0	-0.110354
531001	III	1	0	0.353965
530984	I	0	0	-0.115251
530684	I	0	0	-0.8359
531469	II	0	0	0.897724
531969	III	3	0	0.225126
531371	I	0	0	-0.104591
532284	IV	2	1	0.228386
584470	I	0	0	-0.406218
585982	I	0	0	0.760816
585980	III	0	0	0.738877
586163	III	2	0	-1.24586
585400	III	3	0	-0.491657
587422	II	2	0	-0.616673
587551	I	0	0	-0.151587
586371	III	2	0	-0.764854
588563	III	3	0	0.35307
588727	III	3	0	0.583078
1049559	III	3	0	0.752934
1049866	III	1	0	-0.181995
1051041	III	2	0	1.10626
1051948	I	0	0	-0.0452728
1052199	II	0	0	-1.10495
1052485	I	0	0	-1.00498
1051673	I	0	0	-1.42469
1053132	I	0	0	0.396273
1053857	I	0	0	-0.230149
1055052	I	0	0	0.247469
